# Supplementary material for: Common and distinct transcriptional signatures of mammalian embryonic lethality
Source: Nat Commun. 2019 Jun 26;10:2792. doi: 10.1038/s41467-019-10642-x (PMC6594971; doi:10.1038/s41467-019-10642-x)
Supplement: Supplementary file 2 — Supplementary Data 1 [file 41467_2019_10642_MOESM2_ESM.xlsx]

## Sheet: Supplementary Table 1
Supplementary Data 1. Baseline sample information.
Sample Name	Sample Accession	Number of Somites	Sex	QC Outcome	Reads mapped	Estimated Library Size
M01967858_4somites_1	ERS1033603	4	F	pass	95187423	77051560
M02190400_4somites_2	ERS1033604	4	M	pass	29906381	74815221
M02196502_4somites_3	ERS1033605	4	F	pass	27280601	63384001
M02052477_5somites_1	ERS846477	5	F	pass	25311974	61723941
M02162442_5somites_2	ERS846478	5	M	pass	27829028	68828020
M02181288_5somites_3	ERS846479	5	F	pass	29401725	62924862
M02181289_5somites_4	ERS846480	5	M	pass	28155361	65558963
M01967851_6somites_1	ERS685827	6	M	pass	34610633	80251806
M02065702_6somites_2	ERS685828	6	F	pass	54851283	90957373
M02065708_6somites_3	ERS685829	6	F	pass	27871254	64409459
M02065709_6somites_4	ERS685830	6	M	pass	24484250	61763932
M01967852_7somites_1	ERS685842	7	F	pass	22056823	64522620
M02052469_7somites_3	ERS685848	7	F	pass	28391514	66605660
M02052476_7somites_4	ERS685849	7	F	pass	40029482	73853505
M02052479_7somites_2	ERS685847	7	M	pass	28044880	73732519
M02065706_8somites_1	ERS760197	8	M	pass	99971748	125089818
M02065711_8somites_2	ERS760198	8	F	pass	18665870	62586842
M02130015_8somites_3	ERS760199	8	F	pass	19773466	61890423
M02130016_8somites_4	ERS760200	8	M	pass	20176097	60408840
M02130012_9somites_1	ERS760201	9	F	pass	25663232	65663093
M02130014_9somites_2	ERS760202	9	F	pass	26400713	68753557
M02130018_9somites_3	ERS760203	9	F	pass	25583363	68915399
M02130019_9somites_4	ERS760204	9	M	pass	29752553	73239459
M02052481_10somite_1	ERS791836	10	M	pass	26050716	70787578
M02052483_10somite_2	ERS791837	10	F	pass	26842071	77742749
M02065704_10somite_3	ERS791838	10	F	pass	28952907	84466657
M02130013_10somite_4	ERS791839	10	F	pass	28059511	77070492
M01722669_11somite_1	ERS791840	11	M	pass	25629661	48994005
M02052480_11somite_2	ERS791841	11	M	pass	30513039	91094094
M02065703_11somite_3	ERS791842	11	M	pass	32798422	103431468
M02133275_11somite_4	ERS791843	11	M	pass	25892941	85902513
M02162441_12somites_1	ERS846481	12	F	pass	26709494	64418155
M02192824_12somites_2	ERS846482	12	F	pass	30382211	76833930
M02192826_12somites_3	ERS846483	12	M	pass	30742549	84381985
M02192827_12somites_4	ERS846484	12	F	pass	31250959	70390397
M02052472_13somites_2	ERS760206	13	M	pass	22090764	61755462
M02052473_13somites_3	ERS760207	13	M	pass	20527955	62193938
M02052474_13somites_4	ERS760208	13	M	pass	23934741	70696931
M02052485_13somites_1	ERS760205	13	F	pass	26811956	71150139
M02052467_14somites_3	ERS760211	14	F	pass	26944034	75371505
M02052468_14somites_4	ERS760212	14	M	pass	29393124	84763686
M02052478_14somites_1	ERS760209	14	F	pass	19982889	66715708
M02052484_14somites_2	ERS760210	14	M	pass	19729080	50471693
M02052475_15somites_1	ERS1033606	15	M	pass	86497111	49351726
M02199284_15somites_2	ERS1033607	15	M	pass	92123403	61074299
M02210815_15somites_3	ERS1033608	15	M	pass	24714747	55103731
M02231345_15somites_4	ERS1033609	15	F	pass	67330827	44989263
M02235845_16somites_1	ERS1033610	16	M	pass	14096707	50537164
M02247570_16somites_2	ERS1033611	16	F	pass	24348734	60015532
M02283989_16somites_3	ERS1033612	16	M	pass	91138148	86088584
M02283993_16somites_4	ERS1033613	16	M	pass	17589591	56419735
M02273978_17somites_1	ERS1034035	17	M	pass	16365824	26852789
M02273980_17somites_2	ERS1034036	17	M	pass	21462774	30782975
M02277801_17somites_3	ERS1034037	17	F	pass	63991007	45576953
M02319984_17somites_4	ERS1034038	17	F	pass	63136810	54781639
M02277796_18somites_1	ERS1034039	18	F	pass	71884516	51776786
M02277800_18somites_2	ERS1034040	18	F	pass	95844478	60569706
M02319981_18somites_3	ERS1034041	18	F	pass	29742651	39067926
M02319989_18somites_4	ERS1034042	18	M	pass	19182935	31836335
M02134144_19somites_1	ERS1034043	19	F	pass	23858188	32502234
M02297907_19somites_2	ERS1034044	19	M	pass	88595342	65437883
M02319979_19somites_3	ERS1034045	19	F	pass	19078259	30388174
M02319980_19somites_4	ERS1034046	19	F	pass	19384707	30007507
M02319983_20somites_1	ERS1034047	20	F	pass	20234801	25896625
M02319986_20somites_2	ERS1034048	20	M	pass	76523043	56678136
M02319987_20somites_3	ERS1034049	20	F	pass	89115525	50554051
M02319990_20somites_4	ERS1034050	20	M	pass	66588498	36926044
M02134147_21somites_1	ERS1004056	21	M	pass	29982629	48569683
M02134148_21somites_2	ERS1004057	21	M	pass	23117676	47325922
M02157749_21somites_3	ERS1004058	21	F	pass	37430414	64362311
M02200190_21somites_4	ERS1004059	21	F	pass	35223598	64743991
M02161710_22somites_1	ERS1004060	22	F	pass	26216801	65200857
M02200192_22somites_2	ERS1004061	22	M	pass	36170703	77182947
M02277797_22somites_3	ERS1004062	22	M	pass	29584331	68491574
M02277799_22somites_4	ERS1004063	22	M	pass	44831366	78585867
M02134140_23somites_1	ERS1004064	23	M	pass	25087370	59282995
M02134142_23somites_2	ERS1004065	23	F	pass	30644852	64507234
M02138348_23somites_3	ERS1004066	23	F	pass	37194983	71109448
M02161705_23somites_4	ERS1004067	23	F	pass	31280713	64552908
M02134141_24somites_1	ERS1004068	24	M	pass	28746998	63850696
M02134145_24somites_2	ERS1004069	24	M	pass	27242963	50132605
M02138350_24somites_3	ERS1004070	24	F	pass	28851999	34911192
M02161707_24somites_4	ERS1004071	24	F	pass	32748890	51317279
M01717906_25somite_1	ERS791844	25	F	pass	28409598	70614503
M02149009_25somite_2	ERS791845	25	M	pass	30739921	98554745
M02149010_25somite_3	ERS791846	25	F	pass	35274868	110972890
M02149013_25somite_4	ERS791847	25	M	pass	31150131	104176229
M01717902_26somite_4	ERS791851	26	F	pass	30638162	95687554
M01735224_26somite_1	ERS791848	26	F	pass	33080310	94244015
M01735226_26somite_2	ERS791849	26	M	pass	31383190	66103930
M01735229_26somite_3	ERS791850	26	M	pass	29845737	99741287
M02138353_27somites_1	ERS846485	27	M	pass	27589093	49416529
M02157744_27somites_2	ERS846486	27	M	pass	28415559	73602912
M02157751_27somites_3	ERS846487	27	M	pass	28639736	71611241
M02169310_27somites_4	ERS846488	27	M	pass	29932421	70103497
M02200187_28somites_1	ERS1033614	28	M	pass	22818849	63274339
M02225418_28somites_2	ERS1033615	28	M	pass	14546537	55483007
M02225419_28somites_3	ERS1033616	28	M	pass	18576673	62402795
M02300595_28somites_4	ERS1033617	28	M	pass	19737957	64161496
M02038680_34somites_1	ERS846489	34	F	pass	26603078	68490875
M02038681_34somites_2	ERS846490	34	M	pass	29092093	79007975
M02038685_34somites_3	ERS846491	34	F	pass	28757618	85224344
M02059916_34somites_4	ERS846492	34	M	pass	27290384	78598514
M02038686_35somites_1	ERS685850	35	F	pass	31396159	89710008
M02038687_35somites_2	ERS685851	35	F	pass	26935368	86820708
M02059919_35somites_3	ERS685852	35	M	pass	25739230	76013886
M02059920_35somites_4	ERS685856	35	F	pass	30843587	82018966
M01963300_36somites_1	ERS685857	36	M	pass	10671559	55034956
M02038683_36somites_2	ERS685858	36	M	pass	9637916	56469795
M02056353_36somites_3	ERS685859	36	M	pass	15682934	73446064
M02056354_36somites_4	ERS685860	36	M	pass	16002664	62023767
