# Supplementary material for: Common and distinct transcriptional signatures of mammalian embryonic lethality
Source: Nat Commun. 2019 Jun 26;10:2792. doi: 10.1038/s41467-019-10642-x (PMC6594971; doi:10.1038/s41467-019-10642-x)
Supplement: Supplementary file 3 — Supplementary Data 2 [file 41467_2019_10642_MOESM3_ESM.xlsx]

## Sheet: supplementary-table-2
Supplementary Data 2. Genes removed as technical batch effect.
Ensembl Gene ID	Chr	Start	End	Strand	Biotype	Name	Description
ENSMUSG00000030068	6	99257484	99666797	-1	protein_coding	Gm20696	predicted gene 20696 [Source:MGI Symbol;Acc:MGI:5313143]
ENSMUSG00000031802	9	13431361	13432751	1	TEC	Phxr4	per-hexamer repeat gene 4 [Source:MGI Symbol;Acc:MGI:104522]
ENSMUSG00000035202	9	123366927	123462666	1	protein_coding	Lars2	leucyl-tRNA synthetase, mitochondrial [Source:MGI Symbol;Acc:MGI:2142973]
ENSMUSG00000044519	14	33967070	33978764	-1	protein_coding	Zfp488	zinc finger protein 488 [Source:MGI Symbol;Acc:MGI:2686052]
ENSMUSG00000047246	13	23583742	23621124	-1	protein_coding	Hist1h2be	histone cluster 1, H2be [Source:MGI Symbol;Acc:MGI:2448380]
ENSMUSG00000049539	13	23763717	23764358	1	protein_coding	Hist1h1a	histone cluster 1, H1a [Source:MGI Symbol;Acc:MGI:1931523]
ENSMUSG00000050936	3	96269721	96279001	1	lincRNA	Gm42743	predicted gene 42743 [Source:MGI Symbol;Acc:MGI:5662880]
ENSMUSG00000051627	13	23621755	23622502	-1	protein_coding	Hist1h1e	histone cluster 1, H1e [Source:MGI Symbol;Acc:MGI:1931527]
ENSMUSG00000052565	13	23555087	23555830	1	protein_coding	Hist1h1d	histone cluster 1, H1d [Source:MGI Symbol;Acc:MGI:107502]
ENSMUSG00000058385	13	23571408	23571884	1	protein_coding	Hist1h2bg	histone cluster 1, H2bg [Source:MGI Symbol;Acc:MGI:2448386]
ENSMUSG00000058773	13	21779883	21780625	-1	protein_coding	Hist1h1b	histone cluster 1, H1b [Source:MGI Symbol;Acc:MGI:1861461]
ENSMUSG00000060093	13	23760692	23761230	-1	protein_coding	Hist1h4a	histone cluster 1, H4a [Source:MGI Symbol;Acc:MGI:2448419]
ENSMUSG00000060678	13	23698060	23698454	-1	protein_coding	Hist1h4c	histone cluster 1, H4c [Source:MGI Symbol;Acc:MGI:2448421]
ENSMUSG00000060981	13	23531050	23531522	1	protein_coding	Hist1h4h	histone cluster 1, H4h [Source:MGI Symbol;Acc:MGI:2448427]
ENSMUSG00000061482	13	23581598	23581990	1	protein_coding	Hist1h4d	histone cluster 1, H4d [Source:MGI Symbol;Acc:MGI:2448423]
ENSMUSG00000061615	13	23751126	23751598	1	protein_coding	Hist1h2ab	histone cluster 1, H2ab [Source:MGI Symbol;Acc:MGI:2448306]
ENSMUSG00000061991	13	23533906	23534304	1	protein_coding	Hist1h2af	histone cluster 1, H2af [Source:MGI Symbol;Acc:MGI:2448309]
ENSMUSG00000062727	13	22035870	22036345	1	protein_coding	Hist1h2bk	histone cluster 1, H2bk [Source:MGI Symbol;Acc:MGI:2448399]
ENSMUSG00000063021	13	21753435	21753827	-1	protein_coding	Hist1h2ak	histone cluster 1, H2ak [Source:MGI Symbol;Acc:MGI:2448297]
ENSMUSG00000064168	13	23542970	23543357	-1	protein_coding	Hist1h2bh	histone cluster 1, H2bh [Source:MGI Symbol;Acc:MGI:2448387]
ENSMUSG00000064288	13	21750194	21750505	-1	protein_coding	Hist1h4k	histone cluster 1, H4k [Source:MGI Symbol;Acc:MGI:2448439]
ENSMUSG00000064337	MT	70	1024	1	Mt_rRNA	mt-Rnr1	mitochondrially encoded 12S rRNA [Source:MGI Symbol;Acc:MGI:102493]
ENSMUSG00000064339	MT	1094	2675	1	Mt_rRNA	mt-Rnr2	mitochondrially encoded 16S rRNA [Source:MGI Symbol;Acc:MGI:102492]
ENSMUSG00000064343	MT	3772	3842	-1	Mt_tRNA	mt-Tq	mitochondrially encoded tRNA glutamine [Source:MGI Symbol;Acc:MGI:102477]
ENSMUSG00000064368	MT	13552	14070	-1	protein_coding	mt-Nd6	mitochondrially encoded NADH dehydrogenase 6 [Source:MGI Symbol;Acc:MGI:102495]
ENSMUSG00000064372	MT	15356	15422	-1	Mt_tRNA	mt-Tp	mitochondrially encoded tRNA proline [Source:MGI Symbol;Acc:MGI:102478]
ENSMUSG00000065037	9	78175303	78175633	-1	misc_RNA	Rn7sk	RNA, 7SK, nuclear [Source:MGI Symbol;Acc:MGI:103186]
ENSMUSG00000067455	13	21735064	21735837	1	protein_coding	Hist1h4j	histone cluster 1, H4j [Source:MGI Symbol;Acc:MGI:2448436]
ENSMUSG00000068855	3	96220361	96220880	-1	protein_coding	Hist2h2ac	histone cluster 2, H2ac [Source:MGI Symbol;Acc:MGI:2448316]
ENSMUSG00000069265	13	23761853	23762386	-1	protein_coding	Hist1h3a	histone cluster 1, H3a [Source:MGI Symbol;Acc:MGI:2668828]
ENSMUSG00000069266	13	23757013	23757409	1	protein_coding	Hist1h4b	histone cluster 1, H4b [Source:MGI Symbol;Acc:MGI:2448420]
ENSMUSG00000069267	13	23752267	23752886	1	protein_coding	Hist1h3b	histone cluster 1, H3b [Source:MGI Symbol;Acc:MGI:2448319]
ENSMUSG00000069268	13	23573736	23574196	-1	protein_coding	Hist1h2bf	histone cluster 1, H2bf [Source:MGI Symbol;Acc:MGI:2448383]
ENSMUSG00000069270	13	23683449	23683924	-1	protein_coding	Hist1h2ac	histone cluster 1, H2ac [Source:MGI Symbol;Acc:MGI:2448287]
ENSMUSG00000069273	13	23561534	23562369	-1	protein_coding	Hist1h3e	histone cluster 1, H3e [Source:MGI Symbol;Acc:MGI:2448326]
ENSMUSG00000069274	13	23551258	23551648	-1	protein_coding	Hist1h4f	histone cluster 1, H4f [Source:MGI Symbol;Acc:MGI:2448425]
ENSMUSG00000069300	13	22043214	22043676	1	protein_coding	Hist1h2bj	histone cluster 1, H2bj [Source:MGI Symbol;Acc:MGI:2448388]
ENSMUSG00000069302	13	22035164	22035568	-1	protein_coding	Hist1h2ah	histone cluster 1, H2ah [Source:MGI Symbol;Acc:MGI:2448295]
ENSMUSG00000069310	13	23745013	23745501	-1	protein_coding	Hist1h3c	histone cluster 1, H3c [Source:MGI Symbol;Acc:MGI:2448320]
ENSMUSG00000070072	12	109591715	109591838	1	miRNA	Mir433	microRNA 433 [Source:MGI Symbol;Acc:MGI:3619404]
ENSMUSG00000070076	12	109592846	109592915	1	miRNA	Mir127	microRNA 127 [Source:MGI Symbol;Acc:MGI:2676812]
ENSMUSG00000071516	13	21716422	21716814	1	protein_coding	Hist1h2ai	histone cluster 1, H2ai [Source:MGI Symbol;Acc:MGI:2448457]
ENSMUSG00000074024	7	92734166	92741468	-1	bidirectional_promoter_lncRNA	4632427E13Rik	RIKEN cDNA 4632427E13 gene [Source:MGI Symbol;Acc:MGI:1915436]
ENSMUSG00000074403	3	96268654	96269141	1	protein_coding	Hist2h3b	histone cluster 2, H3b [Source:MGI Symbol;Acc:MGI:2448351]
ENSMUSG00000075031	13	23746790	23747241	1	protein_coding	Hist1h2bb	histone cluster 1, H2bb [Source:MGI Symbol;Acc:MGI:2448377]
ENSMUSG00000075596	11	95723587	95726710	1	protein_coding	B130006D01Rik	RIKEN cDNA B130006D01 gene [Source:MGI Symbol;Acc:MGI:2444371]
ENSMUSG00000076258	16	11144125	11144181	1	miRNA	Gm23935	predicted gene, 23935 [Source:MGI Symbol;Acc:MGI:5453712]
ENSMUSG00000076281	9	56223715	56223771	-1	miRNA	Gm24270	predicted gene, 24270 [Source:MGI Symbol;Acc:MGI:5454047]
ENSMUSG00000076313	12	109586314	109586407	1	miRNA	Mir665	microRNA 665 [Source:MGI Symbol;Acc:MGI:3629896]
ENSMUSG00000077394	9	15326464	15326539	-1	snoRNA	Gm24339	predicted gene, 24339 [Source:MGI Symbol;Acc:MGI:5454116]
ENSMUSG00000077506	9	15326264	15326333	-1	snoRNA	Scarna9	small Cajal body-specific RNA 9 [Source:MGI Symbol;Acc:MGI:3819489]
ENSMUSG00000078624	7	103548074	103555506	1	protein_coding	Olfr613	olfactory receptor 613 [Source:MGI Symbol;Acc:MGI:3030447]
ENSMUSG00000079489	14	56733657	56734954	-1	sense_intronic	C030013D06Rik	RIKEN cDNA C030013D06 gene [Source:MGI Symbol;Acc:MGI:1924626]
ENSMUSG00000081104	5	110905244	110905741	1	processed_pseudogene	Gm15989	predicted gene 15989 [Source:MGI Symbol;Acc:MGI:3801755]
ENSMUSG00000086173	X	52742563	52744960	-1	processed_transcript	Kis2	Kaplan integration site 2 [Source:MGI Symbol;Acc:MGI:3617487]
ENSMUSG00000086324	16	35966752	35983230	-1	antisense	Gm15564	predicted gene 15564 [Source:MGI Symbol;Acc:MGI:3783013]
ENSMUSG00000086385	4	100119621	100120841	1	sense_intronic	Gm12701	predicted gene 12701 [Source:MGI Symbol;Acc:MGI:3650875]
ENSMUSG00000086442	11	107481916	107483107	1	sense_intronic	Gm11722	predicted gene 11722 [Source:MGI Symbol;Acc:MGI:3649870]
ENSMUSG00000086537	2	174281237	174295436	-1	antisense	Nespas	neuroendocrine secretory protein antisense [Source:MGI Symbol;Acc:MGI:1861674]
ENSMUSG00000087267	2	128955671	128957861	-1	antisense	4933427J07Rik	RIKEN cDNA 4933427J07 gene [Source:MGI Symbol;Acc:MGI:1918470]
ENSMUSG00000088088	4	43492788	43493058	-1	ribozyme	Rmrp	RNA component of mitochondrial RNAase P [Source:MGI Symbol;Acc:MGI:97937]
ENSMUSG00000088185	3	108554338	108554751	-1	scaRNA	Scarna2	small Cajal body-specific RNA 2 [Source:MGI Symbol;Acc:MGI:3819484]
ENSMUSG00000088609	13	9834469	9834525	-1	miRNA	Gm24187	predicted gene, 24187 [Source:MGI Symbol;Acc:MGI:5453964]
ENSMUSG00000089235	18	74778561	74778700	-1	scaRNA	Gm23119	predicted gene, 23119 [Source:MGI Symbol;Acc:MGI:5452896]
ENSMUSG00000089417	3	69085105	69085447	-1	scaRNA	Gm22009	predicted gene, 22009 [Source:MGI Symbol;Acc:MGI:5451786]
ENSMUSG00000089525	17	12770631	12770882	1	misc_RNA	Gm23833	predicted gene, 23833 [Source:MGI Symbol;Acc:MGI:5453610]
ENSMUSG00000089940	13	89739460	89887166	1	processed_transcript	Gm4117	predicted gene 4117 [Source:MGI Symbol;Acc:MGI:3782293]
ENSMUSG00000090674	14	122121553	122122643	1	processed_pseudogene	Gm17082	predicted gene 17082 [Source:MGI Symbol;Acc:MGI:4937909]
ENSMUSG00000091079	14	24238172	24243391	-1	sense_intronic	Gm17105	predicted gene 17105 [Source:MGI Symbol;Acc:MGI:4937932]
ENSMUSG00000091405	3	96261682	96263311	-1	protein_coding	Hist2h4	histone cluster 2, H4 [Source:MGI Symbol;Acc:MGI:2140113]
ENSMUSG00000091831	17	71458327	71460395	-1	protein_coding	Gm4707	predicted gene 4707 [Source:MGI Symbol;Acc:MGI:3782887]
ENSMUSG00000092837	14	50807449	50807767	-1	ribozyme	Rpph1	ribonuclease P RNA component H1 [Source:MGI Symbol;Acc:MGI:1934664]
ENSMUSG00000093465	12	99292608	99296620	-1	processed_transcript	Gm20682	predicted gene 20682 [Source:MGI Symbol;Acc:MGI:5313129]
ENSMUSG00000093858	11	70864660	70872754	1	sense_intronic	Gm19967	predicted gene, 19967 [Source:MGI Symbol;Acc:MGI:5012152]
ENSMUSG00000093908	12	19387809	19390286	1	protein_coding	Gm5784	predicted gene 5784 [Source:MGI Symbol;Acc:MGI:3647969]
ENSMUSG00000094338	13	21715763	21716143	-1	protein_coding	Hist1h2bl	histone cluster 1, H2bl [Source:MGI Symbol;Acc:MGI:2448403]
ENSMUSG00000094777	13	21833026	21833507	-1	protein_coding	Hist1h2ap	histone cluster 1, H2ap [Source:MGI Symbol;Acc:MGI:3710573]
ENSMUSG00000094952	12	109588592	109588680	1	miRNA	Mir3070b	microRNA 3070b [Source:MGI Symbol;Acc:MGI:4834244]
ENSMUSG00000095147	12	109587943	109588031	1	miRNA	Mir3070a	microRNA 3070a [Source:MGI Symbol;Acc:MGI:4834243]
ENSMUSG00000095217	13	21754123	21754503	1	protein_coding	Hist1h2bn	histone cluster 1, H2bn [Source:MGI Symbol;Acc:MGI:2448407]
ENSMUSG00000096807	13	21722098	21722478	1	protein_coding	Hist1h2bm	histone cluster 1, H2bm [Source:MGI Symbol;Acc:MGI:2448404]
ENSMUSG00000096984	1	163301790	163303620	-1	lincRNA	Gm26523	predicted gene, 26523 [Source:MGI Symbol;Acc:MGI:5477017]
ENSMUSG00000097122	4	147136278	147457019	1	lincRNA	Gm26624	predicted gene, 26624 [Source:MGI Symbol;Acc:MGI:5477118]
ENSMUSG00000097187	2	84742169	84743655	-1	protein_coding	Gm19426	predicted gene, 19426 [Source:MGI Symbol;Acc:MGI:5011611]
ENSMUSG00000097219	11	51949882	52269514	-1	lincRNA	Gm26551	predicted gene, 26551 [Source:MGI Symbol;Acc:MGI:5477045]
ENSMUSG00000097230	8	19789798	19798548	1	lincRNA	Gm26853	predicted gene, 26853 [Source:MGI Symbol;Acc:MGI:5477347]
ENSMUSG00000097324	18	61649625	61665537	-1	lincRNA	Carmn	cardiac mesoderm enhancer-associated non-coding RNA [Source:MGI Symbol;Acc:MGI:4439832]
ENSMUSG00000097385	6	4942147	4946295	1	TEC	Gm26814	predicted gene, 26814 [Source:MGI Symbol;Acc:MGI:5477308]
ENSMUSG00000097695	8	58171435	58298866	1	lincRNA	Gm26905	predicted gene, 26905 [Source:MGI Symbol;Acc:MGI:5477399]
ENSMUSG00000097859	13	9387139	9391741	1	lincRNA	Gm26601	predicted gene, 26601 [Source:MGI Symbol;Acc:MGI:5477095]
ENSMUSG00000097911	3	133830668	134240641	-1	antisense	Gm26691	predicted gene, 26691 [Source:MGI Symbol;Acc:MGI:5477185]
ENSMUSG00000097971	17	39843013	39846341	1	lincRNA	Gm26917	predicted gene, 26917 [Source:MGI Symbol;Acc:MGI:5504032]
ENSMUSG00000097983	8	120520615	120521686	1	sense_intronic	Gm26971	predicted gene, 26971 [Source:MGI Symbol;Acc:MGI:5504086]
ENSMUSG00000098178	17	39846958	39848788	1	lincRNA	Gm42418	predicted gene, 42418 [Source:MGI Symbol;Acc:MGI:5649005]
ENSMUSG00000098202	12	109695586	109702587	1	lincRNA	B830012L14Rik	RIKEN cDNA B830012L14 gene [Source:MGI Symbol;Acc:MGI:2443332]
ENSMUSG00000098973	9	110281287	110281409	1	miRNA	Mir6236	microRNA 6236 [Source:MGI Symbol;Acc:MGI:5530929]
ENSMUSG00000099310	9	72551728	72551935	1	processed_pseudogene	Gm19427	predicted gene, 19427 [Source:MGI Symbol;Acc:MGI:5011612]
ENSMUSG00000099517	13	23535434	23535860	1	protein_coding	Hist1h3g	histone cluster 1, H3g [Source:MGI Symbol;Acc:MGI:2145541]
ENSMUSG00000099583	13	23575763	23576322	1	protein_coding	Hist1h3d	histone cluster 1, H3d [Source:MGI Symbol;Acc:MGI:2448322]
ENSMUSG00000099746	19	55841672	55845897	1	sense_intronic	Ppnr	per-pentamer repeat gene [Source:MGI Symbol;Acc:MGI:1349458]
ENSMUSG00000100210	13	23544465	23545312	1	protein_coding	Hist1h3f	histone cluster 1, H3f [Source:MGI Symbol;Acc:MGI:2448329]
ENSMUSG00000100313	1	51877110	51879608	-1	sense_intronic	Gm28323	predicted gene 28323 [Source:MGI Symbol;Acc:MGI:5579029]
ENSMUSG00000101355	13	21717659	21718069	1	protein_coding	Hist1h3h	histone cluster 1, H3h [Source:MGI Symbol;Acc:MGI:2448349]
ENSMUSG00000101776	X	21751379	21761733	1	lincRNA	Gm28268	predicted gene 28268 [Source:MGI Symbol;Acc:MGI:5578974]
ENSMUSG00000101972	13	21782960	21783370	-1	protein_coding	Hist1h3i	histone cluster 1, H3i [Source:MGI Symbol;Acc:MGI:2448350]
ENSMUSG00000102147	3	51987631	51989847	-1	TEC	Gm38055	predicted gene, 38055 [Source:MGI Symbol;Acc:MGI:5611283]
ENSMUSG00000102151	14	61677443	61681494	-1	TEC	Gm37472	predicted gene, 37472 [Source:MGI Symbol;Acc:MGI:5610700]
ENSMUSG00000102153	9	32525145	32526958	-1	TEC	Gm37474	predicted gene, 37474 [Source:MGI Symbol;Acc:MGI:5610702]
ENSMUSG00000102194	1	180021062	180023600	1	TEC	Gm38169	predicted gene, 38169 [Source:MGI Symbol;Acc:MGI:5611397]
ENSMUSG00000102317	1	25686062	25691501	-1	TEC	Gm37628	predicted gene, 37628 [Source:MGI Symbol;Acc:MGI:5610856]
ENSMUSG00000102319	1	44560885	44565447	1	TEC	Gm37626	predicted gene, 37626 [Source:MGI Symbol;Acc:MGI:5610854]
ENSMUSG00000102326	1	157347339	157350043	-1	TEC	Gm37788	predicted gene, 37788 [Source:MGI Symbol;Acc:MGI:5611016]
ENSMUSG00000102352	9	32507745	32510383	-1	TEC	Gm38346	predicted gene, 38346 [Source:MGI Symbol;Acc:MGI:5611574]
ENSMUSG00000102423	3	52000736	52004025	-1	TEC	Gm37465	predicted gene, 37465 [Source:MGI Symbol;Acc:MGI:5610693]
ENSMUSG00000102441	9	103598576	103600164	-1	TEC	Gm38032	predicted gene, 38032 [Source:MGI Symbol;Acc:MGI:5611260]
ENSMUSG00000102565	1	92019592	92022097	-1	TEC	Gm37036	predicted gene, 37036 [Source:MGI Symbol;Acc:MGI:5610264]
ENSMUSG00000102594	1	168348534	168350808	-1	TEC	Gm38381	predicted gene, 38381 [Source:MGI Symbol;Acc:MGI:5611609]
ENSMUSG00000102620	3	51872990	51875836	-1	TEC	Gm37675	predicted gene, 37675 [Source:MGI Symbol;Acc:MGI:5610903]
ENSMUSG00000102657	12	109668869	109677585	1	TEC	Gm37899	predicted gene, 37899 [Source:MGI Symbol;Acc:MGI:5611127]
ENSMUSG00000102664	1	13354483	13356730	-1	TEC	Gm38380	predicted gene, 38380 [Source:MGI Symbol;Acc:MGI:5611608]
ENSMUSG00000102670	9	107818928	107820012	-1	TEC	Gm37436	predicted gene, 37436 [Source:MGI Symbol;Acc:MGI:5610664]
ENSMUSG00000102714	1	33613758	33616832	-1	TEC	Gm37618	predicted gene, 37618 [Source:MGI Symbol;Acc:MGI:5610846]
ENSMUSG00000102760	1	182006060	182007686	-1	TEC	Gm37258	predicted gene, 37258 [Source:MGI Symbol;Acc:MGI:5610486]
ENSMUSG00000102764	14	64835855	64839259	-1	TEC	Gm37183	predicted gene, 37183 [Source:MGI Symbol;Acc:MGI:5610411]
ENSMUSG00000102786	3	51884276	51886891	-1	TEC	Gm38252	predicted gene, 38252 [Source:MGI Symbol;Acc:MGI:5611480]
ENSMUSG00000102808	3	52071589	52073387	-1	TEC	5430420F09Rik	RIKEN cDNA 5430420F09 gene [Source:MGI Symbol;Acc:MGI:1921741]
ENSMUSG00000102841	1	194677002	194680565	1	TEC	Gm38036	predicted gene, 38036 [Source:MGI Symbol;Acc:MGI:5611264]
ENSMUSG00000102844	3	52282241	52284309	1	TEC	Gm38034	predicted gene, 38034 [Source:MGI Symbol;Acc:MGI:5611262]
ENSMUSG00000102850	9	32535251	32537177	-1	TEC	Gm37082	predicted gene, 37082 [Source:MGI Symbol;Acc:MGI:5610310]
ENSMUSG00000102856	1	131086252	131092149	-1	TEC	Gm37084	predicted gene, 37084 [Source:MGI Symbol;Acc:MGI:5610312]
ENSMUSG00000102858	1	181026278	181029729	1	TEC	Gm37086	predicted gene, 37086 [Source:MGI Symbol;Acc:MGI:5610314]
ENSMUSG00000102874	9	72040552	72043235	-1	TEC	Gm37137	predicted gene, 37137 [Source:MGI Symbol;Acc:MGI:5610365]
ENSMUSG00000102875	2	24889448	24893866	-1	TEC	Gm37139	predicted gene, 37139 [Source:MGI Symbol;Acc:MGI:5610367]
ENSMUSG00000102939	9	71896713	71899453	-1	TEC	Gm38111	predicted gene, 38111 [Source:MGI Symbol;Acc:MGI:5611339]
ENSMUSG00000102950	1	181986336	181990204	-1	TEC	Gm37018	predicted gene, 37018 [Source:MGI Symbol;Acc:MGI:5610246]
ENSMUSG00000102971	9	72869652	72871561	1	TEC	A730062M13Rik	RIKEN cDNA A730062M13 gene [Source:MGI Symbol;Acc:MGI:3029302]
ENSMUSG00000103038	1	137924388	137926379	1	TEC	Gm37124	predicted gene, 37124 [Source:MGI Symbol;Acc:MGI:5610352]
ENSMUSG00000103070	1	137528850	137531230	-1	TEC	Gm37903	predicted gene, 37903 [Source:MGI Symbol;Acc:MGI:5611131]
ENSMUSG00000103085	1	13343563	13348204	-1	TEC	Gm38120	predicted gene, 38120 [Source:MGI Symbol;Acc:MGI:5611348]
ENSMUSG00000103094	3	69119742	69122724	-1	TEC	Gm37558	predicted gene, 37558 [Source:MGI Symbol;Acc:MGI:5610786]
ENSMUSG00000103122	11	84189593	84191910	1	TEC	Gm37391	predicted gene, 37391 [Source:MGI Symbol;Acc:MGI:5610619]
ENSMUSG00000103146	1	119790763	119798925	-1	TEC	Gm37745	predicted gene, 37745 [Source:MGI Symbol;Acc:MGI:5610973]
ENSMUSG00000103159	1	36922797	36926348	-1	TEC	F830112A20Rik	RIKEN cDNA F830112A20 gene [Source:MGI Symbol;Acc:MGI:3641781]
ENSMUSG00000103162	2	24874532	24876329	-1	TEC	Gm38147	predicted gene, 38147 [Source:MGI Symbol;Acc:MGI:5611375]
ENSMUSG00000103194	18	65603834	65605093	1	TEC	Gm37643	predicted gene, 37643 [Source:MGI Symbol;Acc:MGI:5610871]
ENSMUSG00000103216	17	51796017	51799190	-1	TEC	Gm37248	predicted gene, 37248 [Source:MGI Symbol;Acc:MGI:5610476]
ENSMUSG00000103233	2	68891366	68894970	1	TEC	Gm37159	predicted gene, 37159 [Source:MGI Symbol;Acc:MGI:5610387]
ENSMUSG00000103284	3	51829385	51830405	-1	TEC	3110080O07Rik	RIKEN cDNA 3110080O07 gene [Source:MGI Symbol;Acc:MGI:1920491]
ENSMUSG00000103285	2	156084610	156086291	-1	TEC	Gm37274	predicted gene, 37274 [Source:MGI Symbol;Acc:MGI:5610502]
ENSMUSG00000103291	1	106219314	106224265	1	TEC	Gm38235	predicted gene, 38235 [Source:MGI Symbol;Acc:MGI:5611463]
ENSMUSG00000103303	1	156856217	156858859	-1	TEC	Gm37802	predicted gene, 37802 [Source:MGI Symbol;Acc:MGI:5611030]
ENSMUSG00000103317	1	181967699	181969923	-1	TEC	Gm38359	predicted gene, 38359 [Source:MGI Symbol;Acc:MGI:5611587]
ENSMUSG00000103360	2	13116176	13118435	-1	TEC	Gm38156	predicted gene, 38156 [Source:MGI Symbol;Acc:MGI:5611384]
ENSMUSG00000103373	13	48542644	48545033	-1	TEC	Gm37238	predicted gene, 37238 [Source:MGI Symbol;Acc:MGI:5610466]
ENSMUSG00000103422	1	43488447	43490937	1	TEC	Gm37536	predicted gene, 37536 [Source:MGI Symbol;Acc:MGI:5610764]
ENSMUSG00000103495	1	13234809	13236434	-1	TEC	Gm37409	predicted gene, 37409 [Source:MGI Symbol;Acc:MGI:5610637]
ENSMUSG00000103525	1	80326177	80327994	-1	TEC	Gm37262	predicted gene, 37262 [Source:MGI Symbol;Acc:MGI:5610490]
ENSMUSG00000103569	1	131914529	131916439	1	TEC	Gm38067	predicted gene, 38067 [Source:MGI Symbol;Acc:MGI:5611295]
ENSMUSG00000103572	1	159235710	159238558	1	TEC	Gm37115	predicted gene, 37115 [Source:MGI Symbol;Acc:MGI:5610343]
ENSMUSG00000103611	9	96219130	96222147	1	TEC	Gm37195	predicted gene, 37195 [Source:MGI Symbol;Acc:MGI:5610423]
ENSMUSG00000103646	1	177168098	177170862	-1	TEC	Gm37706	predicted gene, 37706 [Source:MGI Symbol;Acc:MGI:5610934]
ENSMUSG00000103657	9	100665839	100669799	1	TEC	Gm37204	predicted gene, 37204 [Source:MGI Symbol;Acc:MGI:5610432]
ENSMUSG00000103696	1	59929688	59935102	1	TEC	Gm37531	predicted gene, 37531 [Source:MGI Symbol;Acc:MGI:5610759]
ENSMUSG00000103701	3	51906986	51908816	-1	TEC	Gm10728	predicted gene 10728 [Source:MGI Symbol;Acc:MGI:3708672]
ENSMUSG00000103722	1	181950132	181953375	-1	TEC	2700078F05Rik	RIKEN cDNA 2700078F05 gene [Source:MGI Symbol;Acc:MGI:1919876]
ENSMUSG00000103739	1	160915324	160918901	1	TEC	Gm37653	predicted gene, 37653 [Source:MGI Symbol;Acc:MGI:5610881]
ENSMUSG00000103747	2	68906003	68909231	1	TEC	Gm38236	predicted gene, 38236 [Source:MGI Symbol;Acc:MGI:5611464]
ENSMUSG00000103780	1	168335980	168337671	-1	TEC	Gm37524	predicted gene, 37524 [Source:MGI Symbol;Acc:MGI:5610752]
ENSMUSG00000103784	3	51991341	51991959	-1	TEC	Gm37526	predicted gene, 37526 [Source:MGI Symbol;Acc:MGI:5610754]
ENSMUSG00000103818	1	153283850	153287190	-1	TEC	Gm38009	predicted gene, 38009 [Source:MGI Symbol;Acc:MGI:5611237]
ENSMUSG00000103885	2	14707665	14710338	1	TEC	Gm37006	predicted gene, 37006 [Source:MGI Symbol;Acc:MGI:5610234]
ENSMUSG00000103899	6	28796463	28799713	1	TEC	Gm37940	predicted gene, 37940 [Source:MGI Symbol;Acc:MGI:5611168]
ENSMUSG00000103937	16	4170776	4173636	-1	TEC	Gm37186	predicted gene, 37186 [Source:MGI Symbol;Acc:MGI:5610414]
ENSMUSG00000103991	1	104776114	104779128	1	TEC	Gm38031	predicted gene, 38031 [Source:MGI Symbol;Acc:MGI:5611259]
ENSMUSG00000104078	9	72001378	72003803	-1	TEC	Gm37023	predicted gene, 37023 [Source:MGI Symbol;Acc:MGI:5610251]
ENSMUSG00000104094	9	101188598	101191282	-1	TEC	Gm37314	predicted gene, 37314 [Source:MGI Symbol;Acc:MGI:5610542]
ENSMUSG00000104107	9	71939591	71941585	-1	TEC	Gm37879	predicted gene, 37879 [Source:MGI Symbol;Acc:MGI:5611107]
ENSMUSG00000104114	1	89483438	89485821	1	TEC	Gm37297	predicted gene, 37297 [Source:MGI Symbol;Acc:MGI:5610525]
ENSMUSG00000104149	1	15556249	15558337	1	TEC	Gm37138	predicted gene, 37138 [Source:MGI Symbol;Acc:MGI:5610366]
ENSMUSG00000104170	1	13297036	13298907	-1	TEC	Gm37702	predicted gene, 37702 [Source:MGI Symbol;Acc:MGI:5610930]
ENSMUSG00000104235	3	60535751	60539744	1	TEC	Gm37589	predicted gene, 37589 [Source:MGI Symbol;Acc:MGI:5610817]
ENSMUSG00000104293	1	156583108	156588248	1	TEC	Gm38043	predicted gene, 38043 [Source:MGI Symbol;Acc:MGI:5611271]
ENSMUSG00000104315	1	30865504	30868538	-1	TEC	Gm37906	predicted gene, 37906 [Source:MGI Symbol;Acc:MGI:5611134]
ENSMUSG00000104325	6	28563490	28565361	1	TEC	Gm37321	predicted gene, 37321 [Source:MGI Symbol;Acc:MGI:5610549]
ENSMUSG00000104339	3	52057285	52064244	-1	TEC	C130089K02Rik	RIKEN cDNA C130089K02 gene [Source:MGI Symbol;Acc:MGI:2444420]
ENSMUSG00000104369	5	136529596	136536477	-1	TEC	Gm38082	predicted gene, 38082 [Source:MGI Symbol;Acc:MGI:5611310]
ENSMUSG00000104378	1	127270524	127275285	1	TEC	Gm37510	predicted gene, 37510 [Source:MGI Symbol;Acc:MGI:5610738]
ENSMUSG00000104388	1	180357649	180364998	1	TEC	Gm37033	predicted gene, 37033 [Source:MGI Symbol;Acc:MGI:5610261]
ENSMUSG00000104402	1	61677249	61680277	1	TEC	Gm38012	predicted gene, 38012 [Source:MGI Symbol;Acc:MGI:5611240]
ENSMUSG00000104469	9	71988973	71991271	-1	TEC	Gm37663	predicted gene, 37663 [Source:MGI Symbol;Acc:MGI:5610891]
ENSMUSG00000104501	6	72749113	72751914	-1	TEC	Gm37736	predicted gene, 37736 [Source:MGI Symbol;Acc:MGI:5610964]
ENSMUSG00000104503	1	84819968	84824683	-1	TEC	Gm37738	predicted gene, 37738 [Source:MGI Symbol;Acc:MGI:5610966]
ENSMUSG00000104508	1	68639424	68640829	-1	TEC	Gm37735	predicted gene, 37735 [Source:MGI Symbol;Acc:MGI:5610963]
ENSMUSG00000104524	1	135523088	135525338	-1	TEC	Gm37333	predicted gene, 37333 [Source:MGI Symbol;Acc:MGI:5610561]
