# Supplementary material for: Common and distinct transcriptional signatures of mammalian embryonic lethality
Source: Nat Commun. 2019 Jun 26;10:2792. doi: 10.1038/s41467-019-10642-x (PMC6594971; doi:10.1038/s41467-019-10642-x)
Supplement: Supplementary file 4 — Supplementary Data 3 [file 41467_2019_10642_MOESM4_ESM.txt]

# Supplementary Data 3. Novel genes.
1	Cufflinks	transcript	9542011	9545027	.	-	.	ID=TCONS_00011789;geneID=XLOC_001816;oId=CUFF.46.1;class_code=u;tss_id=TSS3981
1	Cufflinks	transcript	17098032	17122673	.	+	.	ID=TCONS_00000635;geneID=XLOC_000106;oId=CUFF.149.1;class_code=u;tss_id=TSS215
1	Cufflinks	transcript	71684175	71693758	.	+	.	ID=TCONS_00003579;geneID=XLOC_000557;oId=CUFF.663.1;class_code=u;tss_id=TSS1159
1	Cufflinks	transcript	74397390	74399989	.	+	.	ID=TCONS_00003773;geneID=XLOC_000598;oId=CUFF.702.2;class_code=u;tss_id=TSS1260
1	Cufflinks	transcript	77522257	77560636	.	+	.	ID=TCONS_00004324;geneID=XLOC_000639;oId=CUFF.760.1;class_code=u;tss_id=TSS1403
1	Cufflinks	transcript	78200494	78203049	.	+	.	ID=TCONS_00004326;geneID=XLOC_000641;oId=CUFF.762.1;class_code=u;tss_id=TSS1405
1	Cufflinks	transcript	78201226	78203049	.	+	.	ID=TCONS_00004327;geneID=XLOC_000641;oId=CUFF.762.2;class_code=u;tss_id=TSS1406
1	Cufflinks	transcript	78201227	78203049	.	+	.	ID=TCONS_00004328;geneID=XLOC_000641;oId=CUFF.762.3;class_code=u;tss_id=TSS1406
1	Cufflinks	transcript	78201232	78203049	.	+	.	ID=TCONS_00004329;geneID=XLOC_000641;oId=CUFF.762.4;class_code=u;tss_id=TSS1406
1	Cufflinks	transcript	78201234	78203049	.	+	.	ID=TCONS_00004330;geneID=XLOC_000641;oId=CUFF.762.5;class_code=u;tss_id=TSS1406
1	Cufflinks	transcript	78214787	78218513	.	-	.	ID=TCONS_00015978;geneID=XLOC_002415;oId=CUFF.769.1;class_code=u;tss_id=TSS5344;biotype=protein_coding
1	Cufflinks	transcript	91865114	91868788	.	+	.	ID=TCONS_00005630;geneID=XLOC_000823;oId=CUFF.961.11;class_code=u;tss_id=TSS1798
1	Cufflinks	transcript	92787082	92791209	.	-	.	ID=TCONS_00016910;geneID=XLOC_002575;oId=CUFF.973.1;class_code=u;tss_id=TSS5655
1	Cufflinks	transcript	95160104	95165447	.	+	.	ID=TCONS_00006060;geneID=XLOC_000870;oId=CUFF.1014.1;class_code=u;tss_id=TSS1924
1	Cufflinks	transcript	121427669	121430976	.	-	.	ID=TCONS_00017988;geneID=XLOC_002719;oId=CUFF.1127.2;class_code=u;tss_id=TSS5969
1	Cufflinks	transcript	134059855	134060938	.	-	.	ID=TCONS_00018837;geneID=XLOC_002829;oId=CUFF.1271.1;class_code=u;tss_id=TSS6240
1	Cufflinks	transcript	134059855	134062063	.	-	.	ID=TCONS_00018838;geneID=XLOC_002829;oId=CUFF.1271.2;class_code=u;tss_id=TSS6241
1	Cufflinks	transcript	166046892	166049279	.	-	.	ID=TCONS_00021474;geneID=XLOC_003140;oId=CUFF.1604.1;class_code=u;tss_id=TSS7041
1	Cufflinks	transcript	166047506	166049264	.	-	.	ID=TCONS_00021475;geneID=XLOC_003140;oId=CUFF.1604.2;class_code=u;tss_id=TSS7041
1	Cufflinks	transcript	166048022	166051173	.	+	.	ID=TCONS_00009450;geneID=XLOC_001418;oId=CUFF.1605.1;class_code=u;tss_id=TSS3104
1	Cufflinks	transcript	166048769	166051173	.	+	.	ID=TCONS_00009451;geneID=XLOC_001418;oId=CUFF.1605.2;class_code=u;tss_id=TSS3105
1	Cufflinks	transcript	166048954	166051173	.	+	.	ID=TCONS_00009452;geneID=XLOC_001418;oId=CUFF.1605.3;class_code=u;tss_id=TSS3106
1	Cufflinks	transcript	169254609	169259416	.	+	.	ID=TCONS_00009584;geneID=XLOC_001439;oId=CUFF.1633.1;class_code=u;tss_id=TSS3155
1	Cufflinks	transcript	169256461	169259416	.	+	.	ID=TCONS_00009585;geneID=XLOC_001439;oId=CUFF.1633.2;class_code=u;tss_id=TSS3156
1	Cufflinks	transcript	175871627	175876972	.	-	.	ID=TCONS_00022419;geneID=XLOC_003269;oId=CUFF.1757.5;class_code=u;tss_id=TSS7381
1	Cufflinks	transcript	175871627	175878320	.	-	.	ID=TCONS_00022421;geneID=XLOC_003269;oId=CUFF.1757.3;class_code=u;tss_id=TSS7382
1	Cufflinks	transcript	175871627	175880504	.	-	.	ID=TCONS_00022422;geneID=XLOC_003269;oId=CUFF.1757.4;class_code=u;tss_id=TSS7383
1	Cufflinks	transcript	182020074	182029842	.	+	.	ID=TCONS_00010762;geneID=XLOC_001623;oId=CUFF.1859.1;class_code=u;tss_id=TSS3597
1	Cufflinks	transcript	182027651	182029842	.	+	.	ID=TCONS_00010764;geneID=XLOC_001623;oId=CUFF.1859.3;class_code=u;tss_id=TSS3598
1	Cufflinks	transcript	186030831	186033949	.	-	.	ID=TCONS_00023617;geneID=XLOC_003385;oId=CUFF.1911.1;class_code=u;tss_id=TSS7686
1	Cufflinks	transcript	186419624	186420611	.	+	.	ID=TCONS_00011150;geneID=XLOC_001670;oId=CUFF.1915.1;class_code=u;tss_id=TSS3724
1	Cufflinks	transcript	186589288	186599766	.	+	.	ID=TCONS_00011151;geneID=XLOC_001671;oId=CUFF.1916.1;class_code=u;tss_id=TSS3725
10	Cufflinks	transcript	7824453	7827971	.	+	.	ID=TCONS_00024741;geneID=XLOC_003509;oId=CUFF.2060.1;class_code=u;tss_id=TSS8015
10	Cufflinks	transcript	22054438	22058641	.	-	.	ID=TCONS_00034655;geneID=XLOC_005006;oId=CUFF.2188.2;class_code=u;tss_id=TSS11450
10	Cufflinks	transcript	22054438	22058664	.	-	.	ID=TCONS_00034656;geneID=XLOC_005006;oId=CUFF.2188.1;class_code=u;tss_id=TSS11450
10	Cufflinks	transcript	22057078	22058645	.	-	.	ID=TCONS_00034657;geneID=XLOC_005006;oId=CUFF.2188.3;class_code=u;tss_id=TSS11450
10	Cufflinks	transcript	23777017	23779413	.	-	.	ID=TCONS_00034774;geneID=XLOC_005025;oId=CUFF.2206.1;class_code=u;tss_id=TSS11492
10	Cufflinks	transcript	45063650	45067173	.	-	.	ID=TCONS_00036144;geneID=XLOC_005231;oId=CUFF.2426.1;class_code=u;tss_id=TSS11926
10	Cufflinks	transcript	50889175	50894500	.	-	.	ID=TCONS_00036227;geneID=XLOC_005267;oId=CUFF.2439.1;class_code=u;tss_id=TSS11975
10	Cufflinks	transcript	50889175	50894525	.	-	.	ID=TCONS_00036228;geneID=XLOC_005267;oId=CUFF.2439.2;class_code=u;tss_id=TSS11975
10	Cufflinks	transcript	82605151	82615426	.	-	.	ID=TCONS_00039482;geneID=XLOC_005639;oId=CUFF.3029.4;class_code=u;tss_id=TSS12952
10	Cufflinks	transcript	82605151	82615443	.	-	.	ID=TCONS_00039483;geneID=XLOC_005639;oId=CUFF.3029.3;class_code=u;tss_id=TSS12952
10	Cufflinks	transcript	82605151	82615448	.	-	.	ID=TCONS_00039484;geneID=XLOC_005639;oId=CUFF.3029.1;class_code=u;tss_id=TSS12952
10	Cufflinks	transcript	82605151	82617536	.	-	.	ID=TCONS_00039485;geneID=XLOC_005639;oId=CUFF.3029.2;class_code=u;tss_id=TSS12953
10	Cufflinks	transcript	82610659	82615448	.	-	.	ID=TCONS_00039486;geneID=XLOC_005639;oId=CUFF.3029.5;class_code=u;tss_id=TSS12952
10	Cufflinks	transcript	82610659	82615448	.	-	.	ID=TCONS_00039487;geneID=XLOC_005639;oId=CUFF.3029.6;class_code=u;tss_id=TSS12952
10	Cufflinks	transcript	82612203	82615463	.	-	.	ID=TCONS_00039488;geneID=XLOC_005639;oId=CUFF.3029.8;class_code=u;tss_id=TSS12952
10	Cufflinks	transcript	82615676	82617683	.	-	.	ID=TCONS_00039490;geneID=XLOC_005639;oId=CUFF.3029.9;class_code=u;tss_id=TSS12954
10	Cufflinks	transcript	82617806	82618930	.	-	.	ID=TCONS_00039492;geneID=XLOC_005642;oId=CUFF.3033.1;class_code=u;tss_id=TSS12957
10	Cufflinks	transcript	88068080	88086873	.	-	.	ID=TCONS_00039822;geneID=XLOC_005704;oId=CUFF.3107.6;class_code=u;tss_id=TSS13102
11	Cufflinks	transcript	5526421	5528678	.	-	.	ID=TCONS_00056561;geneID=XLOC_007700;oId=CUFF.3707.1;class_code=u;tss_id=TSS18488
11	Cufflinks	transcript	19192562	19193591	.	-	.	ID=TCONS_00057185;geneID=XLOC_007804;oId=CUFF.3828.1;class_code=u;tss_id=TSS18705
11	Cufflinks	transcript	40435730	40440512	.	-	.	ID=TCONS_00058287;geneID=XLOC_007954;oId=CUFF.4038.1;class_code=u;tss_id=TSS19058
11	Cufflinks	transcript	41224075	41233718	.	+	.	ID=TCONS_00045173;geneID=XLOC_006436;oId=CUFF.4045.1;class_code=u;tss_id=TSS14860
11	Cufflinks	transcript	41224075	41233718	.	+	.	ID=TCONS_00045175;geneID=XLOC_006436;oId=CUFF.4045.4;class_code=u;tss_id=TSS14860
11	Cufflinks	transcript	41224075	41233718	.	+	.	ID=TCONS_00045176;geneID=XLOC_006436;oId=CUFF.4045.5;class_code=u;tss_id=TSS14860
11	Cufflinks	transcript	41224075	41233718	.	+	.	ID=TCONS_00045177;geneID=XLOC_006436;oId=CUFF.4045.6;class_code=u;tss_id=TSS14860
11	Cufflinks	transcript	41228001	41233718	.	+	.	ID=TCONS_00045178;geneID=XLOC_006436;oId=CUFF.4045.7;class_code=u;tss_id=TSS14861
11	Cufflinks	transcript	41228740	41233718	.	+	.	ID=TCONS_00045179;geneID=XLOC_006436;oId=CUFF.4045.8;class_code=u;tss_id=TSS14862
11	Cufflinks	transcript	41231306	41233718	.	+	.	ID=TCONS_00045180;geneID=XLOC_006436;oId=CUFF.4045.9;class_code=u;tss_id=TSS14863
11	Cufflinks	transcript	48792097	48800082	.	-	.	ID=TCONS_00058577;geneID=XLOC_008014;oId=CUFF.4117.1;class_code=u;tss_id=TSS19167
11	Cufflinks	transcript	49712724	49716351	.	+	.	ID=TCONS_00045693;geneID=XLOC_006518;oId=CUFF.4141.1;class_code=u;tss_id=TSS15051
11	Cufflinks	transcript	49712724	49728299	.	+	.	ID=TCONS_00045694;geneID=XLOC_006518;oId=CUFF.4141.10;class_code=u;tss_id=TSS15051
11	Cufflinks	transcript	49712724	49728299	.	+	.	ID=TCONS_00045695;geneID=XLOC_006518;oId=CUFF.4141.2;class_code=u;tss_id=TSS15051
11	Cufflinks	transcript	49712724	49728299	.	+	.	ID=TCONS_00045696;geneID=XLOC_006518;oId=CUFF.4141.3;class_code=u;tss_id=TSS15051
11	Cufflinks	transcript	49712724	49728299	.	+	.	ID=TCONS_00045697;geneID=XLOC_006518;oId=CUFF.4141.4;class_code=u;tss_id=TSS15051
11	Cufflinks	transcript	49712724	49728299	.	+	.	ID=TCONS_00045699;geneID=XLOC_006518;oId=CUFF.4141.6;class_code=u;tss_id=TSS15051
11	Cufflinks	transcript	49712724	49728299	.	+	.	ID=TCONS_00045700;geneID=XLOC_006518;oId=CUFF.4141.7;class_code=u;tss_id=TSS15051
11	Cufflinks	transcript	49712724	49728299	.	+	.	ID=TCONS_00045701;geneID=XLOC_006518;oId=CUFF.4141.8;class_code=u;tss_id=TSS15051
11	Cufflinks	transcript	49712724	49728299	.	+	.	ID=TCONS_00045702;geneID=XLOC_006518;oId=CUFF.4141.9;class_code=u;tss_id=TSS15051
11	Cufflinks	transcript	57833106	57842014	.	+	.	ID=TCONS_00046909;geneID=XLOC_006628;oId=CUFF.4325.10;class_code=u;tss_id=TSS15364
11	Cufflinks	transcript	57833168	57842014	.	+	.	ID=TCONS_00046910;geneID=XLOC_006628;oId=CUFF.4325.11;class_code=u;tss_id=TSS15364
11	Cufflinks	transcript	57841122	57842014	.	+	.	ID=TCONS_00046913;geneID=XLOC_006628;oId=CUFF.4325.12;class_code=u;tss_id=TSS15365
11	Cufflinks	transcript	65642352	65644869	.	-	.	ID=TCONS_00060784;geneID=XLOC_008277;oId=CUFF.4525.5;class_code=u;tss_id=TSS19797
11	Cufflinks	transcript	65642352	65644973	.	-	.	ID=TCONS_00060785;geneID=XLOC_008277;oId=CUFF.4525.1;class_code=u;tss_id=TSS19798
11	Cufflinks	transcript	65642352	65648473	.	-	.	ID=TCONS_00060786;geneID=XLOC_008277;oId=CUFF.4525.4;class_code=u;tss_id=TSS19799
11	Cufflinks	transcript	65642352	65649666	.	-	.	ID=TCONS_00060787;geneID=XLOC_008277;oId=CUFF.4525.3;class_code=u;tss_id=TSS19800
11	Cufflinks	transcript	68403666	68406456	.	+	.	ID=TCONS_00047959;geneID=XLOC_006775;oId=CUFF.4552.1;class_code=u;tss_id=TSS15712
11	Cufflinks	transcript	69369510	69390375	.	+	.	ID=TCONS_00048204;geneID=XLOC_006808;oId=CUFF.4616.1;class_code=u;tss_id=TSS15804
11	Cufflinks	transcript	69369510	69390375	.	+	.	ID=TCONS_00048205;geneID=XLOC_006808;oId=CUFF.4616.2;class_code=u;tss_id=TSS15804
11	Cufflinks	transcript	69370981	69387762	.	+	.	ID=TCONS_00048206;geneID=XLOC_006808;oId=CUFF.4616.3;class_code=u;tss_id=TSS15805
11	Cufflinks	transcript	69370981	69387762	.	+	.	ID=TCONS_00048207;geneID=XLOC_006808;oId=CUFF.4616.5;class_code=u;tss_id=TSS15805
11	Cufflinks	transcript	84942255	84945894	.	-	.	ID=TCONS_00063854;geneID=XLOC_008601;oId=CUFF.5064.5;class_code=u;tss_id=TSS20721
11	Cufflinks	transcript	84942255	84947653	.	-	.	ID=TCONS_00063855;geneID=XLOC_008601;oId=CUFF.5064.1;class_code=u;tss_id=TSS20722
11	Cufflinks	transcript	84942255	84947653	.	-	.	ID=TCONS_00063856;geneID=XLOC_008601;oId=CUFF.5064.2;class_code=u;tss_id=TSS20722
11	Cufflinks	transcript	84942255	84947653	.	-	.	ID=TCONS_00063857;geneID=XLOC_008601;oId=CUFF.5064.3;class_code=u;tss_id=TSS20722
11	Cufflinks	transcript	84942255	84947653	.	-	.	ID=TCONS_00063858;geneID=XLOC_008601;oId=CUFF.5064.4;class_code=u;tss_id=TSS20722
11	Cufflinks	transcript	88001838	88004146	.	-	.	ID=TCONS_00064414;geneID=XLOC_008639;oId=CUFF.5132.1;class_code=u;tss_id=TSS20850
11	Cufflinks	transcript	95493553	95497799	.	+	.	ID=TCONS_00051960;geneID=XLOC_007195;oId=CUFF.5258.1;class_code=u;tss_id=TSS16970
11	Cufflinks	transcript	96900282	96902907	.	-	.	ID=TCONS_00065371;geneID=XLOC_008737;oId=CUFF.5332.1;class_code=u;tss_id=TSS21091
11	Cufflinks	transcript	97301161	97310271	.	-	.	ID=TCONS_00065615;geneID=XLOC_008753;oId=CUFF.5365.1;class_code=u;tss_id=TSS21137
11	Cufflinks	transcript	105289611	105292501	.	-	.	ID=TCONS_00067650;geneID=XLOC_008988;oId=CUFF.5704.1;class_code=u;tss_id=TSS21750
11	Cufflinks	transcript	108888187	108892332	.	-	.	ID=TCONS_00068221;geneID=XLOC_009034;oId=CUFF.5808.1;class_code=u;tss_id=TSS21908
11	Cufflinks	transcript	117490725	117493330	.	-	.	ID=TCONS_00069276;geneID=XLOC_009144;oId=CUFF.6017.1;class_code=u;tss_id=TSS22243
11	Cufflinks	transcript	120573268	120576446	.	+	.	ID=TCONS_00055706;geneID=XLOC_007628;oId=CUFF.6131.1;class_code=u;tss_id=TSS18230
12	Cufflinks	transcript	12722021	12723945	.	-	.	ID=TCONS_00078841;geneID=XLOC_010205;oId=CUFF.6308.1;class_code=u;tss_id=TSS24937
12	Cufflinks	transcript	12722021	12724532	.	-	.	ID=TCONS_00078842;geneID=XLOC_010205;oId=CUFF.6308.2;class_code=u;tss_id=TSS24938
12	Cufflinks	transcript	12810648	12829247	.	+	.	ID=TCONS_00071366;geneID=XLOC_009345;oId=CUFF.6310.1;class_code=u;tss_id=TSS22784
12	Cufflinks	transcript	12993417	12997991	.	+	.	ID=TCONS_00071370;geneID=XLOC_009349;oId=CUFF.6313.1;class_code=u;tss_id=TSS22788
12	Cufflinks	transcript	12994507	12997991	.	+	.	ID=TCONS_00071371;geneID=XLOC_009349;oId=CUFF.6313.2;class_code=u;tss_id=TSS22789
12	Cufflinks	transcript	17881575	17889913	.	+	.	ID=TCONS_00071587;geneID=XLOC_009369;oId=CUFF.6345.4;class_code=u;tss_id=TSS22842
12	Cufflinks	transcript	17881575	17891940	.	+	.	ID=TCONS_00071588;geneID=XLOC_009369;oId=CUFF.6345.3;class_code=u;tss_id=TSS22842
12	Cufflinks	transcript	17881575	17894867	.	+	.	ID=TCONS_00071589;geneID=XLOC_009369;oId=CUFF.6345.14;class_code=u;tss_id=TSS22842
12	Cufflinks	transcript	17881575	17900564	.	+	.	ID=TCONS_00071590;geneID=XLOC_009369;oId=CUFF.6345.5;class_code=u;tss_id=TSS22842
12	Cufflinks	transcript	17881575	17900680	.	+	.	ID=TCONS_00071591;geneID=XLOC_009369;oId=CUFF.6345.12;class_code=u;tss_id=TSS22842
12	Cufflinks	transcript	17992774	18063829	.	+	.	ID=TCONS_00071601;geneID=XLOC_009369;oId=CUFF.6345.16;class_code=u;tss_id=TSS22843
12	Cufflinks	transcript	17992774	18066033	.	+	.	ID=TCONS_00071602;geneID=XLOC_009369;oId=CUFF.6345.15;class_code=u;tss_id=TSS22843
12	Cufflinks	transcript	17992782	18066033	.	+	.	ID=TCONS_00071603;geneID=XLOC_009369;oId=CUFF.6345.17;class_code=u;tss_id=TSS22843
12	Cufflinks	transcript	17992788	17999095	.	+	.	ID=TCONS_00071604;geneID=XLOC_009369;oId=CUFF.6345.18;class_code=u;tss_id=TSS22843
12	Cufflinks	transcript	17992788	18010601	.	+	.	ID=TCONS_00071605;geneID=XLOC_009369;oId=CUFF.6345.20;class_code=u;tss_id=TSS22843
12	Cufflinks	transcript	17992788	18012957	.	+	.	ID=TCONS_00071606;geneID=XLOC_009369;oId=CUFF.6345.21;class_code=u;tss_id=TSS22843
12	Cufflinks	transcript	17992788	18022514	.	+	.	ID=TCONS_00071607;geneID=XLOC_009369;oId=CUFF.6345.19;class_code=u;tss_id=TSS22843
12	Cufflinks	transcript	17992788	18024007	.	+	.	ID=TCONS_00071608;geneID=XLOC_009369;oId=CUFF.6345.27;class_code=u;tss_id=TSS22843
12	Cufflinks	transcript	17992788	18063829	.	+	.	ID=TCONS_00071609;geneID=XLOC_009369;oId=CUFF.6345.22;class_code=u;tss_id=TSS22843
12	Cufflinks	transcript	17992788	18063829	.	+	.	ID=TCONS_00071610;geneID=XLOC_009369;oId=CUFF.6345.23;class_code=u;tss_id=TSS22843
12	Cufflinks	transcript	17992788	18063829	.	+	.	ID=TCONS_00071611;geneID=XLOC_009369;oId=CUFF.6345.24;class_code=u;tss_id=TSS22843
12	Cufflinks	transcript	17992788	18063829	.	+	.	ID=TCONS_00071612;geneID=XLOC_009369;oId=CUFF.6345.25;class_code=u;tss_id=TSS22843
12	Cufflinks	transcript	17992788	18063829	.	+	.	ID=TCONS_00071613;geneID=XLOC_009369;oId=CUFF.6345.26;class_code=u;tss_id=TSS22843
12	Cufflinks	transcript	17992788	18063829	.	+	.	ID=TCONS_00071614;geneID=XLOC_009369;oId=CUFF.6345.28;class_code=u;tss_id=TSS22843
12	Cufflinks	transcript	17992788	18063829	.	+	.	ID=TCONS_00071615;geneID=XLOC_009369;oId=CUFF.6345.29;class_code=u;tss_id=TSS22843
12	Cufflinks	transcript	17992788	18063829	.	+	.	ID=TCONS_00071616;geneID=XLOC_009369;oId=CUFF.6345.30;class_code=u;tss_id=TSS22843
12	Cufflinks	transcript	18610063	18681619	.	+	.	ID=TCONS_00071625;geneID=XLOC_009376;oId=CUFF.6362.2;class_code=u;tss_id=TSS22852
12	Cufflinks	transcript	19288376	19289933	.	+	.	ID=TCONS_00071629;geneID=XLOC_009379;oId=CUFF.6366.1;class_code=u;tss_id=TSS22855
12	Cufflinks	transcript	19288484	19300954	.	+	.	ID=TCONS_00071630;geneID=XLOC_009379;oId=CUFF.6366.2;class_code=u;tss_id=TSS22856
12	Cufflinks	transcript	20196563	20221857	.	+	.	ID=TCONS_00071660;geneID=XLOC_009390;oId=CUFF.6385.3;class_code=u;tss_id=TSS22870
12	Cufflinks	transcript	20196563	20241598	.	+	.	ID=TCONS_00071661;geneID=XLOC_009390;oId=CUFF.6385.2;class_code=u;tss_id=TSS22870
12	Cufflinks	transcript	20196563	20276261	.	+	.	ID=TCONS_00071662;geneID=XLOC_009390;oId=CUFF.6385.4;class_code=u;tss_id=TSS22870
12	Cufflinks	transcript	20274756	20276899	.	+	.	ID=TCONS_00071668;geneID=XLOC_009390;oId=CUFF.6385.7;class_code=u;tss_id=TSS22871
12	Cufflinks	transcript	21726716	21730740	.	-	.	ID=TCONS_00079171;geneID=XLOC_010236;oId=CUFF.6432.2;class_code=u;tss_id=TSS25023
12	Cufflinks	transcript	21726716	21730740	.	-	.	ID=TCONS_00079172;geneID=XLOC_010236;oId=CUFF.6432.3;class_code=u;tss_id=TSS25023
12	Cufflinks	transcript	21776803	21784577	.	-	.	ID=TCONS_00079179;geneID=XLOC_010235;oId=CUFF.6430.7;class_code=u;tss_id=TSS25021
12	Cufflinks	transcript	21996156	22030838	.	-	.	ID=TCONS_00079182;geneID=XLOC_010240;oId=CUFF.6437.1;class_code=u;tss_id=TSS25027
12	Cufflinks	transcript	22692200	22906815	.	-	.	ID=TCONS_00079201;geneID=XLOC_010249;oId=CUFF.6450.1;class_code=u;tss_id=TSS25037
12	Cufflinks	transcript	23115256	23189828	.	-	.	ID=TCONS_00079231;geneID=XLOC_010255;oId=CUFF.6465.25;class_code=u;tss_id=TSS25043
12	Cufflinks	transcript	23150389	23189828	.	-	.	ID=TCONS_00079233;geneID=XLOC_010255;oId=CUFF.6465.26;class_code=u;tss_id=TSS25043
12	Cufflinks	transcript	24013441	24043622	.	-	.	ID=TCONS_00079251;geneID=XLOC_010269;oId=CUFF.6492.1;class_code=u;tss_id=TSS25066
12	Cufflinks	transcript	24038035	24043622	.	-	.	ID=TCONS_00079255;geneID=XLOC_010269;oId=CUFF.6492.2;class_code=u;tss_id=TSS25066
12	Cufflinks	transcript	27067959	27083386	.	-	.	ID=TCONS_00079316;geneID=XLOC_010293;oId=CUFF.6534.1;class_code=u;tss_id=TSS25098
12	Cufflinks	transcript	27084776	27091671	.	+	.	ID=TCONS_00071909;geneID=XLOC_009430;oId=CUFF.6536.1;class_code=u;tss_id=TSS22955
12	Cufflinks	transcript	27342576	27358663	.	+	.	ID=TCONS_00071912;geneID=XLOC_009432;oId=CUFF.6541.2;class_code=u;tss_id=TSS22957
12	Cufflinks	transcript	39949277	39974986	.	-	.	ID=TCONS_00079845;geneID=XLOC_010366;oId=CUFF.6637.1;class_code=u;tss_id=TSS25258
12	Cufflinks	transcript	50980707	50983739	.	+	.	ID=TCONS_00072699;geneID=XLOC_009545;oId=CUFF.6693.7;class_code=u;tss_id=TSS23228
12	Cufflinks	transcript	71551241	71555983	.	+	.	ID=TCONS_00073848;geneID=XLOC_009669;oId=CUFF.6883.1;class_code=u;tss_id=TSS23498
12	Cufflinks	transcript	71552472	71555983	.	+	.	ID=TCONS_00073849;geneID=XLOC_009669;oId=CUFF.6883.2;class_code=u;tss_id=TSS23499
12	Cufflinks	transcript	72424549	72432628	.	-	.	ID=TCONS_00081312;geneID=XLOC_010534;oId=CUFF.6893.1;class_code=u;tss_id=TSS25700
12	Cufflinks	transcript	72424549	72432628	.	-	.	ID=TCONS_00081313;geneID=XLOC_010534;oId=CUFF.6893.2;class_code=u;tss_id=TSS25700
12	Cufflinks	transcript	72426485	72432628	.	-	.	ID=TCONS_00081314;geneID=XLOC_010534;oId=CUFF.6893.3;class_code=u;tss_id=TSS25700
12	Cufflinks	transcript	73356453	73362315	.	+	.	ID=TCONS_00074044;geneID=XLOC_009681;oId=CUFF.6918.21;class_code=u;tss_id=TSS23566
12	Cufflinks	transcript	77637493	77639378	.	+	.	ID=TCONS_00074398;geneID=XLOC_009712;oId=CUFF.6976.3;class_code=u;tss_id=TSS23677
12	Cufflinks	transcript	79663864	79666762	.	+	.	ID=TCONS_00074661;geneID=XLOC_009733;oId=CUFF.7016.1;class_code=u;tss_id=TSS23744
12	Cufflinks	transcript	79681763	79814795	.	+	.	ID=TCONS_00074662;geneID=XLOC_009732;oId=CUFF.7000.38;class_code=u;tss_id=TSS23734
12	Cufflinks	transcript	79720077	79814795	.	+	.	ID=TCONS_00074664;geneID=XLOC_009732;oId=CUFF.7000.39;class_code=u;tss_id=TSS23735
12	Cufflinks	transcript	79732073	79814795	.	+	.	ID=TCONS_00074665;geneID=XLOC_009732;oId=CUFF.7000.40;class_code=u;tss_id=TSS23736
12	Cufflinks	transcript	79746698	79814795	.	+	.	ID=TCONS_00074666;geneID=XLOC_009732;oId=CUFF.7000.41;class_code=u;tss_id=TSS23737
12	Cufflinks	transcript	79756007	79814795	.	+	.	ID=TCONS_00074667;geneID=XLOC_009732;oId=CUFF.7000.42;class_code=u;tss_id=TSS23738
12	Cufflinks	transcript	79766936	79814795	.	+	.	ID=TCONS_00074668;geneID=XLOC_009732;oId=CUFF.7000.43;class_code=u;tss_id=TSS23739
12	Cufflinks	transcript	79796943	79814795	.	+	.	ID=TCONS_00074669;geneID=XLOC_009732;oId=CUFF.7000.44;class_code=u;tss_id=TSS23740
12	Cufflinks	transcript	79807568	79814795	.	+	.	ID=TCONS_00074671;geneID=XLOC_009732;oId=CUFF.7000.45;class_code=u;tss_id=TSS23741
12	Cufflinks	transcript	79808018	79814795	.	+	.	ID=TCONS_00074672;geneID=XLOC_009732;oId=CUFF.7000.46;class_code=u;tss_id=TSS23742
12	Cufflinks	transcript	79809557	79814795	.	+	.	ID=TCONS_00074674;geneID=XLOC_009732;oId=CUFF.7000.47;class_code=u;tss_id=TSS23743
12	Cufflinks	transcript	81782017	81790973	.	-	.	ID=TCONS_00082059;geneID=XLOC_010628;oId=CUFF.7079.1;class_code=u;tss_id=TSS25940
12	Cufflinks	transcript	81782017	81790973	.	-	.	ID=TCONS_00082060;geneID=XLOC_010628;oId=CUFF.7079.2;class_code=u;tss_id=TSS25940
12	Cufflinks	transcript	81782017	81790973	.	-	.	ID=TCONS_00082061;geneID=XLOC_010628;oId=CUFF.7079.3;class_code=u;tss_id=TSS25940
12	Cufflinks	transcript	81782017	81790973	.	-	.	ID=TCONS_00082062;geneID=XLOC_010628;oId=CUFF.7079.4;class_code=u;tss_id=TSS25940
12	Cufflinks	transcript	101968098	101975682	.	-	.	ID=TCONS_00083459;geneID=XLOC_010761;oId=CUFF.7313.5;class_code=u;tss_id=TSS26336
12	Cufflinks	transcript	106094871	106099686	.	+	.	ID=TCONS_00076584;geneID=XLOC_009955;oId=CUFF.7383.1;class_code=u;tss_id=TSS24284
12	Cufflinks	transcript	109506194	109523572	.	-	.	ID=TCONS_00083929;geneID=XLOC_010843;oId=CUFF.7433.1;class_code=u;tss_id=TSS26501
12	Cufflinks	transcript	110183099	110189523	.	-	.	ID=TCONS_00083947;geneID=XLOC_010852;oId=CUFF.7462.1;class_code=u;tss_id=TSS26515
12	Cufflinks	transcript	110447104	110450997	.	+	.	ID=TCONS_00077302;geneID=XLOC_010037;oId=CUFF.7467.4;class_code=u;tss_id=TSS24488
12	Cufflinks	transcript	110463804	110485655	.	-	.	ID=TCONS_00083953;geneID=XLOC_010854;oId=CUFF.7468.1;class_code=u;tss_id=TSS26518
12	Cufflinks	transcript	110463804	110485676	.	-	.	ID=TCONS_00083954;geneID=XLOC_010854;oId=CUFF.7468.2;class_code=u;tss_id=TSS26518
12	Cufflinks	transcript	110470589	110485665	.	-	.	ID=TCONS_00083955;geneID=XLOC_010854;oId=CUFF.7468.10;class_code=u;tss_id=TSS26518
12	Cufflinks	transcript	110470589	110485665	.	-	.	ID=TCONS_00083956;geneID=XLOC_010854;oId=CUFF.7468.23;class_code=u;tss_id=TSS26518
12	Cufflinks	transcript	110470589	110485665	.	-	.	ID=TCONS_00083957;geneID=XLOC_010854;oId=CUFF.7468.4;class_code=u;tss_id=TSS26518
12	Cufflinks	transcript	110470589	110485665	.	-	.	ID=TCONS_00083958;geneID=XLOC_010854;oId=CUFF.7468.8;class_code=u;tss_id=TSS26518
12	Cufflinks	transcript	110470589	110485665	.	-	.	ID=TCONS_00083959;geneID=XLOC_010854;oId=CUFF.7468.9;class_code=u;tss_id=TSS26518
12	Cufflinks	transcript	110589291	110591577	.	-	.	ID=TCONS_00083962;geneID=XLOC_010855;oId=CUFF.7470.2;class_code=u;tss_id=TSS26520
12	Cufflinks	transcript	111942013	111944199	.	-	.	ID=TCONS_00084212;geneID=XLOC_010880;oId=CUFF.7544.4;class_code=u;tss_id=TSS26583
12	Cufflinks	transcript	111942013	111944446	.	-	.	ID=TCONS_00084213;geneID=XLOC_010880;oId=CUFF.7544.8;class_code=u;tss_id=TSS26584
12	Cufflinks	transcript	111942013	111944448	.	-	.	ID=TCONS_00084215;geneID=XLOC_010880;oId=CUFF.7544.2;class_code=u;tss_id=TSS26584
12	Cufflinks	transcript	111942013	111944459	.	-	.	ID=TCONS_00084218;geneID=XLOC_010880;oId=CUFF.7544.7;class_code=u;tss_id=TSS26584
12	Cufflinks	transcript	111942013	111944459	.	-	.	ID=TCONS_00084219;geneID=XLOC_010880;oId=CUFF.7544.9;class_code=u;tss_id=TSS26584
12	Cufflinks	transcript	111942013	111944461	.	-	.	ID=TCONS_00084220;geneID=XLOC_010880;oId=CUFF.7544.3;class_code=u;tss_id=TSS26584
12	Cufflinks	transcript	112816254	112817672	.	-	.	ID=TCONS_00084262;geneID=XLOC_010893;oId=CUFF.7571.1;class_code=u;tss_id=TSS26611
12	Cufflinks	transcript	118515487	118521318	.	-	.	ID=TCONS_00084872;geneID=XLOC_011161;oId=CUFF.7626.6;class_code=u;tss_id=TSS26947
12	Cufflinks	transcript	118515487	118521322	.	-	.	ID=TCONS_00084873;geneID=XLOC_011161;oId=CUFF.7626.3;class_code=u;tss_id=TSS26947
12	Cufflinks	transcript	118515487	118524096	.	-	.	ID=TCONS_00084874;geneID=XLOC_011161;oId=CUFF.7626.2;class_code=u;tss_id=TSS26948
12	Cufflinks	transcript	118515487	118529492	.	-	.	ID=TCONS_00084875;geneID=XLOC_011161;oId=CUFF.7626.5;class_code=u;tss_id=TSS26949
12	Cufflinks	transcript	118515487	118530239	.	-	.	ID=TCONS_00084876;geneID=XLOC_011161;oId=CUFF.7626.4;class_code=u;tss_id=TSS26950
13	Cufflinks	transcript	3674642	3767190	.	-	.	ID=TCONS_00090462;geneID=XLOC_012028;oId=CUFF.7647.1;class_code=u;tss_id=TSS28791
13	Cufflinks	transcript	15780767	15796678	.	-	.	ID=TCONS_00090933;geneID=XLOC_012085;oId=CUFF.7736.1;class_code=u;tss_id=TSS28932
13	Cufflinks	transcript	17944277	17949999	.	+	.	ID=TCONS_00085447;geneID=XLOC_011237;oId=CUFF.7754.1;class_code=u;tss_id=TSS27092
13	Cufflinks	transcript	23441824	23445951	.	-	.	ID=TCONS_00091331;geneID=XLOC_012204;oId=CUFF.7855.1;class_code=u;tss_id=TSS29112
13	Cufflinks	transcript	28430606	28452754	.	-	.	ID=TCONS_00091534;geneID=XLOC_012273;oId=CUFF.7926.4;class_code=u;tss_id=TSS29220
13	Cufflinks	transcript	34130634	34134165	.	+	.	ID=TCONS_00086123;geneID=XLOC_011476;oId=CUFF.7987.1;class_code=u;tss_id=TSS27450
13	Cufflinks	transcript	37542883	37549478	.	+	.	ID=TCONS_00086393;geneID=XLOC_011497;oId=CUFF.8016.1;class_code=u;tss_id=TSS27502
13	Cufflinks	transcript	38529442	38530484	.	+	.	ID=TCONS_00086541;geneID=XLOC_011507;oId=CUFF.8033.1;class_code=u;tss_id=TSS27532
13	Cufflinks	transcript	41174193	41178926	.	+	.	ID=TCONS_00086583;geneID=XLOC_011519;oId=CUFF.8047.1;class_code=u;tss_id=TSS27557
13	Cufflinks	transcript	43864773	43869221	.	+	.	ID=TCONS_00086716;geneID=XLOC_011540;oId=CUFF.8076.1;class_code=u;tss_id=TSS27612
13	Cufflinks	transcript	43864848	43869221	.	+	.	ID=TCONS_00086717;geneID=XLOC_011540;oId=CUFF.8076.2;class_code=u;tss_id=TSS27612
13	Cufflinks	transcript	43864860	43869221	.	+	.	ID=TCONS_00086718;geneID=XLOC_011540;oId=CUFF.8076.3;class_code=u;tss_id=TSS27612
13	Cufflinks	transcript	43864860	43869221	.	+	.	ID=TCONS_00086719;geneID=XLOC_011540;oId=CUFF.8076.4;class_code=u;tss_id=TSS27612
13	Cufflinks	transcript	43864860	43869221	.	+	.	ID=TCONS_00086720;geneID=XLOC_011540;oId=CUFF.8076.5;class_code=u;tss_id=TSS27612
13	Cufflinks	transcript	43864860	43869221	.	+	.	ID=TCONS_00086721;geneID=XLOC_011540;oId=CUFF.8076.6;class_code=u;tss_id=TSS27612
13	Cufflinks	transcript	43864868	43869221	.	+	.	ID=TCONS_00086722;geneID=XLOC_011540;oId=CUFF.8076.7;class_code=u;tss_id=TSS27612
13	Cufflinks	transcript	43865755	43869221	.	+	.	ID=TCONS_00086723;geneID=XLOC_011540;oId=CUFF.8076.8;class_code=u;tss_id=TSS27613
13	Cufflinks	transcript	44010594	44018579	.	-	.	ID=TCONS_00092311;geneID=XLOC_012374;oId=CUFF.8077.1;class_code=u;tss_id=TSS29472
13	Cufflinks	transcript	48652548	48662727	.	-	.	ID=TCONS_00092658;geneID=XLOC_012404;oId=CUFF.8114.1;class_code=u;tss_id=TSS29556
13	Cufflinks	transcript	53911139	53915765	.	-	.	ID=TCONS_00093053;geneID=XLOC_012442;oId=CUFF.8183.1;class_code=u;tss_id=TSS29679
13	Cufflinks	transcript	53912244	53915765	.	-	.	ID=TCONS_00093054;geneID=XLOC_012442;oId=CUFF.8183.2;class_code=u;tss_id=TSS29679
13	Cufflinks	transcript	54302557	54312378	.	+	.	ID=TCONS_00087313;geneID=XLOC_011602;oId=CUFF.8186.3;class_code=u;tss_id=TSS27785
13	Cufflinks	transcript	55847184	56043818	.	+	.	ID=TCONS_00087678;geneID=XLOC_011632;oId=CUFF.8276.3;class_code=u;tss_id=TSS27884
13	Cufflinks	transcript	55847184	56047573	.	+	.	ID=TCONS_00087679;geneID=XLOC_011632;oId=CUFF.8276.2;class_code=u;tss_id=TSS27884
13	Cufflinks	transcript	55847184	56047573	.	+	.	ID=TCONS_00087680;geneID=XLOC_011632;oId=CUFF.8276.4;class_code=u;tss_id=TSS27884
13	Cufflinks	transcript	55847206	56043818	.	+	.	ID=TCONS_00087681;geneID=XLOC_011632;oId=CUFF.8276.5;class_code=u;tss_id=TSS27884
13	Cufflinks	transcript	55847228	56047573	.	+	.	ID=TCONS_00087682;geneID=XLOC_011632;oId=CUFF.8276.6;class_code=u;tss_id=TSS27884
13	Cufflinks	transcript	55847252	56041859	.	+	.	ID=TCONS_00087683;geneID=XLOC_011632;oId=CUFF.8276.7;class_code=u;tss_id=TSS27884
13	Cufflinks	transcript	55847272	56039477	.	+	.	ID=TCONS_00087684;geneID=XLOC_011632;oId=CUFF.8276.8;class_code=u;tss_id=TSS27884
13	Cufflinks	transcript	55847288	56039477	.	+	.	ID=TCONS_00087686;geneID=XLOC_011632;oId=CUFF.8276.10;class_code=u;tss_id=TSS27885
13	Cufflinks	transcript	55847317	56047573	.	+	.	ID=TCONS_00087687;geneID=XLOC_011632;oId=CUFF.8276.11;class_code=u;tss_id=TSS27885
13	Cufflinks	transcript	55949093	56047573	.	+	.	ID=TCONS_00087689;geneID=XLOC_011632;oId=CUFF.8276.13;class_code=u;tss_id=TSS27887
13	Cufflinks	transcript	60126082	60132205	.	+	.	ID=TCONS_00087805;geneID=XLOC_011656;oId=CUFF.8328.1;class_code=u;tss_id=TSS27932
13	Cufflinks	transcript	62015789	62017667	.	+	.	ID=TCONS_00087870;geneID=XLOC_011673;oId=CUFF.8350.3;class_code=u;tss_id=TSS27958
13	Cufflinks	transcript	62015789	62026386	.	+	.	ID=TCONS_00087871;geneID=XLOC_011673;oId=CUFF.8350.4;class_code=u;tss_id=TSS27958
13	Cufflinks	transcript	62015789	62029614	.	+	.	ID=TCONS_00087872;geneID=XLOC_011673;oId=CUFF.8350.7;class_code=u;tss_id=TSS27958
13	Cufflinks	transcript	62448636	62451606	.	-	.	ID=TCONS_00093955;geneID=XLOC_012530;oId=CUFF.8382.1;class_code=u;tss_id=TSS29923
13	Cufflinks	transcript	62486094	62492889	.	-	.	ID=TCONS_00093979;geneID=XLOC_012529;oId=CUFF.8363.35;class_code=u;tss_id=TSS29910
13	Cufflinks	transcript	62631111	62640889	.	-	.	ID=TCONS_00093997;geneID=XLOC_012529;oId=CUFF.8363.52;class_code=u;tss_id=TSS29917
13	Cufflinks	transcript	62666390	62679384	.	-	.	ID=TCONS_00093999;geneID=XLOC_012529;oId=CUFF.8363.56;class_code=u;tss_id=TSS29919
13	Cufflinks	transcript	62666390	62679384	.	-	.	ID=TCONS_00094000;geneID=XLOC_012529;oId=CUFF.8363.59;class_code=u;tss_id=TSS29919
13	Cufflinks	transcript	62666390	62679384	.	-	.	ID=TCONS_00094001;geneID=XLOC_012529;oId=CUFF.8363.72;class_code=u;tss_id=TSS29919
13	Cufflinks	transcript	62666390	62684862	.	-	.	ID=TCONS_00094002;geneID=XLOC_012529;oId=CUFF.8363.57;class_code=u;tss_id=TSS29920
13	Cufflinks	transcript	62666390	62684867	.	-	.	ID=TCONS_00094004;geneID=XLOC_012529;oId=CUFF.8363.55;class_code=u;tss_id=TSS29920
13	Cufflinks	transcript	62666390	62684889	.	-	.	ID=TCONS_00094005;geneID=XLOC_012529;oId=CUFF.8363.69;class_code=u;tss_id=TSS29920
13	Cufflinks	transcript	62739282	62760695	.	-	.	ID=TCONS_00094028;geneID=XLOC_012529;oId=CUFF.8363.85;class_code=u;tss_id=TSS29911
13	Cufflinks	transcript	70650139	70655944	.	+	.	ID=TCONS_00088255;geneID=XLOC_011751;oId=CUFF.8500.1;class_code=u;tss_id=TSS28098
13	Cufflinks	transcript	74461970	74462701	.	-	.	ID=TCONS_00095053;geneID=XLOC_012618;oId=CUFF.8538.1;class_code=u;tss_id=TSS30154
13	Cufflinks	transcript	89499064	89504582	.	-	.	ID=TCONS_00095566;geneID=XLOC_012662;oId=CUFF.8621.2;class_code=u;tss_id=TSS30283
13	Cufflinks	transcript	89499064	89524047	.	-	.	ID=TCONS_00095567;geneID=XLOC_012662;oId=CUFF.8621.1;class_code=u;tss_id=TSS30284
13	Cufflinks	transcript	107022404	107028740	.	+	.	ID=TCONS_00089836;geneID=XLOC_011935;oId=CUFF.8828.5;class_code=u;tss_id=TSS28562
13	Cufflinks	transcript	107488243	107490591	.	+	.	ID=TCONS_00089846;geneID=XLOC_011939;oId=CUFF.8845.1;class_code=u;tss_id=TSS28568
13	Cufflinks	transcript	112100682	112101690	.	+	.	ID=TCONS_00090037;geneID=XLOC_011967;oId=CUFF.8902.1;class_code=u;tss_id=TSS28641
13	Cufflinks	transcript	113735837	113739744	.	+	.	ID=TCONS_00090198;geneID=XLOC_011987;oId=CUFF.8920.1;class_code=u;tss_id=TSS28686
13	Cufflinks	transcript	114215546	114218088	.	+	.	ID=TCONS_00090242;geneID=XLOC_011991;oId=CUFF.8926.1;class_code=u;tss_id=TSS28711
14	Cufflinks	transcript	20794209	20796542	.	+	.	ID=TCONS_00098549;geneID=XLOC_013008;oId=CUFF.9161.1;class_code=u;tss_id=TSS31166
14	Cufflinks	transcript	22015041	22017085	.	+	.	ID=TCONS_00098699;geneID=XLOC_013023;oId=CUFF.9184.1;class_code=u;tss_id=TSS31216
14	Cufflinks	transcript	25109077	25114310	.	+	.	ID=TCONS_00098734;geneID=XLOC_013037;oId=CUFF.9206.1;class_code=u;tss_id=TSS31235
14	Cufflinks	transcript	25378770	25382150	.	+	.	ID=TCONS_00098735;geneID=XLOC_013038;oId=CUFF.9211.1;class_code=u;tss_id=TSS31236
14	Cufflinks	transcript	32310445	32316005	.	+	.	ID=TCONS_00099743;geneID=XLOC_013105;oId=CUFF.9352.1;class_code=u;tss_id=TSS31465
14	Cufflinks	transcript	33912517	33913003	.	-	.	ID=TCONS_00105689;geneID=XLOC_014108;oId=CUFF.9366.1;class_code=u;tss_id=TSS33630
14	Cufflinks	transcript	46866705	46882743	.	-	.	ID=TCONS_00106329;geneID=XLOC_014266;oId=CUFF.9456.1;class_code=u;tss_id=TSS33901
14	Cufflinks	transcript	46880215	46882743	.	-	.	ID=TCONS_00106330;geneID=XLOC_014266;oId=CUFF.9456.2;class_code=u;tss_id=TSS33901
14	Cufflinks	transcript	49112178	49122724	.	-	.	ID=TCONS_00106493;geneID=XLOC_014283;oId=CUFF.9490.1;class_code=u;tss_id=TSS33949
14	Cufflinks	transcript	54418037	54426854	.	-	.	ID=TCONS_00106959;geneID=XLOC_014379;oId=CUFF.9577.2;class_code=u;tss_id=TSS34145
14	Cufflinks	transcript	54692578	54698771	.	-	.	ID=TCONS_00107109;geneID=XLOC_014393;oId=CUFF.9608.1;class_code=u;tss_id=TSS34187
14	Cufflinks	transcript	63075653	63077669	.	+	.	ID=TCONS_00102126;geneID=XLOC_013620;oId=CUFF.9772.1;class_code=u;tss_id=TSS32400
14	Cufflinks	transcript	68124992	68131370	.	+	.	ID=TCONS_00102473;geneID=XLOC_013670;oId=CUFF.9867.2;class_code=u;tss_id=TSS32536
14	Cufflinks	transcript	72827065	72833778	.	-	.	ID=TCONS_00109452;geneID=XLOC_014601;oId=CUFF.9916.3;class_code=u;tss_id=TSS34783
14	Cufflinks	transcript	73097397	73101938	.	-	.	ID=TCONS_00109459;geneID=XLOC_014605;oId=CUFF.9921.16;class_code=u;tss_id=TSS34787
14	Cufflinks	transcript	73097397	73101939	.	-	.	ID=TCONS_00109460;geneID=XLOC_014605;oId=CUFF.9921.1;class_code=u;tss_id=TSS34787
14	Cufflinks	transcript	73097397	73101947	.	-	.	ID=TCONS_00109461;geneID=XLOC_014605;oId=CUFF.9921.2;class_code=u;tss_id=TSS34787
14	Cufflinks	transcript	73097397	73101947	.	-	.	ID=TCONS_00109462;geneID=XLOC_014605;oId=CUFF.9921.6;class_code=u;tss_id=TSS34787
14	Cufflinks	transcript	73097397	73101999	.	-	.	ID=TCONS_00109463;geneID=XLOC_014605;oId=CUFF.9921.21;class_code=u;tss_id=TSS34787
14	Cufflinks	transcript	73097397	73102024	.	-	.	ID=TCONS_00109464;geneID=XLOC_014605;oId=CUFF.9921.8;class_code=u;tss_id=TSS34787
14	Cufflinks	transcript	73097397	73102870	.	-	.	ID=TCONS_00109468;geneID=XLOC_014605;oId=CUFF.9921.28;class_code=u;tss_id=TSS34788
14	Cufflinks	transcript	73097397	73102928	.	-	.	ID=TCONS_00109469;geneID=XLOC_014605;oId=CUFF.9921.3;class_code=u;tss_id=TSS34788
14	Cufflinks	transcript	73097397	73103043	.	-	.	ID=TCONS_00109471;geneID=XLOC_014605;oId=CUFF.9921.18;class_code=u;tss_id=TSS34788
14	Cufflinks	transcript	73097397	73103268	.	-	.	ID=TCONS_00109472;geneID=XLOC_014605;oId=CUFF.9921.20;class_code=u;tss_id=TSS34789
14	Cufflinks	transcript	73097397	73103954	.	-	.	ID=TCONS_00109473;geneID=XLOC_014605;oId=CUFF.9921.11;class_code=u;tss_id=TSS34790
14	Cufflinks	transcript	73097397	73103954	.	-	.	ID=TCONS_00109474;geneID=XLOC_014605;oId=CUFF.9921.13;class_code=u;tss_id=TSS34790
14	Cufflinks	transcript	73097397	73103954	.	-	.	ID=TCONS_00109475;geneID=XLOC_014605;oId=CUFF.9921.15;class_code=u;tss_id=TSS34790
14	Cufflinks	transcript	73097397	73103954	.	-	.	ID=TCONS_00109477;geneID=XLOC_014605;oId=CUFF.9921.27;class_code=u;tss_id=TSS34790
14	Cufflinks	transcript	73097397	73103954	.	-	.	ID=TCONS_00109478;geneID=XLOC_014605;oId=CUFF.9921.29;class_code=u;tss_id=TSS34790
14	Cufflinks	transcript	73097397	73103954	.	-	.	ID=TCONS_00109479;geneID=XLOC_014605;oId=CUFF.9921.9;class_code=u;tss_id=TSS34790
14	Cufflinks	transcript	73097397	73103978	.	-	.	ID=TCONS_00109480;geneID=XLOC_014605;oId=CUFF.9921.14;class_code=u;tss_id=TSS34790
14	Cufflinks	transcript	73097397	73103978	.	-	.	ID=TCONS_00109481;geneID=XLOC_014605;oId=CUFF.9921.17;class_code=u;tss_id=TSS34790
14	Cufflinks	transcript	73097397	73103978	.	-	.	ID=TCONS_00109482;geneID=XLOC_014605;oId=CUFF.9921.23;class_code=u;tss_id=TSS34790
14	Cufflinks	transcript	73097397	73103984	.	-	.	ID=TCONS_00109483;geneID=XLOC_014605;oId=CUFF.9921.24;class_code=u;tss_id=TSS34790
14	Cufflinks	transcript	73097397	73103990	.	-	.	ID=TCONS_00109484;geneID=XLOC_014605;oId=CUFF.9921.19;class_code=u;tss_id=TSS34790
14	Cufflinks	transcript	73097397	73103991	.	-	.	ID=TCONS_00109485;geneID=XLOC_014605;oId=CUFF.9921.12;class_code=u;tss_id=TSS34790
14	Cufflinks	transcript	73097397	73104002	.	-	.	ID=TCONS_00109486;geneID=XLOC_014605;oId=CUFF.9921.5;class_code=u;tss_id=TSS34790
14	Cufflinks	transcript	73097397	73105347	.	-	.	ID=TCONS_00109487;geneID=XLOC_014605;oId=CUFF.9921.26;class_code=u;tss_id=TSS34791
14	Cufflinks	transcript	79709944	79712919	.	+	.	ID=TCONS_00103191;geneID=XLOC_013732;oId=CUFF.9992.1;class_code=u;tss_id=TSS32750
14	Cufflinks	transcript	84442102	84442777	.	-	.	ID=TCONS_00109989;geneID=XLOC_014664;oId=CUFF.9998.1;class_code=u;tss_id=TSS34928
14	Cufflinks	transcript	118223211	118226069	.	-	.	ID=TCONS_00110424;geneID=XLOC_014757;oId=CUFF.10133.1;class_code=u;tss_id=TSS35100
15	Cufflinks	transcript	8444515	8448484	.	+	.	ID=TCONS_00111256;geneID=XLOC_014824;oId=CUFF.10288.2;class_code=u;tss_id=TSS35356
15	Cufflinks	transcript	31531079	31536859	.	+	.	ID=TCONS_00111773;geneID=XLOC_014888;oId=CUFF.10394.3;class_code=u;tss_id=TSS35539
15	Cufflinks	transcript	31531079	31540576	.	+	.	ID=TCONS_00111774;geneID=XLOC_014888;oId=CUFF.10394.1;class_code=u;tss_id=TSS35539
15	Cufflinks	transcript	32778917	32795977	.	+	.	ID=TCONS_00111838;geneID=XLOC_014895;oId=CUFF.10405.1;class_code=u;tss_id=TSS35556
15	Cufflinks	transcript	32778956	32795977	.	+	.	ID=TCONS_00111839;geneID=XLOC_014895;oId=CUFF.10405.2;class_code=u;tss_id=TSS35556
15	Cufflinks	transcript	35268852	35273493	.	+	.	ID=TCONS_00111954;geneID=XLOC_014907;oId=CUFF.10437.1;class_code=u;tss_id=TSS35597
15	Cufflinks	transcript	39193626	39197946	.	-	.	ID=TCONS_00118238;geneID=XLOC_015592;oId=CUFF.10497.1;class_code=u;tss_id=TSS37510
15	Cufflinks	transcript	40165202	40168070	.	+	.	ID=TCONS_00112202;geneID=XLOC_014947;oId=CUFF.10507.1;class_code=u;tss_id=TSS35686
15	Cufflinks	transcript	59646820	59648216	.	-	.	ID=TCONS_00118854;geneID=XLOC_015669;oId=CUFF.10624.1;class_code=u;tss_id=TSS37739
15	Cufflinks	transcript	61536496	61538782	.	-	.	ID=TCONS_00118866;geneID=XLOC_015676;oId=CUFF.10631.2;class_code=u;tss_id=TSS37747
15	Cufflinks	transcript	61536496	61543054	.	-	.	ID=TCONS_00118867;geneID=XLOC_015676;oId=CUFF.10631.3;class_code=u;tss_id=TSS37748
15	Cufflinks	transcript	61536496	61544936	.	-	.	ID=TCONS_00118868;geneID=XLOC_015676;oId=CUFF.10631.1;class_code=u;tss_id=TSS37749
15	Cufflinks	transcript	73423271	73425846	.	+	.	ID=TCONS_00112958;geneID=XLOC_015047;oId=CUFF.10683.3;class_code=u;tss_id=TSS35919
15	Cufflinks	transcript	73423271	73450713	.	+	.	ID=TCONS_00112959;geneID=XLOC_015047;oId=CUFF.10683.1;class_code=u;tss_id=TSS35919
15	Cufflinks	transcript	82214580	82220130	.	+	.	ID=TCONS_00114566;geneID=XLOC_015194;oId=CUFF.11014.1;class_code=u;tss_id=TSS36365
15	Cufflinks	transcript	86038550	86040042	.	+	.	ID=TCONS_00115013;geneID=XLOC_015244;oId=CUFF.11103.1;class_code=u;tss_id=TSS36541
15	Cufflinks	transcript	93705431	93712730	.	-	.	ID=TCONS_00122729;geneID=XLOC_015998;oId=CUFF.11222.1;class_code=u;tss_id=TSS38786
15	Cufflinks	transcript	96460971	96463709	.	+	.	ID=TCONS_00115576;geneID=XLOC_015305;oId=CUFF.11246.2;class_code=u;tss_id=TSS36716
15	Cufflinks	transcript	97160833	97165868	.	-	.	ID=TCONS_00123047;geneID=XLOC_016022;oId=CUFF.11262.1;class_code=u;tss_id=TSS38889
15	Cufflinks	transcript	97160833	97167216	.	-	.	ID=TCONS_00123048;geneID=XLOC_016022;oId=CUFF.11262.3;class_code=u;tss_id=TSS38890
15	Cufflinks	transcript	97160833	97167245	.	-	.	ID=TCONS_00123049;geneID=XLOC_016022;oId=CUFF.11262.2;class_code=u;tss_id=TSS38890
15	Cufflinks	transcript	98934715	98943734	.	+	.	ID=TCONS_00115722;geneID=XLOC_015334;oId=CUFF.11346.1;class_code=u;tss_id=TSS36771
15	Cufflinks	transcript	99457950	99463230	.	+	.	ID=TCONS_00115914;geneID=XLOC_015351;oId=CUFF.11381.2;class_code=u;tss_id=TSS36828
15	Cufflinks	transcript	101078569	101093720	.	+	.	ID=TCONS_00116170;geneID=XLOC_015382;oId=CUFF.11437.2;class_code=u;tss_id=TSS36918;biotype=protein_coding
15	Cufflinks	transcript	101078569	101093720	.	+	.	ID=TCONS_00116171;geneID=XLOC_015382;oId=CUFF.11437.3;class_code=u;tss_id=TSS36918;biotype=protein_coding
15	Cufflinks	transcript	101078569	101093720	.	+	.	ID=TCONS_00116172;geneID=XLOC_015382;oId=CUFF.11437.4;class_code=u;tss_id=TSS36918;biotype=protein_coding
15	Cufflinks	transcript	101104427	101106065	.	+	.	ID=TCONS_00116173;geneID=XLOC_015383;oId=CUFF.11439.1;class_code=u;tss_id=TSS36919
15	Cufflinks	transcript	102657087	102660452	.	+	.	ID=TCONS_00116586;geneID=XLOC_015421;oId=CUFF.11497.1;class_code=u;tss_id=TSS37043
16	Cufflinks	transcript	4589003	4594303	.	-	.	ID=TCONS_00130521;geneID=XLOC_016834;oId=CUFF.11577.1;class_code=u;tss_id=TSS41042
16	Cufflinks	transcript	4589003	4594303	.	-	.	ID=TCONS_00130523;geneID=XLOC_016834;oId=CUFF.11577.3;class_code=u;tss_id=TSS41042
16	Cufflinks	transcript	8879831	8884667	.	+	.	ID=TCONS_00125124;geneID=XLOC_016226;oId=CUFF.11654.1;class_code=u;tss_id=TSS39414
16	Cufflinks	transcript	15101294	15113262	.	-	.	ID=TCONS_00131400;geneID=XLOC_016909;oId=CUFF.11743.1;class_code=u;tss_id=TSS41247
16	Cufflinks	transcript	15101294	15114160	.	-	.	ID=TCONS_00131401;geneID=XLOC_016909;oId=CUFF.11743.2;class_code=u;tss_id=TSS41248
16	Cufflinks	transcript	18590648	18591839	.	+	.	ID=TCONS_00126120;geneID=XLOC_016323;oId=CUFF.11854.1;class_code=u;tss_id=TSS39698
16	Cufflinks	transcript	23098950	23101150	.	-	.	ID=TCONS_00132587;geneID=XLOC_017019;oId=CUFF.11950.1;class_code=u;tss_id=TSS41549
16	Cufflinks	transcript	31529203	31545094	.	-	.	ID=TCONS_00133052;geneID=XLOC_017077;oId=CUFF.12029.1;class_code=u;tss_id=TSS41728
16	Cufflinks	transcript	31590229	31592624	.	-	.	ID=TCONS_00133055;geneID=XLOC_017080;oId=CUFF.12033.1;class_code=u;tss_id=TSS41731
16	Cufflinks	transcript	31590229	31592675	.	-	.	ID=TCONS_00133056;geneID=XLOC_017080;oId=CUFF.12033.2;class_code=u;tss_id=TSS41731
16	Cufflinks	transcript	34683063	34686132	.	-	.	ID=TCONS_00133268;geneID=XLOC_017107;oId=CUFF.12104.1;class_code=u;tss_id=TSS41795
16	Cufflinks	transcript	34683063	34687501	.	-	.	ID=TCONS_00133269;geneID=XLOC_017107;oId=CUFF.12104.2;class_code=u;tss_id=TSS41796
16	Cufflinks	transcript	44718772	44723864	.	-	.	ID=TCONS_00133764;geneID=XLOC_017188;oId=CUFF.12247.2;class_code=u;tss_id=TSS41991
16	Cufflinks	transcript	44718772	44724260	.	-	.	ID=TCONS_00133765;geneID=XLOC_017188;oId=CUFF.12247.1;class_code=u;tss_id=TSS41992
16	Cufflinks	transcript	50661756	50665007	.	+	.	ID=TCONS_00128813;geneID=XLOC_016577;oId=CUFF.12292.1;class_code=u;tss_id=TSS40472
16	Cufflinks	transcript	50661887	50664469	.	+	.	ID=TCONS_00128814;geneID=XLOC_016577;oId=CUFF.12292.3;class_code=u;tss_id=TSS40473
16	Cufflinks	transcript	51022444	51053658	.	+	.	ID=TCONS_00128821;geneID=XLOC_016582;oId=CUFF.12299.1;class_code=u;tss_id=TSS40479
16	Cufflinks	transcript	51022511	51053658	.	+	.	ID=TCONS_00128822;geneID=XLOC_016582;oId=CUFF.12299.2;class_code=u;tss_id=TSS40479
16	Cufflinks	transcript	51022511	51053658	.	+	.	ID=TCONS_00128823;geneID=XLOC_016582;oId=CUFF.12299.3;class_code=u;tss_id=TSS40479
16	Cufflinks	transcript	51045892	51053658	.	+	.	ID=TCONS_00128824;geneID=XLOC_016582;oId=CUFF.12299.4;class_code=u;tss_id=TSS40480
16	Cufflinks	transcript	51045892	51053658	.	+	.	ID=TCONS_00128825;geneID=XLOC_016582;oId=CUFF.12299.5;class_code=u;tss_id=TSS40480
16	Cufflinks	transcript	51045892	51053658	.	+	.	ID=TCONS_00128826;geneID=XLOC_016582;oId=CUFF.12299.6;class_code=u;tss_id=TSS40480
16	Cufflinks	transcript	51047304	51053658	.	+	.	ID=TCONS_00128827;geneID=XLOC_016582;oId=CUFF.12299.7;class_code=u;tss_id=TSS40481
16	Cufflinks	transcript	51049286	51053658	.	+	.	ID=TCONS_00128828;geneID=XLOC_016582;oId=CUFF.12299.8;class_code=u;tss_id=TSS40482
16	Cufflinks	transcript	51049697	51053658	.	+	.	ID=TCONS_00128829;geneID=XLOC_016582;oId=CUFF.12299.10;class_code=u;tss_id=TSS40483
16	Cufflinks	transcript	51049697	51053658	.	+	.	ID=TCONS_00128830;geneID=XLOC_016582;oId=CUFF.12299.9;class_code=u;tss_id=TSS40483
16	Cufflinks	transcript	65562707	65563518	.	+	.	ID=TCONS_00129226;geneID=XLOC_016632;oId=CUFF.12373.1;class_code=u;tss_id=TSS40595
16	Cufflinks	transcript	72027651	72145748	.	+	.	ID=TCONS_00129252;geneID=XLOC_016641;oId=CUFF.12379.1;class_code=u;tss_id=TSS40608
16	Cufflinks	transcript	90284479	90287006	.	+	.	ID=TCONS_00129662;geneID=XLOC_016739;oId=CUFF.12529.2;class_code=u;tss_id=TSS40770
16	Cufflinks	transcript	92583429	92596222	.	-	.	ID=TCONS_00135466;geneID=XLOC_017420;oId=CUFF.12589.1;class_code=u;tss_id=TSS42532
16	Cufflinks	transcript	93363336	93365332	.	-	.	ID=TCONS_00135485;geneID=XLOC_017423;oId=CUFF.12596.1;class_code=u;tss_id=TSS42543
16	Cufflinks	transcript	98068004	98082446	.	-	.	ID=TCONS_00136044;geneID=XLOC_017455;oId=CUFF.12681.1;class_code=u;tss_id=TSS42669;biotype=protein_coding
16	Cufflinks	transcript	98068004	98082655	.	-	.	ID=TCONS_00136045;geneID=XLOC_017455;oId=CUFF.12681.2;class_code=u;tss_id=TSS42670;biotype=protein_coding
17	Cufflinks	transcript	3060373	3076289	.	-	.	ID=TCONS_00144603;geneID=XLOC_018372;oId=CUFF.12684.1;class_code=u;tss_id=TSS45103
17	Cufflinks	transcript	3099367	3114964	.	-	.	ID=TCONS_00144621;geneID=XLOC_018374;oId=CUFF.12689.1;class_code=u;tss_id=TSS45110;biotype=protein_coding
17	Cufflinks	transcript	3099441	3114963	.	-	.	ID=TCONS_00144623;geneID=XLOC_018374;oId=CUFF.12689.3;class_code=u;tss_id=TSS45110;biotype=protein_coding
17	Cufflinks	transcript	3103289	3114968	.	-	.	ID=TCONS_00144626;geneID=XLOC_018374;oId=CUFF.12689.4;class_code=u;tss_id=TSS45110;biotype=protein_coding
17	Cufflinks	transcript	3213971	3261462	.	+	.	ID=TCONS_00136174;geneID=XLOC_017458;oId=CUFF.12690.127;class_code=u;tss_id=TSS42691
17	Cufflinks	transcript	3280446	3310896	.	+	.	ID=TCONS_00136177;geneID=XLOC_017458;oId=CUFF.12690.128;class_code=u;tss_id=TSS42692
17	Cufflinks	transcript	3305886	3310896	.	+	.	ID=TCONS_00136178;geneID=XLOC_017458;oId=CUFF.12690.129;class_code=u;tss_id=TSS42693
17	Cufflinks	transcript	4907913	4914289	.	+	.	ID=TCONS_00136188;geneID=XLOC_017466;oId=CUFF.12705.1;class_code=u;tss_id=TSS42704
17	Cufflinks	transcript	4908148	4914289	.	+	.	ID=TCONS_00136189;geneID=XLOC_017466;oId=CUFF.12705.3;class_code=u;tss_id=TSS42705
17	Cufflinks	transcript	17856087	17870699	.	+	.	ID=TCONS_00137110;geneID=XLOC_017565;oId=CUFF.12895.1;class_code=u;tss_id=TSS42987
17	Cufflinks	transcript	17856087	17870699	.	+	.	ID=TCONS_00137111;geneID=XLOC_017565;oId=CUFF.12895.2;class_code=u;tss_id=TSS42987
17	Cufflinks	transcript	21679890	21690329	.	+	.	ID=TCONS_00137287;geneID=XLOC_017619;oId=CUFF.12906.13;class_code=u;tss_id=TSS43075;biotype=protein_coding
17	Cufflinks	transcript	21679890	21690329	.	+	.	ID=TCONS_00137288;geneID=XLOC_017619;oId=CUFF.12906.14;class_code=u;tss_id=TSS43075;biotype=protein_coding
17	Cufflinks	transcript	22288416	22289950	.	-	.	ID=TCONS_00145406;geneID=XLOC_018516;oId=CUFF.12917.126;class_code=u;tss_id=TSS45420;biotype=protein_coding
17	Cufflinks	transcript	22288416	22290745	.	-	.	ID=TCONS_00145407;geneID=XLOC_018516;oId=CUFF.12917.131;class_code=u;tss_id=TSS45421;biotype=protein_coding
17	Cufflinks	transcript	22288416	22309255	.	-	.	ID=TCONS_00145408;geneID=XLOC_018516;oId=CUFF.12917.129;class_code=u;tss_id=TSS45418;biotype=protein_coding
17	Cufflinks	transcript	22288416	22309274	.	-	.	ID=TCONS_00145409;geneID=XLOC_018516;oId=CUFF.12917.120;class_code=u;tss_id=TSS45418;biotype=protein_coding
17	Cufflinks	transcript	22288416	22313240	.	-	.	ID=TCONS_00145410;geneID=XLOC_018516;oId=CUFF.12917.122;class_code=u;tss_id=TSS45411;biotype=protein_coding
17	Cufflinks	transcript	22288416	22313244	.	-	.	ID=TCONS_00145411;geneID=XLOC_018516;oId=CUFF.12917.121;class_code=u;tss_id=TSS45411;biotype=protein_coding
17	Cufflinks	transcript	22288416	22313259	.	-	.	ID=TCONS_00145412;geneID=XLOC_018516;oId=CUFF.12917.128;class_code=u;tss_id=TSS45411;biotype=protein_coding
17	Cufflinks	transcript	22288416	22313274	.	-	.	ID=TCONS_00145413;geneID=XLOC_018516;oId=CUFF.12917.125;class_code=u;tss_id=TSS45411;biotype=protein_coding
17	Cufflinks	transcript	22288416	22313301	.	-	.	ID=TCONS_00145414;geneID=XLOC_018516;oId=CUFF.12917.130;class_code=u;tss_id=TSS45411;biotype=protein_coding
17	Cufflinks	transcript	22288416	22313306	.	-	.	ID=TCONS_00145416;geneID=XLOC_018516;oId=CUFF.12917.124;class_code=u;tss_id=TSS45411;biotype=protein_coding
17	Cufflinks	transcript	22288416	22313306	.	-	.	ID=TCONS_00145417;geneID=XLOC_018516;oId=CUFF.12917.127;class_code=u;tss_id=TSS45411;biotype=protein_coding
17	Cufflinks	transcript	22288416	22313307	.	-	.	ID=TCONS_00145418;geneID=XLOC_018516;oId=CUFF.12917.132;class_code=u;tss_id=TSS45411;biotype=protein_coding
17	Cufflinks	transcript	24486763	24488553	.	+	.	ID=TCONS_00137637;geneID=XLOC_017667;oId=CUFF.13006.1;class_code=u;tss_id=TSS43172
17	Cufflinks	transcript	26126709	26131346	.	+	.	ID=TCONS_00138077;geneID=XLOC_017714;oId=CUFF.13115.9;class_code=u;tss_id=TSS43294
17	Cufflinks	transcript	27204447	27209322	.	+	.	ID=TCONS_00138586;geneID=XLOC_017737;oId=CUFF.13149.1;class_code=u;tss_id=TSS43394
17	Cufflinks	transcript	34996453	35000156	.	-	.	ID=TCONS_00148236;geneID=XLOC_018795;oId=CUFF.13466.8;class_code=u;tss_id=TSS46236;biotype=protein_coding
17	Cufflinks	transcript	34996453	35000337	.	-	.	ID=TCONS_00148237;geneID=XLOC_018795;oId=CUFF.13466.3;class_code=u;tss_id=TSS46237;biotype=protein_coding
17	Cufflinks	transcript	34996453	35000337	.	-	.	ID=TCONS_00148238;geneID=XLOC_018795;oId=CUFF.13466.5;class_code=u;tss_id=TSS46237;biotype=protein_coding
17	Cufflinks	transcript	34996453	35000343	.	-	.	ID=TCONS_00148239;geneID=XLOC_018795;oId=CUFF.13466.1;class_code=u;tss_id=TSS46237;biotype=protein_coding
17	Cufflinks	transcript	34996453	35000354	.	-	.	ID=TCONS_00148240;geneID=XLOC_018795;oId=CUFF.13466.9;class_code=u;tss_id=TSS46237;biotype=protein_coding
17	Cufflinks	transcript	34996453	35000393	.	-	.	ID=TCONS_00148241;geneID=XLOC_018795;oId=CUFF.13466.2;class_code=u;tss_id=TSS46237;biotype=protein_coding
17	Cufflinks	transcript	34996453	35000444	.	-	.	ID=TCONS_00148242;geneID=XLOC_018795;oId=CUFF.13466.6;class_code=u;tss_id=TSS46237;biotype=protein_coding
17	Cufflinks	transcript	36288539	36318764	.	+	.	ID=TCONS_00141113;geneID=XLOC_017958;oId=CUFF.13544.5;class_code=u;tss_id=TSS44074;biotype=protein_coding
17	Cufflinks	transcript	36288539	36318764	.	+	.	ID=TCONS_00141114;geneID=XLOC_017958;oId=CUFF.13544.6;class_code=u;tss_id=TSS44074;biotype=protein_coding
17	Cufflinks	transcript	36288539	36318764	.	+	.	ID=TCONS_00141115;geneID=XLOC_017958;oId=CUFF.13544.7;class_code=u;tss_id=TSS44074;biotype=protein_coding
17	Cufflinks	transcript	45312897	45337977	.	-	.	ID=TCONS_00149157;geneID=XLOC_018956;oId=CUFF.13618.1;class_code=u;tss_id=TSS46583
17	Cufflinks	transcript	45703326	45724901	.	-	.	ID=TCONS_00149364;geneID=XLOC_018967;oId=CUFF.13643.1;class_code=u;tss_id=TSS46631
17	Cufflinks	transcript	45711291	45725353	.	-	.	ID=TCONS_00149365;geneID=XLOC_018967;oId=CUFF.13643.2;class_code=u;tss_id=TSS46632
17	Cufflinks	transcript	45712322	45724901	.	-	.	ID=TCONS_00149366;geneID=XLOC_018967;oId=CUFF.13643.3;class_code=u;tss_id=TSS46631
17	Cufflinks	transcript	45721651	45724903	.	-	.	ID=TCONS_00149368;geneID=XLOC_018967;oId=CUFF.13643.4;class_code=u;tss_id=TSS46631
17	Cufflinks	transcript	56409090	56411783	.	-	.	ID=TCONS_00150351;geneID=XLOC_019072;oId=CUFF.13814.1;class_code=u;tss_id=TSS46900
17	Cufflinks	transcript	56609860	56612779	.	+	.	ID=TCONS_00142691;geneID=XLOC_018185;oId=CUFF.13826.1;class_code=u;tss_id=TSS44592
17	Cufflinks	transcript	56609860	56613260	.	+	.	ID=TCONS_00142692;geneID=XLOC_018185;oId=CUFF.13826.2;class_code=u;tss_id=TSS44592
17	Cufflinks	transcript	74174848	74182546	.	-	.	ID=TCONS_00151368;geneID=XLOC_019171;oId=CUFF.13994.1;class_code=u;tss_id=TSS47178
17	Cufflinks	transcript	80062340	80064577	.	+	.	ID=TCONS_00143975;geneID=XLOC_018287;oId=CUFF.14048.1;class_code=u;tss_id=TSS44901
17	Cufflinks	transcript	83095986	83099295	.	-	.	ID=TCONS_00151912;geneID=XLOC_019212;oId=CUFF.14083.1;class_code=u;tss_id=TSS47319
17	Cufflinks	transcript	83095986	83101910	.	-	.	ID=TCONS_00151913;geneID=XLOC_019212;oId=CUFF.14083.3;class_code=u;tss_id=TSS47320
17	Cufflinks	transcript	83095986	83115732	.	-	.	ID=TCONS_00151914;geneID=XLOC_019212;oId=CUFF.14083.2;class_code=u;tss_id=TSS47321
17	Cufflinks	transcript	84134081	84136462	.	-	.	ID=TCONS_00151931;geneID=XLOC_019221;oId=CUFF.14105.1;class_code=u;tss_id=TSS47333
17	Cufflinks	transcript	85704583	85713885	.	+	.	ID=TCONS_00144231;geneID=XLOC_018331;oId=CUFF.14139.1;class_code=u;tss_id=TSS44985
17	Cufflinks	transcript	86165003	86167728	.	-	.	ID=TCONS_00152133;geneID=XLOC_019237;oId=CUFF.14148.1;class_code=u;tss_id=TSS47393
17	Cufflinks	transcript	87462929	87471783	.	-	.	ID=TCONS_00152185;geneID=XLOC_019251;oId=CUFF.14163.2;class_code=u;tss_id=TSS47421
17	Cufflinks	transcript	87462929	87471790	.	-	.	ID=TCONS_00152186;geneID=XLOC_019251;oId=CUFF.14163.3;class_code=u;tss_id=TSS47421
17	Cufflinks	transcript	87462929	87473786	.	-	.	ID=TCONS_00152187;geneID=XLOC_019251;oId=CUFF.14163.1;class_code=u;tss_id=TSS47422
18	Cufflinks	transcript	14117329	14134607	.	+	.	ID=TCONS_00153013;geneID=XLOC_019335;oId=CUFF.14324.1;class_code=u;tss_id=TSS47669
18	Cufflinks	transcript	14117329	14134607	.	+	.	ID=TCONS_00153014;geneID=XLOC_019335;oId=CUFF.14324.2;class_code=u;tss_id=TSS47669
18	Cufflinks	transcript	22334658	22344168	.	-	.	ID=TCONS_00158311;geneID=XLOC_019855;oId=CUFF.14358.2;class_code=u;tss_id=TSS49262
18	Cufflinks	transcript	22334658	22344168	.	-	.	ID=TCONS_00158312;geneID=XLOC_019855;oId=CUFF.14358.4;class_code=u;tss_id=TSS49262
18	Cufflinks	transcript	22334658	22344168	.	-	.	ID=TCONS_00158313;geneID=XLOC_019855;oId=CUFF.14358.5;class_code=u;tss_id=TSS49262
18	Cufflinks	transcript	22334658	22344168	.	-	.	ID=TCONS_00158314;geneID=XLOC_019855;oId=CUFF.14358.6;class_code=u;tss_id=TSS49262
18	Cufflinks	transcript	23932256	23935114	.	-	.	ID=TCONS_00158335;geneID=XLOC_019862;oId=CUFF.14369.1;class_code=u;tss_id=TSS49276
18	Cufflinks	transcript	23932256	23953990	.	-	.	ID=TCONS_00158336;geneID=XLOC_019862;oId=CUFF.14369.2;class_code=u;tss_id=TSS49277
18	Cufflinks	transcript	23932256	23954156	.	-	.	ID=TCONS_00158337;geneID=XLOC_019862;oId=CUFF.14369.8;class_code=u;tss_id=TSS49278
18	Cufflinks	transcript	24100557	24101367	.	-	.	ID=TCONS_00158381;geneID=XLOC_019865;oId=CUFF.14379.1;class_code=u;tss_id=TSS49287
18	Cufflinks	transcript	34045500	34052976	.	-	.	ID=TCONS_00158727;geneID=XLOC_019911;oId=CUFF.14457.1;class_code=u;tss_id=TSS49396
18	Cufflinks	transcript	34045500	34053269	.	-	.	ID=TCONS_00158728;geneID=XLOC_019911;oId=CUFF.14457.2;class_code=u;tss_id=TSS49397
18	Cufflinks	transcript	35876070	35877227	.	+	.	ID=TCONS_00154179;geneID=XLOC_019437;oId=CUFF.14510.1;class_code=u;tss_id=TSS47963
18	Cufflinks	transcript	38165025	38169871	.	-	.	ID=TCONS_00159332;geneID=XLOC_019966;oId=CUFF.14562.2;class_code=u;tss_id=TSS49531
18	Cufflinks	transcript	73762426	73764447	.	+	.	ID=TCONS_00156454;geneID=XLOC_019687;oId=CUFF.14938.1;class_code=u;tss_id=TSS48756
18	Cufflinks	transcript	76223865	76226468	.	-	.	ID=TCONS_00161003;geneID=XLOC_020157;oId=CUFF.14976.1;class_code=u;tss_id=TSS50054;biotype=protein_coding
18	Cufflinks	transcript	77772033	77773346	.	-	.	ID=TCONS_00161130;geneID=XLOC_020167;oId=CUFF.15008.1;class_code=u;tss_id=TSS50084
18	Cufflinks	transcript	84745797	84754118	.	+	.	ID=TCONS_00157127;geneID=XLOC_019752;oId=CUFF.15066.1;class_code=u;tss_id=TSS48946
19	Cufflinks	transcript	4209898	4214143	.	-	.	ID=TCONS_00167272;geneID=XLOC_020812;oId=CUFF.15147.1;class_code=u;tss_id=TSS51830
19	Cufflinks	transcript	7491953	7494038	.	-	.	ID=TCONS_00168775;geneID=XLOC_020911;oId=CUFF.15359.1;class_code=u;tss_id=TSS52187
19	Cufflinks	transcript	9899562	9902766	.	+	.	ID=TCONS_00163281;geneID=XLOC_020358;oId=CUFF.15421.2;class_code=u;tss_id=TSS50656
19	Cufflinks	transcript	21161851	21166054	.	-	.	ID=TCONS_00169564;geneID=XLOC_021084;oId=CUFF.15572.4;class_code=u;tss_id=TSS52518
19	Cufflinks	transcript	21161851	21166331	.	-	.	ID=TCONS_00169565;geneID=XLOC_021084;oId=CUFF.15572.6;class_code=u;tss_id=TSS52519
19	Cufflinks	transcript	21161851	21170702	.	-	.	ID=TCONS_00169566;geneID=XLOC_021084;oId=CUFF.15572.8;class_code=u;tss_id=TSS52520
19	Cufflinks	transcript	21161851	21174718	.	-	.	ID=TCONS_00169568;geneID=XLOC_021084;oId=CUFF.15572.5;class_code=u;tss_id=TSS52522
19	Cufflinks	transcript	29067308	29069468	.	+	.	ID=TCONS_00164225;geneID=XLOC_020535;oId=CUFF.15653.1;class_code=u;tss_id=TSS51042
19	Cufflinks	transcript	37695872	37697749	.	-	.	ID=TCONS_00170522;geneID=XLOC_021184;oId=CUFF.15798.5;class_code=u;tss_id=TSS52807
19	Cufflinks	transcript	39000820	39003628	.	+	.	ID=TCONS_00165232;geneID=XLOC_020609;oId=CUFF.15818.1;class_code=u;tss_id=TSS51273
19	Cufflinks	transcript	46878987	46883611	.	+	.	ID=TCONS_00166147;geneID=XLOC_020698;oId=CUFF.16012.9;class_code=u;tss_id=TSS51516
19	Cufflinks	transcript	53521142	53521929	.	-	.	ID=TCONS_00171821;geneID=XLOC_021310;oId=CUFF.16055.1;class_code=u;tss_id=TSS53182
19	Cufflinks	transcript	53673229	53677174	.	-	.	ID=TCONS_00171824;geneID=XLOC_021313;oId=CUFF.16063.1;class_code=u;tss_id=TSS53185
19	Cufflinks	transcript	55938480	55939087	.	+	.	ID=TCONS_00166664;geneID=XLOC_020737;oId=CUFF.16098.1;class_code=u;tss_id=TSS51648
19	Cufflinks	transcript	57403375	57404843	.	-	.	ID=TCONS_00172034;geneID=XLOC_021335;oId=CUFF.16124.1;class_code=u;tss_id=TSS53246
19	Cufflinks	transcript	58503853	58509422	.	+	.	ID=TCONS_00166894;geneID=XLOC_020760;oId=CUFF.16141.1;class_code=u;tss_id=TSS51705
2	Cufflinks	transcript	22744032	22745189	.	-	.	ID=TCONS_00189030;geneID=XLOC_023512;oId=CUFF.16367.1;class_code=u;tss_id=TSS58878
2	Cufflinks	transcript	30205887	30210064	.	+	.	ID=TCONS_00175139;geneID=XLOC_021798;oId=CUFF.16611.1;class_code=u;tss_id=TSS54283
2	Cufflinks	transcript	30448009	30455292	.	+	.	ID=TCONS_00175266;geneID=XLOC_021804;oId=CUFF.16631.1;class_code=u;tss_id=TSS54317
2	Cufflinks	transcript	30479876	30493635	.	+	.	ID=TCONS_00175269;geneID=XLOC_021807;oId=CUFF.16636.1;class_code=u;tss_id=TSS54320
2	Cufflinks	transcript	45407970	45409734	.	+	.	ID=TCONS_00176819;geneID=XLOC_021986;oId=CUFF.16877.1;class_code=u;tss_id=TSS54832
2	Cufflinks	transcript	50481289	50483205	.	+	.	ID=TCONS_00176977;geneID=XLOC_022008;oId=CUFF.16898.1;class_code=u;tss_id=TSS54882
2	Cufflinks	transcript	78353848	78368085	.	-	.	ID=TCONS_00194602;geneID=XLOC_024009;oId=CUFF.17214.1;class_code=u;tss_id=TSS60443
2	Cufflinks	transcript	78353848	78413089	.	-	.	ID=TCONS_00194603;geneID=XLOC_024009;oId=CUFF.17214.2;class_code=u;tss_id=TSS60444
2	Cufflinks	transcript	91070422	91071848	.	+	.	ID=TCONS_00179277;geneID=XLOC_022411;oId=CUFF.17360.1;class_code=u;tss_id=TSS55793
2	Cufflinks	transcript	104816857	104819185	.	+	.	ID=TCONS_00180144;geneID=XLOC_022506;oId=CUFF.17500.3;class_code=u;tss_id=TSS56030
2	Cufflinks	transcript	115855503	115860528	.	-	.	ID=TCONS_00197257;geneID=XLOC_024493;oId=CUFF.17587.1;class_code=u;tss_id=TSS61537
2	Cufflinks	transcript	115855503	115860528	.	-	.	ID=TCONS_00197258;geneID=XLOC_024493;oId=CUFF.17587.2;class_code=u;tss_id=TSS61537
2	Cufflinks	transcript	115855503	115860528	.	-	.	ID=TCONS_00197260;geneID=XLOC_024493;oId=CUFF.17587.4;class_code=u;tss_id=TSS61537
2	Cufflinks	transcript	127608995	127610512	.	+	.	ID=TCONS_00182399;geneID=XLOC_022718;oId=CUFF.17808.36;class_code=u;tss_id=TSS56719
2	Cufflinks	transcript	129797017	129800516	.	-	.	ID=TCONS_00199151;geneID=XLOC_024656;oId=CUFF.17854.1;class_code=u;tss_id=TSS62035
2	Cufflinks	transcript	130285175	130292381	.	+	.	ID=TCONS_00182743;geneID=XLOC_022759;oId=CUFF.17866.1;class_code=u;tss_id=TSS56835
2	Cufflinks	transcript	137074414	137081336	.	+	.	ID=TCONS_00183431;geneID=XLOC_022818;oId=CUFF.17954.1;class_code=u;tss_id=TSS57016
2	Cufflinks	transcript	143113653	143114355	.	+	.	ID=TCONS_00183618;geneID=XLOC_022846;oId=CUFF.17980.1;class_code=u;tss_id=TSS57069
2	Cufflinks	transcript	152281987	152293703	.	+	.	ID=TCONS_00184427;geneID=XLOC_022946;oId=CUFF.18107.1;class_code=u;tss_id=TSS57396
2	Cufflinks	transcript	155230365	155236111	.	-	.	ID=TCONS_00201136;geneID=XLOC_024888;oId=CUFF.18209.2;class_code=u;tss_id=TSS62606;biotype=protein_coding
2	Cufflinks	transcript	155230365	155236480	.	-	.	ID=TCONS_00201137;geneID=XLOC_024888;oId=CUFF.18209.1;class_code=u;tss_id=TSS62607;biotype=protein_coding
2	Cufflinks	transcript	164533902	164537155	.	-	.	ID=TCONS_00202200;geneID=XLOC_025006;oId=CUFF.18410.1;class_code=u;tss_id=TSS62923
2	Cufflinks	transcript	166358793	166364674	.	-	.	ID=TCONS_00202570;geneID=XLOC_025045;oId=CUFF.18470.1;class_code=u;tss_id=TSS63021
2	Cufflinks	transcript	168022356	168050993	.	-	.	ID=TCONS_00202836;geneID=XLOC_025069;oId=CUFF.18530.49;class_code=u;tss_id=TSS63114
2	Cufflinks	transcript	168022356	168050993	.	-	.	ID=TCONS_00202837;geneID=XLOC_025069;oId=CUFF.18530.50;class_code=u;tss_id=TSS63114
2	Cufflinks	transcript	168041056	168050993	.	-	.	ID=TCONS_00202838;geneID=XLOC_025069;oId=CUFF.18530.51;class_code=u;tss_id=TSS63114
2	Cufflinks	transcript	168161637	168162404	.	+	.	ID=TCONS_00186677;geneID=XLOC_023192;oId=CUFF.18537.1;class_code=u;tss_id=TSS58073
2	Cufflinks	transcript	168161705	168162404	.	+	.	ID=TCONS_00186678;geneID=XLOC_023192;oId=CUFF.18537.2;class_code=u;tss_id=TSS58073
2	Cufflinks	transcript	168981110	168985376	.	+	.	ID=TCONS_00186684;geneID=XLOC_023197;oId=CUFF.18550.7;class_code=u;tss_id=TSS58079
2	Cufflinks	transcript	169003215	169009259	.	+	.	ID=TCONS_00186705;geneID=XLOC_023197;oId=CUFF.18550.22;class_code=u;tss_id=TSS58083
2	Cufflinks	transcript	173087761	173089645	.	+	.	ID=TCONS_00186860;geneID=XLOC_023235;oId=CUFF.18590.1;class_code=u;tss_id=TSS58171
2	Cufflinks	transcript	177174183	177183234	.	-	.	ID=TCONS_00203419;geneID=XLOC_025171;oId=CUFF.18656.1;class_code=u;tss_id=TSS63321
2	Cufflinks	transcript	180341461	180357296	.	+	.	ID=TCONS_00187397;geneID=XLOC_023316;oId=CUFF.18730.1;class_code=u;tss_id=TSS58366
2	Cufflinks	transcript	181184695	181187241	.	-	.	ID=TCONS_00203792;geneID=XLOC_025219;oId=CUFF.18769.2;class_code=u;tss_id=TSS63439
3	Cufflinks	transcript	17716386	17786542	.	-	.	ID=TCONS_00214144;geneID=XLOC_026771;oId=CUFF.18899.7;class_code=u;tss_id=TSS66933
3	Cufflinks	transcript	17716386	17786542	.	-	.	ID=TCONS_00214145;geneID=XLOC_026771;oId=CUFF.18899.8;class_code=u;tss_id=TSS66933
3	Cufflinks	transcript	17716386	17786542	.	-	.	ID=TCONS_00214146;geneID=XLOC_026771;oId=CUFF.18899.9;class_code=u;tss_id=TSS66933
3	Cufflinks	transcript	17775533	17786542	.	-	.	ID=TCONS_00214148;geneID=XLOC_026771;oId=CUFF.18899.12;class_code=u;tss_id=TSS66933
3	Cufflinks	transcript	17782221	17786542	.	-	.	ID=TCONS_00214150;geneID=XLOC_026771;oId=CUFF.18899.14;class_code=u;tss_id=TSS66933
3	Cufflinks	transcript	32679458	32682828	.	-	.	ID=TCONS_00214709;geneID=XLOC_026861;oId=CUFF.19044.1;class_code=u;tss_id=TSS67093
3	Cufflinks	transcript	37668838	37695019	.	+	.	ID=TCONS_00205410;geneID=XLOC_025493;oId=CUFF.19112.1;class_code=u;tss_id=TSS64009
3	Cufflinks	transcript	39717475	39725360	.	+	.	ID=TCONS_00205444;geneID=XLOC_025511;oId=CUFF.19122.1;class_code=u;tss_id=TSS64028
3	Cufflinks	transcript	107555190	107558336	.	-	.	ID=TCONS_00219934;geneID=XLOC_027715;oId=CUFF.19985.4;class_code=u;tss_id=TSS68864
3	Cufflinks	transcript	121897921	121901236	.	-	.	ID=TCONS_00221235;geneID=XLOC_027838;oId=CUFF.20116.1;class_code=u;tss_id=TSS69201
3	Cufflinks	transcript	127625212	127628299	.	-	.	ID=TCONS_00221624;geneID=XLOC_027902;oId=CUFF.20162.1;class_code=u;tss_id=TSS69330
3	Cufflinks	transcript	138512903	138514820	.	-	.	ID=TCONS_00222277;geneID=XLOC_028003;oId=CUFF.20271.1;class_code=u;tss_id=TSS69562
4	Cufflinks	transcript	6474841	6494256	.	-	.	ID=TCONS_00235313;geneID=XLOC_029671;oId=CUFF.20464.1;class_code=u;tss_id=TSS73791
4	Cufflinks	transcript	8642287	8647455	.	-	.	ID=TCONS_00235353;geneID=XLOC_029682;oId=CUFF.20476.1;class_code=u;tss_id=TSS73813
4	Cufflinks	transcript	41314906	41320474	.	+	.	ID=TCONS_00225030;geneID=XLOC_028382;oId=CUFF.20716.1;class_code=u;tss_id=TSS70407
4	Cufflinks	transcript	44112616	44118129	.	+	.	ID=TCONS_00225468;geneID=XLOC_028451;oId=CUFF.20802.1;class_code=u;tss_id=TSS70581
4	Cufflinks	transcript	44712326	44715872	.	+	.	ID=TCONS_00225559;geneID=XLOC_028459;oId=CUFF.20813.2;class_code=u;tss_id=TSS70594
4	Cufflinks	transcript	54017741	54022244	.	-	.	ID=TCONS_00237602;geneID=XLOC_030010;oId=CUFF.20932.1;class_code=u;tss_id=TSS74548
4	Cufflinks	transcript	54017741	54032494	.	-	.	ID=TCONS_00237603;geneID=XLOC_030010;oId=CUFF.20932.2;class_code=u;tss_id=TSS74549
4	Cufflinks	transcript	87592623	87626075	.	-	.	ID=TCONS_00239180;geneID=XLOC_030197;oId=CUFF.21112.3;class_code=u;tss_id=TSS74993
4	Cufflinks	transcript	91211483	91232941	.	-	.	ID=TCONS_00239299;geneID=XLOC_030242;oId=CUFF.21141.1;class_code=u;tss_id=TSS75055
4	Cufflinks	transcript	91211483	91232941	.	-	.	ID=TCONS_00239300;geneID=XLOC_030242;oId=CUFF.21141.2;class_code=u;tss_id=TSS75055
4	Cufflinks	transcript	100092622	100095581	.	-	.	ID=TCONS_00239710;geneID=XLOC_030316;oId=CUFF.21216.1;class_code=u;tss_id=TSS75191
4	Cufflinks	transcript	106315015	106316188	.	-	.	ID=TCONS_00239816;geneID=XLOC_030352;oId=CUFF.21265.1;class_code=u;tss_id=TSS75242
4	Cufflinks	transcript	124345719	124353104	.	-	.	ID=TCONS_00241640;geneID=XLOC_030595;oId=CUFF.21642.1;class_code=u;tss_id=TSS75878
4	Cufflinks	transcript	124522935	124527813	.	-	.	ID=TCONS_00241645;geneID=XLOC_030597;oId=CUFF.21644.1;class_code=u;tss_id=TSS75882
4	Cufflinks	transcript	124522935	124527813	.	-	.	ID=TCONS_00241646;geneID=XLOC_030597;oId=CUFF.21644.4;class_code=u;tss_id=TSS75882
4	Cufflinks	transcript	124522935	124527813	.	-	.	ID=TCONS_00241647;geneID=XLOC_030597;oId=CUFF.21644.5;class_code=u;tss_id=TSS75882
4	Cufflinks	transcript	124522935	124527813	.	-	.	ID=TCONS_00241648;geneID=XLOC_030597;oId=CUFF.21644.6;class_code=u;tss_id=TSS75882
4	Cufflinks	transcript	124522935	124527813	.	-	.	ID=TCONS_00241649;geneID=XLOC_030597;oId=CUFF.21644.7;class_code=u;tss_id=TSS75882
4	Cufflinks	transcript	143299675	143312747	.	+	.	ID=TCONS_00233291;geneID=XLOC_029420;oId=CUFF.22250.1;class_code=u;tss_id=TSS73152
4	Cufflinks	transcript	143299737	143306699	.	+	.	ID=TCONS_00233293;geneID=XLOC_029420;oId=CUFF.22250.3;class_code=u;tss_id=TSS73152
4	Cufflinks	transcript	149818752	149822318	.	-	.	ID=TCONS_00245194;geneID=XLOC_031020;oId=CUFF.22382.3;class_code=u;tss_id=TSS77097
4	Cufflinks	transcript	149818752	149822318	.	-	.	ID=TCONS_00245195;geneID=XLOC_031020;oId=CUFF.22382.4;class_code=u;tss_id=TSS77097
4	Cufflinks	transcript	150249377	150252499	.	+	.	ID=TCONS_00234019;geneID=XLOC_029551;oId=CUFF.22401.53;class_code=u;tss_id=TSS73436
4	Cufflinks	transcript	150868901	150872380	.	-	.	ID=TCONS_00245265;geneID=XLOC_031036;oId=CUFF.22421.2;class_code=u;tss_id=TSS77139
4	Cufflinks	transcript	150868901	150872546	.	-	.	ID=TCONS_00245266;geneID=XLOC_031036;oId=CUFF.22421.1;class_code=u;tss_id=TSS77140
4	Cufflinks	transcript	153780843	153782701	.	-	.	ID=TCONS_00245579;geneID=XLOC_031061;oId=CUFF.22466.1;class_code=u;tss_id=TSS77230
5	Cufflinks	transcript	3286613	3315050	.	-	.	ID=TCONS_00260376;geneID=XLOC_032799;oId=CUFF.22580.2;class_code=u;tss_id=TSS81692
5	Cufflinks	transcript	3286613	3330240	.	-	.	ID=TCONS_00260377;geneID=XLOC_032799;oId=CUFF.22580.1;class_code=u;tss_id=TSS81693
5	Cufflinks	transcript	3286613	3330273	.	-	.	ID=TCONS_00260378;geneID=XLOC_032799;oId=CUFF.22580.3;class_code=u;tss_id=TSS81693
5	Cufflinks	transcript	24730757	24734276	.	+	.	ID=TCONS_00247504;geneID=XLOC_031330;oId=CUFF.22782.1;class_code=u;tss_id=TSS77869
5	Cufflinks	transcript	36404230	36405698	.	+	.	ID=TCONS_00249485;geneID=XLOC_031501;oId=CUFF.23048.1;class_code=u;tss_id=TSS78384
5	Cufflinks	transcript	36697875	36711829	.	-	.	ID=TCONS_00263176;geneID=XLOC_033137;oId=CUFF.23055.2;class_code=u;tss_id=TSS82559
5	Cufflinks	transcript	37881641	37892842	.	-	.	ID=TCONS_00263308;geneID=XLOC_033153;oId=CUFF.23075.1;class_code=u;tss_id=TSS82587
5	Cufflinks	transcript	67220485	67231726	.	-	.	ID=TCONS_00264420;geneID=XLOC_033381;oId=CUFF.23266.1;class_code=u;tss_id=TSS83052
5	Cufflinks	transcript	74920235	74934235	.	-	.	ID=TCONS_00264881;geneID=XLOC_033469;oId=CUFF.23328.1;class_code=u;tss_id=TSS83228
5	Cufflinks	transcript	76016484	76017222	.	+	.	ID=TCONS_00251564;geneID=XLOC_031815;oId=CUFF.23336.1;class_code=u;tss_id=TSS79063
5	Cufflinks	transcript	104454974	104459371	.	-	.	ID=TCONS_00266512;geneID=XLOC_033720;oId=CUFF.23588.1;class_code=u;tss_id=TSS83776
5	Cufflinks	transcript	104571547	104588823	.	+	.	ID=TCONS_00253294;geneID=XLOC_032086;oId=CUFF.23590.3;class_code=u;tss_id=TSS79665;biotype=protein_coding
5	Cufflinks	transcript	104571704	104588823	.	+	.	ID=TCONS_00253295;geneID=XLOC_032086;oId=CUFF.23590.4;class_code=u;tss_id=TSS79666;biotype=protein_coding
5	Cufflinks	transcript	104571740	104588823	.	+	.	ID=TCONS_00253297;geneID=XLOC_032086;oId=CUFF.23590.6;class_code=u;tss_id=TSS79666;biotype=protein_coding
5	Cufflinks	transcript	104572518	104588823	.	+	.	ID=TCONS_00253298;geneID=XLOC_032086;oId=CUFF.23590.8;class_code=u;tss_id=TSS79667;biotype=protein_coding
5	Cufflinks	transcript	104580591	104588823	.	+	.	ID=TCONS_00253299;geneID=XLOC_032086;oId=CUFF.23590.9;class_code=u;tss_id=TSS79668;biotype=protein_coding
5	Cufflinks	transcript	115203921	115205843	.	+	.	ID=TCONS_00254814;geneID=XLOC_032260;oId=CUFF.23828.1;class_code=u;tss_id=TSS80125
5	Cufflinks	transcript	115324747	115326980	.	-	.	ID=TCONS_00267866;geneID=XLOC_033880;oId=CUFF.23837.1;class_code=u;tss_id=TSS84216
5	Cufflinks	transcript	129063626	129069265	.	+	.	ID=TCONS_00257284;geneID=XLOC_032476;oId=CUFF.24109.1;class_code=u;tss_id=TSS80789
5	Cufflinks	transcript	129063626	129069265	.	+	.	ID=TCONS_00257285;geneID=XLOC_032476;oId=CUFF.24109.2;class_code=u;tss_id=TSS80789
5	Cufflinks	transcript	129063626	129069265	.	+	.	ID=TCONS_00257286;geneID=XLOC_032476;oId=CUFF.24109.3;class_code=u;tss_id=TSS80789
5	Cufflinks	transcript	136113681	136116536	.	-	.	ID=TCONS_00270659;geneID=XLOC_034160;oId=CUFF.24239.1;class_code=u;tss_id=TSS84994
5	Cufflinks	transcript	137347636	137349446	.	-	.	ID=TCONS_00271019;geneID=XLOC_034185;oId=CUFF.24274.1;class_code=u;tss_id=TSS85108;biotype=protein_coding
5	Cufflinks	transcript	139605959	139608774	.	+	.	ID=TCONS_00258935;geneID=XLOC_032631;oId=CUFF.24351.2;class_code=u;tss_id=TSS81237
5	Cufflinks	transcript	144095018	144100359	.	-	.	ID=TCONS_00272257;geneID=XLOC_034279;oId=CUFF.24479.1;class_code=u;tss_id=TSS85474
5	Cufflinks	transcript	149036129	149040044	.	-	.	ID=TCONS_00272745;geneID=XLOC_034345;oId=CUFF.24561.1;class_code=u;tss_id=TSS85661
6	Cufflinks	transcript	4074194	4076542	.	-	.	ID=TCONS_00283068;geneID=XLOC_035989;oId=CUFF.24614.1;class_code=u;tss_id=TSS89334
6	Cufflinks	transcript	30594171	30605661	.	-	.	ID=TCONS_00284321;geneID=XLOC_036149;oId=CUFF.24834.1;class_code=u;tss_id=TSS89694
6	Cufflinks	transcript	35133853	35137271	.	+	.	ID=TCONS_00274739;geneID=XLOC_034609;oId=CUFF.24891.1;class_code=u;tss_id=TSS86348
6	Cufflinks	transcript	35133876	35148617	.	+	.	ID=TCONS_00274740;geneID=XLOC_034609;oId=CUFF.24891.4;class_code=u;tss_id=TSS86348
6	Cufflinks	transcript	37442525	37448629	.	+	.	ID=TCONS_00274844;geneID=XLOC_034624;oId=CUFF.24915.3;class_code=u;tss_id=TSS86378
6	Cufflinks	transcript	37442525	37448629	.	+	.	ID=TCONS_00274845;geneID=XLOC_034624;oId=CUFF.24915.4;class_code=u;tss_id=TSS86378
6	Cufflinks	transcript	37442529	37448629	.	+	.	ID=TCONS_00274846;geneID=XLOC_034624;oId=CUFF.24915.5;class_code=u;tss_id=TSS86378
6	Cufflinks	transcript	37442576	37448629	.	+	.	ID=TCONS_00274847;geneID=XLOC_034624;oId=CUFF.24915.6;class_code=u;tss_id=TSS86378
6	Cufflinks	transcript	49215719	49223493	.	+	.	ID=TCONS_00276066;geneID=XLOC_034853;oId=CUFF.25111.2;class_code=u;tss_id=TSS86809
6	Cufflinks	transcript	65660728	65671101	.	-	.	ID=TCONS_00286494;geneID=XLOC_036484;oId=CUFF.25276.1;class_code=u;tss_id=TSS90430
6	Cufflinks	transcript	65660728	65671101	.	-	.	ID=TCONS_00286495;geneID=XLOC_036484;oId=CUFF.25276.2;class_code=u;tss_id=TSS90430
6	Cufflinks	transcript	83775845	83783081	.	+	.	ID=TCONS_00278091;geneID=XLOC_035237;oId=CUFF.25463.1;class_code=u;tss_id=TSS87588
6	Cufflinks	transcript	83775845	83783081	.	+	.	ID=TCONS_00278092;geneID=XLOC_035237;oId=CUFF.25463.2;class_code=u;tss_id=TSS87588
6	Cufflinks	transcript	86594907	86602864	.	+	.	ID=TCONS_00278568;geneID=XLOC_035290;oId=CUFF.25529.1;class_code=u;tss_id=TSS87725
6	Cufflinks	transcript	108212256	108212917	.	-	.	ID=TCONS_00289866;geneID=XLOC_036976;oId=CUFF.25747.1;class_code=u;tss_id=TSS91478
6	Cufflinks	transcript	116795337	116860860	.	+	.	ID=TCONS_00280570;geneID=XLOC_035555;oId=CUFF.25853.1;class_code=u;tss_id=TSS88390
6	Cufflinks	transcript	126818721	126821661	.	-	.	ID=TCONS_00291827;geneID=XLOC_037189;oId=CUFF.26069.1;class_code=u;tss_id=TSS92062
7	Cufflinks	transcript	24953445	24954480	.	-	.	ID=TCONS_00310178;geneID=XLOC_040211;oId=CUFF.26733.1;class_code=u;tss_id=TSS98778
7	Cufflinks	transcript	44473523	44481962	.	+	.	ID=TCONS_00298811;geneID=XLOC_038406;oId=CUFF.27157.61;class_code=u;tss_id=TSS94545
7	Cufflinks	transcript	62464581	62476136	.	+	.	ID=TCONS_00300144;geneID=XLOC_038578;oId=CUFF.27441.1;class_code=u;tss_id=TSS95016
7	Cufflinks	transcript	70797554	70813789	.	+	.	ID=TCONS_00300641;geneID=XLOC_038658;oId=CUFF.27515.1;class_code=u;tss_id=TSS95209
7	Cufflinks	transcript	83011077	83045665	.	+	.	ID=TCONS_00301492;geneID=XLOC_038791;oId=CUFF.27662.1;class_code=u;tss_id=TSS95532
7	Cufflinks	transcript	83011077	83048333	.	+	.	ID=TCONS_00301493;geneID=XLOC_038791;oId=CUFF.27662.2;class_code=u;tss_id=TSS95532
7	Cufflinks	transcript	110285625	110287253	.	-	.	ID=TCONS_00319202;geneID=XLOC_041671;oId=CUFF.27992.2;class_code=u;tss_id=TSS101973
7	Cufflinks	transcript	110285625	110288485	.	-	.	ID=TCONS_00319203;geneID=XLOC_041671;oId=CUFF.27992.1;class_code=u;tss_id=TSS101974
7	Cufflinks	transcript	126099955	126101394	.	-	.	ID=TCONS_00320418;geneID=XLOC_041810;oId=CUFF.28204.1;class_code=u;tss_id=TSS102306
7	Cufflinks	transcript	135465356	135466384	.	+	.	ID=TCONS_00306582;geneID=XLOC_039484;oId=CUFF.28456.1;class_code=u;tss_id=TSS97363
7	Cufflinks	transcript	143461554	143466466	.	-	.	ID=TCONS_00323061;geneID=XLOC_042089;oId=CUFF.28635.1;class_code=u;tss_id=TSS103113
7	Cufflinks	transcript	143461554	143466466	.	-	.	ID=TCONS_00323062;geneID=XLOC_042089;oId=CUFF.28635.2;class_code=u;tss_id=TSS103113
7	Cufflinks	transcript	143461554	143466466	.	-	.	ID=TCONS_00323063;geneID=XLOC_042089;oId=CUFF.28635.3;class_code=u;tss_id=TSS103113
8	Cufflinks	transcript	3965711	3969446	.	-	.	ID=TCONS_00333048;geneID=XLOC_043377;oId=CUFF.28699.1;class_code=u;tss_id=TSS106278;biotype=protein_coding
8	Cufflinks	transcript	8966374	8969732	.	+	.	ID=TCONS_00323937;geneID=XLOC_042184;oId=CUFF.28737.1;class_code=u;tss_id=TSS103379
8	Cufflinks	transcript	15038126	15040683	.	+	.	ID=TCONS_00324599;geneID=XLOC_042265;oId=CUFF.28854.1;class_code=u;tss_id=TSS103612
8	Cufflinks	transcript	15038862	15040683	.	+	.	ID=TCONS_00324600;geneID=XLOC_042265;oId=CUFF.28854.2;class_code=u;tss_id=TSS103613
8	Cufflinks	transcript	15726574	15729221	.	+	.	ID=TCONS_00324622;geneID=XLOC_042278;oId=CUFF.28859.1;class_code=u;tss_id=TSS103632
8	Cufflinks	transcript	18962269	18970704	.	+	.	ID=TCONS_00324701;geneID=XLOC_042289;oId=CUFF.28874.2;class_code=u;tss_id=TSS103651
8	Cufflinks	transcript	19704294	19707548	.	+	.	ID=TCONS_00324728;geneID=XLOC_042307;oId=CUFF.28886.1;class_code=u;tss_id=TSS103673
8	Cufflinks	transcript	20012901	20017070	.	+	.	ID=TCONS_00324745;geneID=XLOC_042317;oId=CUFF.28894.1;class_code=u;tss_id=TSS103686
8	Cufflinks	transcript	23381661	23387376	.	-	.	ID=TCONS_00334122;geneID=XLOC_043593;oId=CUFF.28960.1;class_code=u;tss_id=TSS106660
8	Cufflinks	transcript	23381661	23387376	.	-	.	ID=TCONS_00334123;geneID=XLOC_043593;oId=CUFF.28960.2;class_code=u;tss_id=TSS106660
8	Cufflinks	transcript	33964162	33974697	.	+	.	ID=TCONS_00325792;geneID=XLOC_042493;oId=CUFF.29098.1;class_code=u;tss_id=TSS104040
8	Cufflinks	transcript	33971418	33974697	.	+	.	ID=TCONS_00325793;geneID=XLOC_042493;oId=CUFF.29098.2;class_code=u;tss_id=TSS104041
8	Cufflinks	transcript	35891445	35928263	.	+	.	ID=TCONS_00325876;geneID=XLOC_042518;oId=CUFF.29123.1;class_code=u;tss_id=TSS104097
8	Cufflinks	transcript	48156838	48158800	.	+	.	ID=TCONS_00326903;geneID=XLOC_042618;oId=CUFF.29226.1;class_code=u;tss_id=TSS104325
8	Cufflinks	transcript	59455778	59478410	.	-	.	ID=TCONS_00335864;geneID=XLOC_043853;oId=CUFF.29287.1;class_code=u;tss_id=TSS107245
8	Cufflinks	transcript	70682962	70690930	.	-	.	ID=TCONS_00336604;geneID=XLOC_043946;oId=CUFF.29415.1;class_code=u;tss_id=TSS107477
8	Cufflinks	transcript	80948986	80980322	.	+	.	ID=TCONS_00328885;geneID=XLOC_042905;oId=CUFF.29591.1;class_code=u;tss_id=TSS104996
8	Cufflinks	transcript	88519607	88521119	.	-	.	ID=TCONS_00338310;geneID=XLOC_044158;oId=CUFF.29760.1;class_code=u;tss_id=TSS107980
8	Cufflinks	transcript	89045924	89071581	.	+	.	ID=TCONS_00329888;geneID=XLOC_043018;oId=CUFF.29775.14;class_code=u;tss_id=TSS105297
8	Cufflinks	transcript	89046432	89071581	.	+	.	ID=TCONS_00329889;geneID=XLOC_043018;oId=CUFF.29775.15;class_code=u;tss_id=TSS105298
8	Cufflinks	transcript	89046665	89071581	.	+	.	ID=TCONS_00329890;geneID=XLOC_043018;oId=CUFF.29775.16;class_code=u;tss_id=TSS105299
8	Cufflinks	transcript	89046718	89071581	.	+	.	ID=TCONS_00329892;geneID=XLOC_043018;oId=CUFF.29775.17;class_code=u;tss_id=TSS105299
8	Cufflinks	transcript	89046718	89071581	.	+	.	ID=TCONS_00329893;geneID=XLOC_043018;oId=CUFF.29775.18;class_code=u;tss_id=TSS105299
8	Cufflinks	transcript	89046718	89071581	.	+	.	ID=TCONS_00329894;geneID=XLOC_043018;oId=CUFF.29775.19;class_code=u;tss_id=TSS105299
8	Cufflinks	transcript	89068239	89071581	.	+	.	ID=TCONS_00329895;geneID=XLOC_043018;oId=CUFF.29775.21;class_code=u;tss_id=TSS105300
8	Cufflinks	transcript	107677581	107682207	.	-	.	ID=TCONS_00340228;geneID=XLOC_044354;oId=CUFF.30050.1;class_code=u;tss_id=TSS108449
8	Cufflinks	transcript	107677581	107682229	.	-	.	ID=TCONS_00340229;geneID=XLOC_044354;oId=CUFF.30050.2;class_code=u;tss_id=TSS108449
8	Cufflinks	transcript	109491669	109492995	.	+	.	ID=TCONS_00331775;geneID=XLOC_043234;oId=CUFF.30059.1;class_code=u;tss_id=TSS105877
9	Cufflinks	transcript	3527538	3532658	.	-	.	ID=TCONS_00353099;geneID=XLOC_045972;oId=CUFF.30313.2;class_code=u;tss_id=TSS112695
9	Cufflinks	transcript	3527538	3532658	.	-	.	ID=TCONS_00353100;geneID=XLOC_045972;oId=CUFF.30313.6;class_code=u;tss_id=TSS112695
9	Cufflinks	transcript	8493331	8543821	.	+	.	ID=TCONS_00341553;geneID=XLOC_044545;oId=CUFF.30362.1;class_code=u;tss_id=TSS108886
9	Cufflinks	transcript	21149991	21155116	.	+	.	ID=TCONS_00342262;geneID=XLOC_044674;oId=CUFF.30503.1;class_code=u;tss_id=TSS109161
9	Cufflinks	transcript	37158686	37160660	.	+	.	ID=TCONS_00343348;geneID=XLOC_044818;oId=CUFF.30747.1;class_code=u;tss_id=TSS109540
9	Cufflinks	transcript	37158691	37160660	.	+	.	ID=TCONS_00343349;geneID=XLOC_044818;oId=CUFF.30747.2;class_code=u;tss_id=TSS109540
9	Cufflinks	transcript	48459191	48468352	.	-	.	ID=TCONS_00356825;geneID=XLOC_046466;oId=CUFF.30944.2;class_code=u;tss_id=TSS113885
9	Cufflinks	transcript	48459191	48468352	.	-	.	ID=TCONS_00356826;geneID=XLOC_046466;oId=CUFF.30944.3;class_code=u;tss_id=TSS113885
9	Cufflinks	transcript	48459191	48468352	.	-	.	ID=TCONS_00356827;geneID=XLOC_046466;oId=CUFF.30944.4;class_code=u;tss_id=TSS113885
9	Cufflinks	transcript	48459191	48468352	.	-	.	ID=TCONS_00356828;geneID=XLOC_046466;oId=CUFF.30944.5;class_code=u;tss_id=TSS113885
9	Cufflinks	transcript	50359941	50364175	.	-	.	ID=TCONS_00357005;geneID=XLOC_046485;oId=CUFF.30965.1;class_code=u;tss_id=TSS113941
9	Cufflinks	transcript	56062025	56074889	.	+	.	ID=TCONS_00345113;geneID=XLOC_045126;oId=CUFF.31055.1;class_code=u;tss_id=TSS110280
9	Cufflinks	transcript	57769281	57773154	.	+	.	ID=TCONS_00345417;geneID=XLOC_045160;oId=CUFF.31114.2;class_code=u;tss_id=TSS110362
9	Cufflinks	transcript	63758003	63760639	.	+	.	ID=TCONS_00346023;geneID=XLOC_045231;oId=CUFF.31220.2;class_code=u;tss_id=TSS110574
9	Cufflinks	transcript	67634097	67638872	.	+	.	ID=TCONS_00346867;geneID=XLOC_045286;oId=CUFF.31322.1;class_code=u;tss_id=TSS110765
9	Cufflinks	transcript	72790382	72791977	.	-	.	ID=TCONS_00359242;geneID=XLOC_046737;oId=CUFF.31493.1;class_code=u;tss_id=TSS114647
9	Cufflinks	transcript	80017903	80037221	.	+	.	ID=TCONS_00348039;geneID=XLOC_045429;oId=CUFF.31590.2;class_code=u;tss_id=TSS111139
9	Cufflinks	transcript	80020489	80037221	.	+	.	ID=TCONS_00348041;geneID=XLOC_045429;oId=CUFF.31590.3;class_code=u;tss_id=TSS111140
9	Cufflinks	transcript	80023646	80037221	.	+	.	ID=TCONS_00348043;geneID=XLOC_045429;oId=CUFF.31590.5;class_code=u;tss_id=TSS111141
9	Cufflinks	transcript	83877794	83886253	.	+	.	ID=TCONS_00348250;geneID=XLOC_045468;oId=CUFF.31623.1;class_code=u;tss_id=TSS111214
9	Cufflinks	transcript	115356791	115370643	.	+	.	ID=TCONS_00351591;geneID=XLOC_045836;oId=CUFF.32069.1;class_code=u;tss_id=TSS112286
9	Cufflinks	transcript	119399838	119402067	.	-	.	ID=TCONS_00363664;geneID=XLOC_047263;oId=CUFF.32109.1;class_code=u;tss_id=TSS115956
9	Cufflinks	transcript	123925021	123929437	.	+	.	ID=TCONS_00353059;geneID=XLOC_045955;oId=CUFF.32204.1;class_code=u;tss_id=TSS112669
GL456366.1	Cufflinks	transcript	44253	47061	.	-	.	ID=TCONS_00364395;geneID=XLOC_047415;oId=CUFF.32267.2;class_code=u;tss_id=TSS116207
JH584304.1	Cufflinks	transcript	25809	32999	.	+	.	ID=TCONS_00364453;geneID=XLOC_047460;oId=CUFF.32273.1;class_code=u;tss_id=TSS116259
X	Cufflinks	transcript	20405743	20411697	.	+	.	ID=TCONS_00365231;geneID=XLOC_047630;oId=CUFF.32407.27;class_code=u;tss_id=TSS116573
X	Cufflinks	transcript	56277118	56293162	.	-	.	ID=TCONS_00372670;geneID=XLOC_049205;oId=CUFF.32596.1;class_code=u;tss_id=TSS119477;biotype=protein_coding
X	Cufflinks	transcript	61210357	61292471	.	+	.	ID=TCONS_00366326;geneID=XLOC_047916;oId=CUFF.32636.1;class_code=u;tss_id=TSS117083;biotype=protein_coding
X	Cufflinks	transcript	95960475	95967718	.	-	.	ID=TCONS_00373956;geneID=XLOC_049514;oId=CUFF.32833.24;class_code=u;tss_id=TSS120027
X	Cufflinks	transcript	95960475	95967739	.	-	.	ID=TCONS_00373957;geneID=XLOC_049514;oId=CUFF.32833.11;class_code=u;tss_id=TSS120027
X	Cufflinks	transcript	95960475	95968041	.	-	.	ID=TCONS_00373960;geneID=XLOC_049514;oId=CUFF.32833.10;class_code=u;tss_id=TSS120028
X	Cufflinks	transcript	95960475	95968041	.	-	.	ID=TCONS_00373961;geneID=XLOC_049514;oId=CUFF.32833.12;class_code=u;tss_id=TSS120028
X	Cufflinks	transcript	95960475	95968041	.	-	.	ID=TCONS_00373962;geneID=XLOC_049514;oId=CUFF.32833.13;class_code=u;tss_id=TSS120028
X	Cufflinks	transcript	95960475	95968041	.	-	.	ID=TCONS_00373964;geneID=XLOC_049514;oId=CUFF.32833.15;class_code=u;tss_id=TSS120028
X	Cufflinks	transcript	95960475	95968041	.	-	.	ID=TCONS_00373965;geneID=XLOC_049514;oId=CUFF.32833.16;class_code=u;tss_id=TSS120028
X	Cufflinks	transcript	95960475	95968041	.	-	.	ID=TCONS_00373966;geneID=XLOC_049514;oId=CUFF.32833.18;class_code=u;tss_id=TSS120028
X	Cufflinks	transcript	95960475	95968041	.	-	.	ID=TCONS_00373967;geneID=XLOC_049514;oId=CUFF.32833.19;class_code=u;tss_id=TSS120028
X	Cufflinks	transcript	95960475	95968041	.	-	.	ID=TCONS_00373968;geneID=XLOC_049514;oId=CUFF.32833.20;class_code=u;tss_id=TSS120028
X	Cufflinks	transcript	95960475	95968041	.	-	.	ID=TCONS_00373969;geneID=XLOC_049514;oId=CUFF.32833.21;class_code=u;tss_id=TSS120028
X	Cufflinks	transcript	95960475	95968041	.	-	.	ID=TCONS_00373970;geneID=XLOC_049514;oId=CUFF.32833.22;class_code=u;tss_id=TSS120028
X	Cufflinks	transcript	95960475	95968041	.	-	.	ID=TCONS_00373971;geneID=XLOC_049514;oId=CUFF.32833.23;class_code=u;tss_id=TSS120028
X	Cufflinks	transcript	95960475	95968041	.	-	.	ID=TCONS_00373972;geneID=XLOC_049514;oId=CUFF.32833.25;class_code=u;tss_id=TSS120028
X	Cufflinks	transcript	95960475	95968041	.	-	.	ID=TCONS_00373973;geneID=XLOC_049514;oId=CUFF.32833.26;class_code=u;tss_id=TSS120028
X	Cufflinks	transcript	95960475	95968041	.	-	.	ID=TCONS_00373974;geneID=XLOC_049514;oId=CUFF.32833.28;class_code=u;tss_id=TSS120028
X	Cufflinks	transcript	95960475	95968041	.	-	.	ID=TCONS_00373975;geneID=XLOC_049514;oId=CUFF.32833.29;class_code=u;tss_id=TSS120028
X	Cufflinks	transcript	95960475	95968041	.	-	.	ID=TCONS_00373976;geneID=XLOC_049514;oId=CUFF.32833.3;class_code=u;tss_id=TSS120028
X	Cufflinks	transcript	95960475	95968041	.	-	.	ID=TCONS_00373977;geneID=XLOC_049514;oId=CUFF.32833.31;class_code=u;tss_id=TSS120028
X	Cufflinks	transcript	95960475	95968041	.	-	.	ID=TCONS_00373978;geneID=XLOC_049514;oId=CUFF.32833.32;class_code=u;tss_id=TSS120028
X	Cufflinks	transcript	95960475	95968041	.	-	.	ID=TCONS_00373979;geneID=XLOC_049514;oId=CUFF.32833.33;class_code=u;tss_id=TSS120028
X	Cufflinks	transcript	95960475	95968041	.	-	.	ID=TCONS_00373980;geneID=XLOC_049514;oId=CUFF.32833.4;class_code=u;tss_id=TSS120028
X	Cufflinks	transcript	95960475	95968041	.	-	.	ID=TCONS_00373981;geneID=XLOC_049514;oId=CUFF.32833.5;class_code=u;tss_id=TSS120028
X	Cufflinks	transcript	95960475	95968041	.	-	.	ID=TCONS_00373982;geneID=XLOC_049514;oId=CUFF.32833.8;class_code=u;tss_id=TSS120028
X	Cufflinks	transcript	95960475	95968697	.	-	.	ID=TCONS_00373983;geneID=XLOC_049514;oId=CUFF.32833.1;class_code=u;tss_id=TSS120029
X	Cufflinks	transcript	95960475	95968697	.	-	.	ID=TCONS_00373984;geneID=XLOC_049514;oId=CUFF.32833.30;class_code=u;tss_id=TSS120029
X	Cufflinks	transcript	99455928	99457582	.	+	.	ID=TCONS_00367783;geneID=XLOC_048197;oId=CUFF.32850.1;class_code=u;tss_id=TSS117623
X	Cufflinks	transcript	101089535	101097680	.	-	.	ID=TCONS_00374139;geneID=XLOC_049544;oId=CUFF.32908.41;class_code=u;tss_id=TSS120082
X	Cufflinks	transcript	105328876	105339492	.	-	.	ID=TCONS_00374858;geneID=XLOC_049610;oId=CUFF.33020.7;class_code=u;tss_id=TSS120225
X	Cufflinks	transcript	106486755	106494042	.	+	.	ID=TCONS_00368443;geneID=XLOC_048310;oId=CUFF.33055.1;class_code=u;tss_id=TSS117856
X	Cufflinks	transcript	134724647	134730285	.	+	.	ID=TCONS_00368986;geneID=XLOC_048468;oId=CUFF.33138.1;class_code=u;tss_id=TSS118090
X	Cufflinks	transcript	144312833	144317803	.	-	.	ID=TCONS_00375929;geneID=XLOC_049868;oId=CUFF.33236.1;class_code=u;tss_id=TSS120638
X	Cufflinks	transcript	150508925	150514535	.	-	.	ID=TCONS_00376015;geneID=XLOC_049898;oId=CUFF.33260.1;class_code=u;tss_id=TSS120693
Y	Cufflinks	transcript	90741731	90746296	.	+	.	ID=TCONS_00377893;geneID=XLOC_050757;oId=CUFF.33544.1;class_code=u;tss_id=TSS121887
