# Supplementary material for: Common and distinct transcriptional signatures of mammalian embryonic lethality
Source: Nat Commun. 2019 Jun 26;10:2792. doi: 10.1038/s41467-019-10642-x (PMC6594971; doi:10.1038/s41467-019-10642-x)
Supplement: Supplementary file 5 — Supplementary Data 4 [file 41467_2019_10642_MOESM5_ESM.xlsx]

## Sheet: Supplementary Table 4
Supplementary Data 4. Sample information for the mutant lines.
Mutant Gene	Ensembl ID	Allele	Number of Somites	Sex	Genotype	Sample Name	Sample Accession	QC Outcome	Reads mapped	Estimated Library Size
4933434E20Rik	ENSMUSG00000027942	4933434E20Rik^tm1a(EUCOMM)Wtsi	25	F	het	M02143694_4933434E20Rik_het1	ERS1020739	pass	39440672	22375747
4933434E20Rik	ENSMUSG00000027942	4933434E20Rik^tm1a(EUCOMM)Wtsi	24	M	het	M02150986_4933434E20Rik_het2	ERS1020744	pass	32180660	51448633
4933434E20Rik	ENSMUSG00000027942	4933434E20Rik^tm1a(EUCOMM)Wtsi	23	F	wt	M02150987_4933434E20Rik_wt4	ERS1020745	pass	39663904	55389925
4933434E20Rik	ENSMUSG00000027942	4933434E20Rik^tm1a(EUCOMM)Wtsi	22	M	het	M02213711_4933434E20Rik_het4	ERS1020749	pass	59074422	61194943
4933434E20Rik	ENSMUSG00000027942	4933434E20Rik^tm1a(EUCOMM)Wtsi	22	F	het	M02213712_4933434E20Rik_het5	ERS1020752	pass	51147956	58866666
4933434E20Rik	ENSMUSG00000027942	4933434E20Rik^tm1a(EUCOMM)Wtsi	25	M	hom	M02143695_4933434E20Rik_hom1	ERS1020741	pass	45169902	58762412
4933434E20Rik	ENSMUSG00000027942	4933434E20Rik^tm1a(EUCOMM)Wtsi	22	M	hom	M02150989_4933434E20Rik_hom2	ERS1020747	pass	55367271	59818198
4933434E20Rik	ENSMUSG00000027942	4933434E20Rik^tm1a(EUCOMM)Wtsi	21	M	hom	M02213717_4933434E20Rik_hom3	ERS1020756	pass	48504580	60538791
4933434E20Rik	ENSMUSG00000027942	4933434E20Rik^tm1a(EUCOMM)Wtsi	23	M	hom	M02213718_4933434E20Rik_hom4	ERS1020758	pass	43337408	42258927
4933434E20Rik	ENSMUSG00000027942	4933434E20Rik^tm1a(EUCOMM)Wtsi	25	F	wt	M02143691_4933434E20Rik_wt1	ERS1020737	pass	42841438	63054032
4933434E20Rik	ENSMUSG00000027942	4933434E20Rik^tm1a(EUCOMM)Wtsi	22	M	wt	M02213713_4933434E20Rik_wt3	ERS1020754	pass	74433287	71829872
Adamts3	ENSMUSG00000043635	Adamts3^tm1b(KOMP)Wtsi	24	F	het	M02236708_Adamts3_het1	ERS1020769	pass	44023136	87359026
Adamts3	ENSMUSG00000043635	Adamts3^tm1b(KOMP)Wtsi	23	F	het	M02239816_Adamts3_het2	ERS1020772	pass	48069923	91807021
Adamts3	ENSMUSG00000043635	Adamts3^tm1b(KOMP)Wtsi	25	M	het	M02241845_Adamts3_het3	ERS1020773	pass	44751871	89845146
Adamts3	ENSMUSG00000043635	Adamts3^tm1b(KOMP)Wtsi	25	M	het	M02241846_Adamts3_het4	ERS1020774	pass	35145252	61782100
Adamts3	ENSMUSG00000043635	Adamts3^tm1b(KOMP)Wtsi	24	F	hom	M02236702_Adamts3_hom1	ERS1020766	pass	38232140	67443564
Adamts3	ENSMUSG00000043635	Adamts3^tm1b(KOMP)Wtsi	26	F	hom	M02236705_Adamts3_hom2	ERS1020767	pass	37479345	83835916
Adamts3	ENSMUSG00000043635	Adamts3^tm1b(KOMP)Wtsi	24	M	hom	M02236709_Adamts3_hom3	ERS1020770	fail	48580691	82715601
Adamts3	ENSMUSG00000043635	Adamts3^tm1b(KOMP)Wtsi	23	F	wt	M02236706_Adamts3_wt1	ERS1020768	pass	52410722	93847427
Adamts3	ENSMUSG00000043635	Adamts3^tm1b(KOMP)Wtsi	23	F	wt	M02239814_Adamts3_wt2	ERS1020771	pass	26808943	69833173
Adamts3	ENSMUSG00000043635	Adamts3^tm1b(KOMP)Wtsi	25	F	wt	M02241848_Adamts3_wt3	ERS1020775	pass	43083086	71120799
Adamts3	ENSMUSG00000043635	Adamts3^tm1b(KOMP)Wtsi	24	F	wt	M02241850_Adamts3_wt4	ERS1020776	pass	34759468	75413654
Adamts3	ENSMUSG00000043635	Adamts3^tm1b(KOMP)Wtsi	24	M	wt	M02241851_Adamts3_wt5	ERS1020777	fail	41708043	77501164
Anks6	ENSMUSG00000066191	Anks6^tm1b(KOMP)Wtsi	24	M	het	M02075980_Anks6_het1	ERS747638	pass	27104605	35396944
Anks6	ENSMUSG00000066191	Anks6^tm1b(KOMP)Wtsi	24	F	het	M02075984_Anks6_het2	ERS747640	pass	50381826	40560542
Anks6	ENSMUSG00000066191	Anks6^tm1b(KOMP)Wtsi	27	M	het	M02084861_Anks6_het3	ERS747641	pass	16672765	21005652
Anks6	ENSMUSG00000066191	Anks6^tm1b(KOMP)Wtsi	23	M	het	M02093835_Anks6_het4	ERS747649	pass	15120107	11625419
Anks6	ENSMUSG00000066191	Anks6^tm1b(KOMP)Wtsi	25	F	het	M02093837_Anks6_het5	ERS747651	pass	20166185	23354299
Anks6	ENSMUSG00000066191	Anks6^tm1b(KOMP)Wtsi	25	M	het	M02093838_Anks6_het6	ERS747652	pass	16055625	16606937
Anks6	ENSMUSG00000066191	Anks6^tm1b(KOMP)Wtsi	20	M	hom	M02075977_Anks6_hom1	ERS747636	pass	15328265	21045776
Anks6	ENSMUSG00000066191	Anks6^tm1b(KOMP)Wtsi	24	M	hom	M02075978_Anks6_hom2	ERS747637	pass	14035893	28302378
Anks6	ENSMUSG00000066191	Anks6^tm1b(KOMP)Wtsi	26	M	hom	M02093830_Anks6_hom3	ERS747644	pass	15291856	21614532
Anks6	ENSMUSG00000066191	Anks6^tm1b(KOMP)Wtsi	25	F	hom	M02093832_Anks6_hom4	ERS747646	pass	20072164	17837801
Anks6	ENSMUSG00000066191	Anks6^tm1b(KOMP)Wtsi	26	M	hom	M02093833_Anks6_hom5	ERS747647	pass	23339215	20857084
Anks6	ENSMUSG00000066191	Anks6^tm1b(KOMP)Wtsi	25	M	hom	M02093834_Anks6_hom6	ERS747648	pass	17470906	21454251
Anks6	ENSMUSG00000066191	Anks6^tm1b(KOMP)Wtsi	21	F	wt	M02075981_Anks6_wt1	ERS747639	pass	44289121	42825486
Anks6	ENSMUSG00000066191	Anks6^tm1b(KOMP)Wtsi	26	F	wt	M02084862_Anks6_wt2	ERS747642	pass	12375976	15718067
Anks6	ENSMUSG00000066191	Anks6^tm1b(KOMP)Wtsi	24	M	wt	M02084863_Anks6_wt3	ERS747643	pass	12626487	9244640
Anks6	ENSMUSG00000066191	Anks6^tm1b(KOMP)Wtsi	26	M	wt	M02093831_Anks6_wt4	ERS747645	pass	23348806	25565960
Anks6	ENSMUSG00000066191	Anks6^tm1b(KOMP)Wtsi	21	F	wt	M02093836_Anks6_wt5	ERS747650	pass	19949725	23093619
Anks6	ENSMUSG00000066191	Anks6^tm1b(KOMP)Wtsi	26	F	wt	M02093839_Anks6_wt6	ERS747653	fail	14555506	19385771
Atxn10	ENSMUSG00000016541	Atxn10^tm1b(KOMP)Wtsi	23	M	het	M02163602_Atxn10_het1	ERS1660853	pass	21156132	71399759
Atxn10	ENSMUSG00000016541	Atxn10^tm1b(KOMP)Wtsi	23	M	het	M02163610_Atxn10_het2	ERS1660855	pass	22056112	71100507
Atxn10	ENSMUSG00000016541	Atxn10^tm1b(KOMP)Wtsi	22	F	het	M02163613_Atxn10_het3	ERS1660858	pass	22832434	67472142
Atxn10	ENSMUSG00000016541	Atxn10^tm1b(KOMP)Wtsi	23	F	het	M02165546_Atxn10_het4	ERS1660860	pass	22746534	63050337
Atxn10	ENSMUSG00000016541	Atxn10^tm1b(KOMP)Wtsi	25	M	het	M02165548_Atxn10_het5	ERS1660862	fail	21043474	21537218
Atxn10	ENSMUSG00000016541	Atxn10^tm1b(KOMP)Wtsi	24	M	wt	M02163601_Atxn10_wt1	ERS1660852	fail	22150584	24934176
Atxn10	ENSMUSG00000016541	Atxn10^tm1b(KOMP)Wtsi	24	F	wt	M02163609_Atxn10_wt2	ERS1660854	pass	21427166	67742822
Atxn10	ENSMUSG00000016541	Atxn10^tm1b(KOMP)Wtsi	24	M	wt	M02163611_Atxn10_wt3	ERS1660856	pass	23243409	73599344
Atxn10	ENSMUSG00000016541	Atxn10^tm1b(KOMP)Wtsi	25	M	wt	M02163612_Atxn10_wt4	ERS1660857	fail	22415320	22386204
Atxn10	ENSMUSG00000016541	Atxn10^tm1b(KOMP)Wtsi	23	F	wt	M02165544_Atxn10_wt5	ERS1660859	fail	22720261	50843076
Atxn10	ENSMUSG00000016541	Atxn10^tm1b(KOMP)Wtsi	25	M	wt	M02165547_Atxn10_wt6	ERS1660861	pass	20998708	63802629
B9d2	ENSMUSG00000063439	B9d2^tm1a(EUCOMM)Wtsi	23	F	het	M02465075_B9d2_het1	ERS1474016	pass	24263329	92039307
B9d2	ENSMUSG00000063439	B9d2^tm1a(EUCOMM)Wtsi	27	M	het	M02465076_B9d2_het2	ERS1474017	pass	20912085	91312248
B9d2	ENSMUSG00000063439	B9d2^tm1a(EUCOMM)Wtsi	24	M	het	M02475056_B9d2_het3	ERS1474020	pass	24368467	85233307
B9d2	ENSMUSG00000063439	B9d2^tm1a(EUCOMM)Wtsi	22	F	het	M02508271_B9d2_het4	ERS1474025	pass	21158037	85642519
B9d2	ENSMUSG00000063439	B9d2^tm1a(EUCOMM)Wtsi	20	F	het	M02508276_B9d2_het5	ERS1474028	pass	23009128	85597299
B9d2	ENSMUSG00000063439	B9d2^tm1a(EUCOMM)Wtsi	26	F	hom	M02465074_B9d2_hom1	ERS1474015	pass	21782688	94586012
B9d2	ENSMUSG00000063439	B9d2^tm1a(EUCOMM)Wtsi	24	M	hom	M02475055_B9d2_hom2	ERS1474019	pass	22011572	87926612
B9d2	ENSMUSG00000063439	B9d2^tm1a(EUCOMM)Wtsi	22	F	hom	M024675057_B9d2_hom3	ERS1474021	pass	24127197	86902199
B9d2	ENSMUSG00000063439	B9d2^tm1a(EUCOMM)Wtsi	20	F	hom	M024675059_B9d2_hom4	ERS1474022	pass	22985928	85665390
B9d2	ENSMUSG00000063439	B9d2^tm1a(EUCOMM)Wtsi	20	F	hom	M024675061_B9d2_hom5	ERS1474024	pass	24238579	92858119
B9d2	ENSMUSG00000063439	B9d2^tm1a(EUCOMM)Wtsi	21	F	hom	M02508277_B9d2_hom6	ERS1474029	pass	25922432	85893578
B9d2	ENSMUSG00000063439	B9d2^tm1a(EUCOMM)Wtsi	24	F	wt	M02465077_B9d2_wt1	ERS1474018	pass	22845407	92573264
B9d2	ENSMUSG00000063439	B9d2^tm1a(EUCOMM)Wtsi	23	F	wt	M024675060_B9d2_wt2	ERS1474023	pass	24653758	95277382
B9d2	ENSMUSG00000063439	B9d2^tm1a(EUCOMM)Wtsi	24	M	wt	M02508272_B9d2_wt3	ERS1474026	pass	24335103	91777471
B9d2	ENSMUSG00000063439	B9d2^tm1a(EUCOMM)Wtsi	21	M	wt	M02508274_B9d2_wt4	ERS1474027	pass	22092196	84461885
Bap1	ENSMUSG00000021901	Bap1^tm1a(EUCOMM)Hmgu	19	M	het	M01902983_Bap1_het1	ERS626538	pass	29640413	64306033
Bap1	ENSMUSG00000021901	Bap1^tm1a(EUCOMM)Hmgu	22	F	het	M01948004_Bap1_het2	ERS626542	pass	38661456	67756894
Bap1	ENSMUSG00000021901	Bap1^tm1a(EUCOMM)Hmgu	25	F	het	M01950811_Bap1_het3	ERS626543	pass	34146398	72038129
Bap1	ENSMUSG00000021901	Bap1^tm1a(EUCOMM)Hmgu	9	F	hom	M01926123_Bap1_hom1	ERS626541	pass	27526000	63146256
Bap1	ENSMUSG00000021901	Bap1^tm1a(EUCOMM)Hmgu	6	F	hom	M01950818_Bap1_hom2	ERS626544	pass	38687155	73866614
Bap1	ENSMUSG00000021901	Bap1^tm1a(EUCOMM)Hmgu	25	F	wt	M01902982_Bap1_wt1	ERS626537	pass	30759654	65163372
Bap1	ENSMUSG00000021901	Bap1^tm1a(EUCOMM)Hmgu	21	F	wt	M01902984_Bap1_wt2	ERS626539	pass	32246829	58127223
Bap1	ENSMUSG00000021901	Bap1^tm1a(EUCOMM)Hmgu	24	F	wt	M01926120_Bap1_wt3	ERS626540	pass	38812515	72292918
Brd2	ENSMUSG00000024335	Brd2^em1(IMPC)Wtsi	29	M	het	M02318290_Brd2_het1	ERS1182271	pass	39468469	101438901
Brd2	ENSMUSG00000024335	Brd2^em1(IMPC)Wtsi	27	F	het	M02318291_Brd2_het2	ERS1182272	pass	46921642	108802357
Brd2	ENSMUSG00000024335	Brd2^em1(IMPC)Wtsi	25	F	het	M02318294_Brd2_het3	ERS1182273	pass	41250246	98537423
Brd2	ENSMUSG00000024335	Brd2^em1(IMPC)Wtsi	25	M	het	M02318295_Brd2_het4	ERS1182274	pass	38187639	88533762
Brd2	ENSMUSG00000024335	Brd2^em1(IMPC)Wtsi	26	F	het	M02323946_Brd2_het5	ERS1182282	pass	39786691	100267059
Brd2	ENSMUSG00000024335	Brd2^em1(IMPC)Wtsi	24	F	het	M02323948_Brd2_het6	ERS1182283	fail	34641794	45965242
Brd2	ENSMUSG00000024335	Brd2^em1(IMPC)Wtsi	28	M	het	M02323949_Brd2_het7	ERS1182284	pass	37863134	99911189
Brd2	ENSMUSG00000024335	Brd2^em1(IMPC)Wtsi	15	F	hom	M02318296_Brd2_hom1	ERS1182275	pass	34295162	83798976
Brd2	ENSMUSG00000024335	Brd2^em1(IMPC)Wtsi	20	F	hom	M02318298_Brd2_hom2	ERS1182277	pass	40766929	88970592
Brd2	ENSMUSG00000024335	Brd2^em1(IMPC)Wtsi	13	F	hom	M02323943_Brd2_hom3	ERS1182280	pass	36660957	80574385
Brd2	ENSMUSG00000024335	Brd2^em1(IMPC)Wtsi	13	F	hom	M02323945_Brd2_hom4	ERS1182281	pass	36430409	84749094
Brd2	ENSMUSG00000024335	Brd2^em1(IMPC)Wtsi	19	M	hom	M02323950_Brd2_hom5	ERS1182285	pass	38533274	96222009
Brd2	ENSMUSG00000024335	Brd2^em1(IMPC)Wtsi	26	F	wt	M02318297_Brd2_wt1	ERS1182276	pass	41147868	90652659
Brd2	ENSMUSG00000024335	Brd2^em1(IMPC)Wtsi	22	F	wt	M02318299_Brd2_wt2	ERS1182278	pass	36581425	89568315
Brd2	ENSMUSG00000024335	Brd2^em1(IMPC)Wtsi	28	M	wt	M02323942_Brd2_wt3	ERS1182279	pass	33000711	85416254
Camsap3	ENSMUSG00000044433	Camsap3^tm1a(EUCOMM)Wtsi	27	F	het	M02320034_Camsap3_het1	ERS1182226	pass	20543859	75250111
Camsap3	ENSMUSG00000044433	Camsap3^tm1a(EUCOMM)Wtsi	25	M	het	M02320038_Camsap3_het2	ERS1182230	pass	21254061	63159839
Camsap3	ENSMUSG00000044433	Camsap3^tm1a(EUCOMM)Wtsi	23	F	het	M02323709_Camsap3_het3	ERS1182231	pass	26077199	72418981
Camsap3	ENSMUSG00000044433	Camsap3^tm1a(EUCOMM)Wtsi	24	M	het	M02323714_Camsap3_het4	ERS1182236	pass	19531407	65484547
Camsap3	ENSMUSG00000044433	Camsap3^tm1a(EUCOMM)Wtsi	23	M	het	M02323715_Camsap3_het5	ERS1182237	pass	23268433	75171740
Camsap3	ENSMUSG00000044433	Camsap3^tm1a(EUCOMM)Wtsi	24	F	het	M02323718_Camsap3_het6	ERS1182240	pass	21320082	74443140
Camsap3	ENSMUSG00000044433	Camsap3^tm1a(EUCOMM)Wtsi	26	F	het	M02323719_Camsap3_het7	ERS1182241	pass	21306354	71612958
Camsap3	ENSMUSG00000044433	Camsap3^tm1a(EUCOMM)Wtsi	25	M	het	M02323724_Camsap3_het8	ERS1182246	pass	20958395	67493171
Camsap3	ENSMUSG00000044433	Camsap3^tm1a(EUCOMM)Wtsi	25	F	het	M02323725_Camsap3_het9	ERS1182247	pass	22839435	71516854
Camsap3	ENSMUSG00000044433	Camsap3^tm1a(EUCOMM)Wtsi	25	F	hom	M02320035_Camsap3_hom1	ERS1182227	pass	25278570	71564501
Camsap3	ENSMUSG00000044433	Camsap3^tm1a(EUCOMM)Wtsi	25	F	hom	M02320036_Camsap3_hom2	ERS1182228	pass	23662971	77078613
Camsap3	ENSMUSG00000044433	Camsap3^tm1a(EUCOMM)Wtsi	23	F	hom	M02323711_Camsap3_hom3	ERS1182233	pass	21413757	59941436
Camsap3	ENSMUSG00000044433	Camsap3^tm1a(EUCOMM)Wtsi	23	M	hom	M02323712_Camsap3_hom4	ERS1182234	pass	16528994	54491914
Camsap3	ENSMUSG00000044433	Camsap3^tm1a(EUCOMM)Wtsi	23	M	hom	M02323713_Camsap3_hom5	ERS1182235	pass	17437590	57105896
Camsap3	ENSMUSG00000044433	Camsap3^tm1a(EUCOMM)Wtsi	26	F	hom	M02323721_Camsap3_hom6	ERS1182243	pass	22536248	68223909
Camsap3	ENSMUSG00000044433	Camsap3^tm1a(EUCOMM)Wtsi	22	F	hom	M02323726_Camsap3_hom7	ERS1182248	pass	20280587	67339515
Camsap3	ENSMUSG00000044433	Camsap3^tm1a(EUCOMM)Wtsi	28	M	wt	M02320033_Camsap3_wt1	ERS1182225	pass	23944611	74482517
Camsap3	ENSMUSG00000044433	Camsap3^tm1a(EUCOMM)Wtsi	28	M	wt	M02320037_Camsap3_wt2	ERS1182229	pass	23504640	76322594
Camsap3	ENSMUSG00000044433	Camsap3^tm1a(EUCOMM)Wtsi	24	F	wt	M02323710_Camsap3_wt3	ERS1182232	fail	23121945	51614614
Camsap3	ENSMUSG00000044433	Camsap3^tm1a(EUCOMM)Wtsi	22	F	wt	M02323716_Camsap3_wt4	ERS1182238	pass	22724387	71773068
Camsap3	ENSMUSG00000044433	Camsap3^tm1a(EUCOMM)Wtsi	24	M	wt	M02323717_Camsap3_wt5	ERS1182239	pass	25908529	77995409
Camsap3	ENSMUSG00000044433	Camsap3^tm1a(EUCOMM)Wtsi	26	M	wt	M02323720_Camsap3_wt6	ERS1182242	pass	20418482	69561261
Camsap3	ENSMUSG00000044433	Camsap3^tm1a(EUCOMM)Wtsi	26	M	wt	M02323722_Camsap3_wt7	ERS1182244	pass	21442451	70601378
Camsap3	ENSMUSG00000044433	Camsap3^tm1a(EUCOMM)Wtsi	26	M	wt	M02323723_Camsap3_wt8	ERS1182245	pass	19733513	65275241
Cc2d2a	ENSMUSG00000039765	Cc2d2a^tm1a(EUCOMM)Wtsi	25	F	het	M02460891_Cc2d2a_het1	ERS1474030	fail	23284149	23232793
Cc2d2a	ENSMUSG00000039765	Cc2d2a^tm1a(EUCOMM)Wtsi	25	M	het	M02465062_Cc2d2a_het2	ERS1474035	pass	26729864	88238267
Cc2d2a	ENSMUSG00000039765	Cc2d2a^tm1a(EUCOMM)Wtsi	24	F	het	M02465066_Cc2d2a_het3	ERS1474038	pass	23478817	89517537
Cc2d2a	ENSMUSG00000039765	Cc2d2a^tm1a(EUCOMM)Wtsi	25	M	het	M02494384_Cc2d2a_het4	ERS1474041	pass	25914679	93920179
Cc2d2a	ENSMUSG00000039765	Cc2d2a^tm1a(EUCOMM)Wtsi	25	F	hom	M02460894_Cc2d2a_hom1	ERS1474031	fail	20654991	24949726
Cc2d2a	ENSMUSG00000039765	Cc2d2a^tm1a(EUCOMM)Wtsi	25	M	hom	M02460896_Cc2d2a_hom2	ERS1474032	pass	26105772	83704980
Cc2d2a	ENSMUSG00000039765	Cc2d2a^tm1a(EUCOMM)Wtsi	26	F	hom	M02460897_Cc2d2a_hom3	ERS1474033	pass	24535671	90177781
Cc2d2a	ENSMUSG00000039765	Cc2d2a^tm1a(EUCOMM)Wtsi	20	M	hom	M02465064_Cc2d2a_hom4	ERS1474036	pass	25943972	85473514
Cc2d2a	ENSMUSG00000039765	Cc2d2a^tm1a(EUCOMM)Wtsi	22	M	hom	M02494383_Cc2d2a_hom5	ERS1474040	pass	24190838	89604610
Cc2d2a	ENSMUSG00000039765	Cc2d2a^tm1a(EUCOMM)Wtsi	25	F	hom	M02494385_Cc2d2a_hom6	ERS1474042	pass	28271195	87371881
Cc2d2a	ENSMUSG00000039765	Cc2d2a^tm1a(EUCOMM)Wtsi	25	M	hom	M02494387_Cc2d2a_hom7	ERS1474044	pass	23683999	84869961
Cc2d2a	ENSMUSG00000039765	Cc2d2a^tm1a(EUCOMM)Wtsi	27	M	wt	M02465057_Cc2d2a_wt1	ERS1474034	pass	29330745	92164097
Cc2d2a	ENSMUSG00000039765	Cc2d2a^tm1a(EUCOMM)Wtsi	25	F	wt	M02465065_Cc2d2a_wt2	ERS1474037	pass	27379424	89435162
Cc2d2a	ENSMUSG00000039765	Cc2d2a^tm1a(EUCOMM)Wtsi	25	F	wt	M02494381_Cc2d2a_wt3	ERS1474039	pass	23846520	90860923
Cc2d2a	ENSMUSG00000039765	Cc2d2a^tm1a(EUCOMM)Wtsi	24	M	wt	M02494386_Cc2d2a_wt4	ERS1474043	pass	24054205	84908744
Cc2d2a	ENSMUSG00000039765	Cc2d2a^tm1a(EUCOMM)Wtsi	25	M	wt	M02494389_Cc2d2a_wt5	ERS1474045	pass	28273647	90732666
Ccdc6	ENSMUSG00000048701	Ccdc6^em1(IMPC)Wtsi	23	M	het	M02465642_Ccdc6_het1	ERS1509298	pass	26489658	77647290
Ccdc6	ENSMUSG00000048701	Ccdc6^em1(IMPC)Wtsi	18	F	het	M02465644_Ccdc6_het2	ERS1509300	pass	27188891	76701782
Ccdc6	ENSMUSG00000048701	Ccdc6^em1(IMPC)Wtsi	23	M	het	M02501539_Ccdc6_het3	ERS1509304	pass	31119500	80803593
Ccdc6	ENSMUSG00000048701	Ccdc6^em1(IMPC)Wtsi	23	F	het	M02501544_Ccdc6_het4	ERS1509306	pass	27318529	77954487
Ccdc6	ENSMUSG00000048701	Ccdc6^em1(IMPC)Wtsi	22	F	het	M02501545_Ccdc6_het5	ERS1509307	fail	27469672	81751609
Ccdc6	ENSMUSG00000048701	Ccdc6^em1(IMPC)Wtsi	25	M	het	M02524537_Ccdc6_het6	ERS1509311	pass	26693487	69232722
Ccdc6	ENSMUSG00000048701	Ccdc6^em1(IMPC)Wtsi	24	M	hom	M02465637_Ccdc6_hom1	ERS1509297	pass	25212860	77419053
Ccdc6	ENSMUSG00000048701	Ccdc6^em1(IMPC)Wtsi	16	F	hom	M02465645_Ccdc6_hom2	ERS1509301	pass	24526141	70909612
Ccdc6	ENSMUSG00000048701	Ccdc6^em1(IMPC)Wtsi	19	M	hom	M02501538_Ccdc6_hom3	ERS1509303	pass	36552307	87682448
Ccdc6	ENSMUSG00000048701	Ccdc6^em1(IMPC)Wtsi	21	F	hom	M02524536_Ccdc6_hom4	ERS1509310	pass	38969449	87935525
Ccdc6	ENSMUSG00000048701	Ccdc6^em1(IMPC)Wtsi	24	F	hom	M02524542_Ccdc6_hom5	ERS1509313	pass	26063978	71766740
Ccdc6	ENSMUSG00000048701	Ccdc6^em1(IMPC)Wtsi	24	M	hom	M02524543_Ccdc6_hom6	ERS1509314	pass	26633209	75290706
Ccdc6	ENSMUSG00000048701	Ccdc6^em1(IMPC)Wtsi	24	M	wt	M02465643_Ccdc6_wt1	ERS1509299	fail	23967591	31424770
Ccdc6	ENSMUSG00000048701	Ccdc6^em1(IMPC)Wtsi	24	F	wt	M02501536_Ccdc6_wt2	ERS1509302	pass	31600917	80901826
Ccdc6	ENSMUSG00000048701	Ccdc6^em1(IMPC)Wtsi	23	M	wt	M02501543_Ccdc6_wt3	ERS1509305	pass	26515485	74910318
Ccdc6	ENSMUSG00000048701	Ccdc6^em1(IMPC)Wtsi	24	F	wt	M02524534_Ccdc6_wt4	ERS1509308	fail	25303541	78253923
Ccdc6	ENSMUSG00000048701	Ccdc6^em1(IMPC)Wtsi	25	M	wt	M02524535_Ccdc6_wt5	ERS1509309	fail	25456413	76524360
Ccdc6	ENSMUSG00000048701	Ccdc6^em1(IMPC)Wtsi	24	F	wt	M02524541_Ccdc6_wt6	ERS1509312	pass	31851488	75260200
Cenpl	ENSMUSG00000026708	Cenpl^tm1b(EUCOMM)Wtsi	23	M	het	M02284868_Cenpl_het1	ERS1660796	fail	21765858	66643137
Cenpl	ENSMUSG00000026708	Cenpl^tm1b(EUCOMM)Wtsi	22	F	het	M02284873_Cenpl_het2	ERS1660799	fail	22430611	14046552
Cenpl	ENSMUSG00000026708	Cenpl^tm1b(EUCOMM)Wtsi	26	M	het	M02284861_Cenpl_het3	ERS1660800	fail	23907149	63053633
Cenpl	ENSMUSG00000026708	Cenpl^tm1b(EUCOMM)Wtsi	24	F	het	M02284865_Cenpl_het4	ERS1660803	fail	24084974	66592390
Cenpl	ENSMUSG00000026708	Cenpl^tm1b(EUCOMM)Wtsi	24	M	het	M02306925_Cenpl_het5	ERS1660804	fail	23420781	9493282
Cenpl	ENSMUSG00000026708	Cenpl^tm1b(EUCOMM)Wtsi	24	F	het	M02306928_Cenpl_het6	ERS1660806	fail	24660264	72541504
Cenpl	ENSMUSG00000026708	Cenpl^tm1b(EUCOMM)Wtsi	24	M	het	M02306930_Cenpl_het7	ERS1660807	fail	23933083	67104855
Cenpl	ENSMUSG00000026708	Cenpl^tm1b(EUCOMM)Wtsi	23	M	wt	M02284869_Cenpl_wt1	ERS1660797	fail	24590059	24814663
Cenpl	ENSMUSG00000026708	Cenpl^tm1b(EUCOMM)Wtsi	23	M	wt	M02284872_Cenpl_wt2	ERS1660798	fail	23476587	34755082
Cenpl	ENSMUSG00000026708	Cenpl^tm1b(EUCOMM)Wtsi	24	M	wt	M02284862_Cenpl_wt3	ERS1660801	fail	24354173	65413900
Cenpl	ENSMUSG00000026708	Cenpl^tm1b(EUCOMM)Wtsi	26	M	wt	M02284864_Cenpl_wt4	ERS1660802	fail	20246245	21692724
Cenpl	ENSMUSG00000026708	Cenpl^tm1b(EUCOMM)Wtsi	25	F	wt	M02306927_Cenpl_wt5	ERS1660805	fail	21366731	19009593
Cnot4	ENSMUSG00000038784	Cnot4^tm1b(EUCOMM)Wtsi	20	M	het	M02214466_Cnot4_het1	ERS1180526	pass	55451243	104084079
Cnot4	ENSMUSG00000038784	Cnot4^tm1b(EUCOMM)Wtsi	21	M	het	M02242259_Cnot4_het2	ERS1180531	pass	57829701	108450663
Cnot4	ENSMUSG00000038784	Cnot4^tm1b(EUCOMM)Wtsi	23	M	het	M02242262_Cnot4_het3	ERS1180533	pass	61398089	119317064
Cnot4	ENSMUSG00000038784	Cnot4^tm1b(EUCOMM)Wtsi	23	F	hom	M02191392_Cnot4_hom1	ERS1180525	pass	61954977	113573231
Cnot4	ENSMUSG00000038784	Cnot4^tm1b(EUCOMM)Wtsi	17	M	hom	M02214469_Cnot4_hom2	ERS1180527	pass	57153901	103784526
Cnot4	ENSMUSG00000038784	Cnot4^tm1b(EUCOMM)Wtsi	17	F	hom	M02242258_Cnot4_hom3	ERS1180530	pass	63587711	112905492
Cnot4	ENSMUSG00000038784	Cnot4^tm1b(EUCOMM)Wtsi	21	M	wt	M02214471_Cnot4_wt1	ERS1180528	pass	55437170	102149691
Cnot4	ENSMUSG00000038784	Cnot4^tm1b(EUCOMM)Wtsi	24	M	wt	M02214474_Cnot4_wt2	ERS1180529	pass	59671030	110417560
Cnot4	ENSMUSG00000038784	Cnot4^tm1b(EUCOMM)Wtsi	23	F	wt	M02242261_Cnot4_wt3	ERS1180532	pass	61360867	119742505
Col4a3bp	ENSMUSG00000021669	Col4a3bp^tm1a(KOMP)Wtsi	24	M	het	M02318795_Col4a3bp_het1	ERS1059972	pass	13035604	55177104
Col4a3bp	ENSMUSG00000021669	Col4a3bp^tm1a(KOMP)Wtsi	27	M	het	M02320785_Col4a3bp_het10	ERS1059985	pass	27063994	70936933
Col4a3bp	ENSMUSG00000021669	Col4a3bp^tm1a(KOMP)Wtsi	28	M	het	M02321012_Col4a3bp_het11	ERS1059987	pass	31090365	87027970
Col4a3bp	ENSMUSG00000021669	Col4a3bp^tm1a(KOMP)Wtsi	26	M	het	M02321013_Col4a3bp_het12	ERS1059988	pass	21275108	68926411
Col4a3bp	ENSMUSG00000021669	Col4a3bp^tm1a(KOMP)Wtsi	24	M	het	M02318797_Col4a3bp_het2	ERS1059973	pass	31488554	79102817
Col4a3bp	ENSMUSG00000021669	Col4a3bp^tm1a(KOMP)Wtsi	20	F	het	M02318798_Col4a3bp_het3	ERS1059974	fail	21218420	65898823
Col4a3bp	ENSMUSG00000021669	Col4a3bp^tm1a(KOMP)Wtsi	23	M	het	M02318800_Col4a3bp_het4	ERS1059976	pass	15959748	56659670
Col4a3bp	ENSMUSG00000021669	Col4a3bp^tm1a(KOMP)Wtsi	23	F	het	M02318801_Col4a3bp_het5	ERS1059977	pass	27575191	73751851
Col4a3bp	ENSMUSG00000021669	Col4a3bp^tm1a(KOMP)Wtsi	26	F	het	M02320779_Col4a3bp_het6	ERS1059978	pass	24352063	69537696
Col4a3bp	ENSMUSG00000021669	Col4a3bp^tm1a(KOMP)Wtsi	27	M	het	M02320781_Col4a3bp_het7	ERS1059980	pass	21409194	62119219
Col4a3bp	ENSMUSG00000021669	Col4a3bp^tm1a(KOMP)Wtsi	22	F	het	M02320783_Col4a3bp_het8	ERS1059982	pass	29744425	71821481
Col4a3bp	ENSMUSG00000021669	Col4a3bp^tm1a(KOMP)Wtsi	25	F	het	M02320784_Col4a3bp_het9	ERS1059984	pass	31012140	75518806
Col4a3bp	ENSMUSG00000021669	Col4a3bp^tm1a(KOMP)Wtsi	21	M	hom	M02320782_Col4a3bp_hom1	ERS1059981	pass	25853184	69066934
Col4a3bp	ENSMUSG00000021669	Col4a3bp^tm1a(KOMP)Wtsi	16	M	hom	M02320786_Col4a3bp_hom2	ERS1059986	pass	28147415	85292352
Col4a3bp	ENSMUSG00000021669	Col4a3bp^tm1a(KOMP)Wtsi	21	M	hom	M02321015_Col4a3bp_hom3	ERS1059990	pass	26909512	78256330
Col4a3bp	ENSMUSG00000021669	Col4a3bp^tm1a(KOMP)Wtsi	24	F	wt	M02318799_Col4a3bp_wt1	ERS1059975	pass	27360572	73428200
Col4a3bp	ENSMUSG00000021669	Col4a3bp^tm1a(KOMP)Wtsi	26	F	wt	M02320780_Col4a3bp_wt2	ERS1059979	pass	17101972	62378454
Col4a3bp	ENSMUSG00000021669	Col4a3bp^tm1a(KOMP)Wtsi	26	F	wt	M02321014_Col4a3bp_wt3	ERS1059989	pass	16364706	65272967
Copg1	ENSMUSG00000030058	Copg^tm1a(EUCOMM)Wtsi	24	M	het	M02449854_Copg_het1	ERS1660815	pass	21495505	63970186
Copg1	ENSMUSG00000030058	Copg^tm1a(EUCOMM)Wtsi	23	M	het	M02455112_Copg_het2	ERS1660816	pass	23413960	69592967
Copg1	ENSMUSG00000030058	Copg^tm1a(EUCOMM)Wtsi	21	M	wt	M02460888_Copg_wt7	ERS1660818	pass	22739296	73722890
Copg1	ENSMUSG00000030058	Copg^tm1a(EUCOMM)Wtsi	21	F	wt	M02494364_Copg_wt8	ERS1660836	pass	22449878	70316466
Copg1	ENSMUSG00000030058	Copg^tm1a(EUCOMM)Wtsi	22	F	het	M02494371_Copg_het5	ERS1660842	pass	21451343	67149514
Copg1	ENSMUSG00000030058	Copg^tm1a(EUCOMM)Wtsi	22	F	het	M02455113_Copg_het6	ERS1660817	pass	23380988	67713160
Copg1	ENSMUSG00000030058	Copg^tm1a(EUCOMM)Wtsi	23	F	wt	M02494365_Copg_wt2	ERS1660837	pass	24028691	72367865
Copg1	ENSMUSG00000030058	Copg^tm1a(EUCOMM)Wtsi	19	M	het	M02494366_Copg_het7	ERS1660838	pass	22741718	72652968
Copg1	ENSMUSG00000030058	Copg^tm1a(EUCOMM)Wtsi	17	M	wt	M02494367_Copg_wt4	ERS1660839	pass	23524774	68261149
Copg1	ENSMUSG00000030058	Copg^tm1a(EUCOMM)Wtsi	23	F	wt	M02494369_Copg_wt5	ERS1660840	pass	23241986	66808783
Copg1	ENSMUSG00000030058	Copg^tm1a(EUCOMM)Wtsi	21	M	het	M02494370_Copg_het8	ERS1660841	pass	24415356	83400283
Coq4	ENSMUSG00000026798	Coq4^tm1a(EUCOMM)Wtsi	21	F	het	M02412112_Coq4_het1	ERS1558738	pass	20991763	75754303
Coq4	ENSMUSG00000026798	Coq4^tm1a(EUCOMM)Wtsi	25	M	het	M02412116_Coq4_het2	ERS1558739	pass	25122757	82582723
Coq4	ENSMUSG00000026798	Coq4^tm1a(EUCOMM)Wtsi	28	M	het	M02417641_Coq4_het3	ERS1558741	pass	22668222	77028035
Coq4	ENSMUSG00000026798	Coq4^tm1a(EUCOMM)Wtsi	26	F	het	M02417642_Coq4_het4	ERS1558742	pass	25222098	77127695
Coq4	ENSMUSG00000026798	Coq4^tm1a(EUCOMM)Wtsi	24	F	het	M02438831_Coq4_het5	ERS1558744	pass	27090185	73305536
Coq4	ENSMUSG00000026798	Coq4^tm1a(EUCOMM)Wtsi	21	M	het	M02450263_Coq4_het6	ERS1558745	pass	24010504	71614637
Coq4	ENSMUSG00000026798	Coq4^tm1a(EUCOMM)Wtsi	18	F	het	M02450265_Coq4_het7	ERS1558746	pass	22237946	66453782
Coq4	ENSMUSG00000026798	Coq4^tm1a(EUCOMM)Wtsi	19	M	het	M02450266_Coq4_het8	ERS1558747	pass	24478643	69281681
Coq4	ENSMUSG00000026798	Coq4^tm1a(EUCOMM)Wtsi	15	F	het	M02454429_Coq4_het9	ERS1558749	pass	19843244	29397719
Coq4	ENSMUSG00000026798	Coq4^tm1a(EUCOMM)Wtsi	21	M	wt	M02412111_Coq4_wt1	ERS1558737	pass	21703807	73232243
Coq4	ENSMUSG00000026798	Coq4^tm1a(EUCOMM)Wtsi	24	M	wt	M02414028_Coq4_wt2	ERS1558740	pass	24522804	84320948
Coq4	ENSMUSG00000026798	Coq4^tm1a(EUCOMM)Wtsi	25	M	wt	M02417643_Coq4_wt3	ERS1558743	pass	21853856	73166065
Coq4	ENSMUSG00000026798	Coq4^tm1a(EUCOMM)Wtsi	18	F	wt	M02454427_Coq4_wt4	ERS1558748	pass	25418419	77253747
Crls1	ENSMUSG00000027357	Crls^tm1a(EUCOMM)Wtsi	25	M	het	M02321025_Crls_het1	ERS1660843	pass	22576400	66127769
Crls1	ENSMUSG00000027357	Crls^tm1a(EUCOMM)Wtsi	24	F	het	M02321029_Crls_het2	ERS1660846	fail	21486589	44395444
Crls1	ENSMUSG00000027357	Crls^tm1a(EUCOMM)Wtsi	26	M	het	M02323939_Crls_het3	ERS1660849	pass	25566250	74433810
Crls1	ENSMUSG00000027357	Crls^tm1a(EUCOMM)Wtsi	20	F	wt	M02321026_Crls_wt1	ERS1660844	pass	19891962	65706300
Crls1	ENSMUSG00000027357	Crls^tm1a(EUCOMM)Wtsi	25	M	wt	M02321028_Crls_wt2	ERS1660845	pass	20037052	64454468
Crls1	ENSMUSG00000027357	Crls^tm1a(EUCOMM)Wtsi	26	F	wt	M02323937_Crls_wt3	ERS1660847	pass	23484573	79312576
Crls1	ENSMUSG00000027357	Crls^tm1a(EUCOMM)Wtsi	26	M	wt	M02323938_Crls_wt4	ERS1660848	fail	17458454	24903832
Crls1	ENSMUSG00000027357	Crls^tm1a(EUCOMM)Wtsi	26	M	wt	M02323938_Crls_wt5	ERS1660850	fail	22761572	6984001
Crls1	ENSMUSG00000027357	Crls^tm1a(EUCOMM)Wtsi	26	F	wt	M02323938_Crls_wt6	ERS1660851	fail	23860298	21435324
Cyp11a1	ENSMUSG00000032323	Cyp11a1^tm1b(EUCOMM)Hmgu	28	M	het	M02281139_Cyp11a1_het1	ERS1034023	pass	22965747	36293104
Cyp11a1	ENSMUSG00000032323	Cyp11a1^tm1b(EUCOMM)Hmgu	26	F	het	M02281143_Cyp11a1_het2	ERS1034026	pass	26106416	56596549
Cyp11a1	ENSMUSG00000032323	Cyp11a1^tm1b(EUCOMM)Hmgu	26	F	het	M02281146_Cyp11a1_het3	ERS1034028	pass	33054052	62443026
Cyp11a1	ENSMUSG00000032323	Cyp11a1^tm1b(EUCOMM)Hmgu	20	F	het	M02284000_Cyp11a1_het4	ERS1034031	pass	24095138	54530391
Cyp11a1	ENSMUSG00000032323	Cyp11a1^tm1b(EUCOMM)Hmgu	24	M	het	M02284002_Cyp11a1_het5	ERS1034033	pass	27194353	74693239
Cyp11a1	ENSMUSG00000032323	Cyp11a1^tm1b(EUCOMM)Hmgu	26	F	hom	M02281142_Cyp11a1_hom1	ERS1034025	fail	8571994	13604146
Cyp11a1	ENSMUSG00000032323	Cyp11a1^tm1b(EUCOMM)Hmgu	28	M	hom	M02284010_Cyp11a1_hom2	ERS1034029	pass	10782740	43405952
Cyp11a1	ENSMUSG00000032323	Cyp11a1^tm1b(EUCOMM)Hmgu	24	M	hom	M02284001_Cyp11a1_hom3	ERS1034032	pass	30838895	63176287
Cyp11a1	ENSMUSG00000032323	Cyp11a1^tm1b(EUCOMM)Hmgu	20	F	hom	M02284006_Cyp11a1_hom4	ERS1034034	pass	33784977	64719133
Cyp11a1	ENSMUSG00000032323	Cyp11a1^tm1b(EUCOMM)Hmgu	26	M	wt	M02281141_Cyp11a1_wt1	ERS1034024	pass	28333859	58907036
Cyp11a1	ENSMUSG00000032323	Cyp11a1^tm1b(EUCOMM)Hmgu	26	M	wt	M02281145_Cyp11a1_wt2	ERS1034027	pass	19580557	37858311
Cyp11a1	ENSMUSG00000032323	Cyp11a1^tm1b(EUCOMM)Hmgu	24	M	wt	M02284011_Cyp11a1_wt3	ERS1034030	pass	13557855	48310512
Dctn1	ENSMUSG00000031865	Dctn1^tm1a(EUCOMM)Wtsi	24	M	het	M02437020_Dctn1_het1	ERS1953757	pass	25480352	45786014
Dctn1	ENSMUSG00000031865	Dctn1^tm1a(EUCOMM)Wtsi	24	F	het	M02437021_Dctn1_het2	ERS1953758	pass	26937289	48578489
Dctn1	ENSMUSG00000031865	Dctn1^tm1a(EUCOMM)Wtsi	23	M	het	M02437022_Dctn1_het3	ERS1953759	pass	25532111	50473211
Dctn1	ENSMUSG00000031865	Dctn1^tm1a(EUCOMM)Wtsi	23	M	het	M02440590_Dctn1_het4	ERS1953761	fail	24087440	39506468
Dctn1	ENSMUSG00000031865	Dctn1^tm1a(EUCOMM)Wtsi	24	F	het	M02440591_Dctn1_het5	ERS1953762	pass	22456585	47990056
Dctn1	ENSMUSG00000031865	Dctn1^tm1a(EUCOMM)Wtsi	26	M	het	M02445523_Dctn1_het6	ERS1953764	pass	23796983	44342639
Dctn1	ENSMUSG00000031865	Dctn1^tm1a(EUCOMM)Wtsi	26	F	het	M02445524_Dctn1_het7	ERS1953765	pass	22623939	48881230
Dctn1	ENSMUSG00000031865	Dctn1^tm1a(EUCOMM)Wtsi	NA	F	wt	M02437023_Dctn1_wt1	ERS1953760	pass	22417443	36453084
Dctn1	ENSMUSG00000031865	Dctn1^tm1a(EUCOMM)Wtsi	24	F	wt	M02440593_Dctn1_wt2	ERS1953763	pass	24278906	51235379
Dctn1	ENSMUSG00000031865	Dctn1^tm1a(EUCOMM)Wtsi	23	M	wt	M02445525_Dctn1_wt3	ERS1953766	pass	27355953	52990649
Dctn4	ENSMUSG00000024603	Dctn4^em1(IMPC)Wtsi	22	F	het	M02466222_Dctn4_het1	ERS1953810	pass	21997597	51392155
Dctn4	ENSMUSG00000024603	Dctn4^em1(IMPC)Wtsi	24	M	het	M02466225_Dctn4_het2	ERS1953811	pass	22863947	53537426
Dctn4	ENSMUSG00000024603	Dctn4^em1(IMPC)Wtsi	23	F	het	M02466226_Dctn4_het3	ERS1953812	pass	22648730	53554151
Dctn4	ENSMUSG00000024603	Dctn4^em1(IMPC)Wtsi	24	M	het	M02466228_Dctn4_het4	ERS1953814	pass	21688613	47132044
Dctn4	ENSMUSG00000024603	Dctn4^em1(IMPC)Wtsi	24	M	het	M02471089_Dctn4_het5	ERS1953816	pass	25748854	54831493
Dctn4	ENSMUSG00000024603	Dctn4^em1(IMPC)Wtsi	21	M	het	M02481691_Dctn4_het6	ERS1953817	pass	21803739	47409833
Dctn4	ENSMUSG00000024603	Dctn4^em1(IMPC)Wtsi	23	F	het	M02481692_Dctn4_het7	ERS1953818	fail	20138585	28696586
Dctn4	ENSMUSG00000024603	Dctn4^em1(IMPC)Wtsi	21	M	het	M02481693_Dctn4_het8	ERS1953819	pass	23295028	49570036
Dctn4	ENSMUSG00000024603	Dctn4^em1(IMPC)Wtsi	22	F	wt	M02466227_Dctn4_wt1	ERS1953813	pass	25250215	46777294
Dctn4	ENSMUSG00000024603	Dctn4^em1(IMPC)Wtsi	24	F	wt	M02466229_Dctn4_wt2	ERS1953815	pass	23678359	52681831
Dctn4	ENSMUSG00000024603	Dctn4^em1(IMPC)Wtsi	22	F	wt	M02481696_Dctn4_wt3	ERS1953820	pass	21125465	46995163
Dennd4c	ENSMUSG00000038024	Dennd4c^tm1b(EUCOMM)Wtsi	25	F	het	M02190406_Dennd4c_het1	ERS904190	pass	10356470	47292819
Dennd4c	ENSMUSG00000038024	Dennd4c^tm1b(EUCOMM)Wtsi	25	M	het	M02190407_Dennd4c_het2	ERS904191	pass	12495749	49142484
Dennd4c	ENSMUSG00000038024	Dennd4c^tm1b(EUCOMM)Wtsi	25	F	het	M02190410_Dennd4c_het3	ERS904194	pass	15195188	53249611
Dennd4c	ENSMUSG00000038024	Dennd4c^tm1b(EUCOMM)Wtsi	24	F	wt	M02219621_Dennd4c_wt8	ERS904203	pass	14221997	52762791
Dennd4c	ENSMUSG00000038024	Dennd4c^tm1b(EUCOMM)Wtsi	23	M	wt	M02219623_Dennd4c_wt9	ERS904205	pass	16797429	63712394
Dennd4c	ENSMUSG00000038024	Dennd4c^tm1b(EUCOMM)Wtsi	23	M	het	M02219624_Dennd4c_het6	ERS904206	pass	17798827	52670962
Dennd4c	ENSMUSG00000038024	Dennd4c^tm1b(EUCOMM)Wtsi	24	M	wt	M02219628_Dennd4c_wt9	ERS904210	pass	15582647	50002858
Dennd4c	ENSMUSG00000038024	Dennd4c^tm1b(EUCOMM)Wtsi	19	M	hom	M02203339_Dennd4c_hom1	ERS904196	pass	12750649	53142448
Dennd4c	ENSMUSG00000038024	Dennd4c^tm1b(EUCOMM)Wtsi	22	M	hom	M02203340_Dennd4c_hom2	ERS904197	pass	14615045	49207485
Dennd4c	ENSMUSG00000038024	Dennd4c^tm1b(EUCOMM)Wtsi	17	F	hom	M02203341_Dennd4c_hom3	ERS904198	fail	19298820	27339100
Dennd4c	ENSMUSG00000038024	Dennd4c^tm1b(EUCOMM)Wtsi	16	M	hom	M02203342_Dennd4c_hom4	ERS904199	pass	15015305	47044470
Dennd4c	ENSMUSG00000038024	Dennd4c^tm1b(EUCOMM)Wtsi	20	M	hom	M02203343_Dennd4c_hom5	ERS904200	pass	13646780	51728234
Dennd4c	ENSMUSG00000038024	Dennd4c^tm1b(EUCOMM)Wtsi	22	F	het	M02219622_Dennd4c_het7	ERS904204	pass	16222724	59748595
Dennd4c	ENSMUSG00000038024	Dennd4c^tm1b(EUCOMM)Wtsi	25	F	wt	M02219627_Dennd4c_wt10	ERS904209	pass	15768808	49716196
Dennd4c	ENSMUSG00000038024	Dennd4c^tm1b(EUCOMM)Wtsi	20	F	wt	M02190408_Dennd4c_wt1	ERS904192	pass	12496010	48123736
Dennd4c	ENSMUSG00000038024	Dennd4c^tm1b(EUCOMM)Wtsi	25	M	wt	M02190409_Dennd4c_wt2	ERS904193	pass	12834873	49841416
Dennd4c	ENSMUSG00000038024	Dennd4c^tm1b(EUCOMM)Wtsi	25	F	wt	M02190411_Dennd4c_wt3	ERS904195	pass	12275388	45928254
Dennd4c	ENSMUSG00000038024	Dennd4c^tm1b(EUCOMM)Wtsi	25	F	wt	M02203346_Dennd4c_wt4	ERS904201	pass	10833564	45378108
Dennd4c	ENSMUSG00000038024	Dennd4c^tm1b(EUCOMM)Wtsi	28	M	wt	M02203347_Dennd4c_wt5	ERS904202	pass	17170879	56729936
Dennd4c	ENSMUSG00000038024	Dennd4c^tm1b(EUCOMM)Wtsi	25	F	wt	M02219625_Dennd4c_wt6	ERS904207	pass	16173874	51166436
Dennd4c	ENSMUSG00000038024	Dennd4c^tm1b(EUCOMM)Wtsi	24	M	het	M02219626_Dennd4c_het8	ERS904208	pass	16115070	51437269
Dhodh	ENSMUSG00000031730	Dhodh^tm1b(EUCOMM)Wtsi	25	F	het	M02032240_Dhodh_het1	ERS1326635	pass	24699552	74608843
Dhodh	ENSMUSG00000031730	Dhodh^tm1b(EUCOMM)Wtsi	23	F	het	M02032242_Dhodh_het2	ERS1326637	pass	23736287	78899166
Dhodh	ENSMUSG00000031730	Dhodh^tm1b(EUCOMM)Wtsi	25	F	het	M02048560_Dhodh_het3	ERS1326641	pass	23575323	88305775
Dhodh	ENSMUSG00000031730	Dhodh^tm1b(EUCOMM)Wtsi	23	F	het	M02048561_Dhodh_het4	ERS1326642	pass	27019964	63078800
Dhodh	ENSMUSG00000031730	Dhodh^tm1b(EUCOMM)Wtsi	25	M	het	M02058430_Dhodh_het5	ERS1326644	pass	24737153	85871041
Dhodh	ENSMUSG00000031730	Dhodh^tm1b(EUCOMM)Wtsi	25	F	het	M02058431_Dhodh_het6	ERS1326645	pass	25791114	79538031
Dhodh	ENSMUSG00000031730	Dhodh^tm1b(EUCOMM)Wtsi	26	F	wt	M02032241_Dhodh_wt1	ERS1326636	pass	22614160	67941209
Dhodh	ENSMUSG00000031730	Dhodh^tm1b(EUCOMM)Wtsi	23	M	wt	M02048556_Dhodh_wt2	ERS1326638	pass	23198961	76549291
Dhodh	ENSMUSG00000031730	Dhodh^tm1b(EUCOMM)Wtsi	25	M	wt	M02048557_Dhodh_wt3	ERS1326639	pass	21090034	78475897
Dhodh	ENSMUSG00000031730	Dhodh^tm1b(EUCOMM)Wtsi	23	F	wt	M02048558_Dhodh_wt4	ERS1326640	fail	24980887	22194785
Dhodh	ENSMUSG00000031730	Dhodh^tm1b(EUCOMM)Wtsi	22	F	wt	M02048562_Dhodh_wt5	ERS1326643	pass	26269301	80693773
Dhodh	ENSMUSG00000031730	Dhodh^tm1b(EUCOMM)Wtsi	26	F	wt	M02058432_Dhodh_wt6	ERS1326646	pass	23661079	74041216
Dhx35	ENSMUSG00000027655	Dhx35^tm1b(EUCOMM)Wtsi	25	F	het	M02320304_Dhx35_het1	ERS1182249	pass	22563002	70895737
Dhx35	ENSMUSG00000027655	Dhx35^tm1b(EUCOMM)Wtsi	26	F	het	M02320312_Dhx35_het2	ERS1182253	pass	19469366	71067608
Dhx35	ENSMUSG00000027655	Dhx35^tm1b(EUCOMM)Wtsi	22	M	het	M02324008_Dhx35_het3	ERS1182256	pass	24409964	65020731
Dhx35	ENSMUSG00000027655	Dhx35^tm1b(EUCOMM)Wtsi	23	M	hom	M02336512_Dhx35_hom8	ERS1182262	fail	24301073	57486456
Dhx35	ENSMUSG00000027655	Dhx35^tm1b(EUCOMM)Wtsi	22	M	het	M02336516_Dhx35_het5	ERS1182266	pass	21954339	64701921
Dhx35	ENSMUSG00000027655	Dhx35^tm1b(EUCOMM)Wtsi	21	M	het	M02336518_Dhx35_het6	ERS1182267	pass	21511710	64015224
Dhx35	ENSMUSG00000027655	Dhx35^tm1b(EUCOMM)Wtsi	22	F	het	M02336519_Dhx35_het7	ERS1182268	pass	22673250	66215428
Dhx35	ENSMUSG00000027655	Dhx35^tm1b(EUCOMM)Wtsi	23	F	het	M02336520_Dhx35_het8	ERS1182269	pass	24631968	67582827
Dhx35	ENSMUSG00000027655	Dhx35^tm1b(EUCOMM)Wtsi	23	M	het	M02336521_Dhx35_het9	ERS1182270	pass	22674204	60277884
Dhx35	ENSMUSG00000027655	Dhx35^tm1b(EUCOMM)Wtsi	20	M	hom	M02320306_Dhx35_hom1	ERS1182251	pass	25627301	76864639
Dhx35	ENSMUSG00000027655	Dhx35^tm1b(EUCOMM)Wtsi	19	F	hom	M02320310_Dhx35_hom2	ERS1182252	pass	24300858	70266301
Dhx35	ENSMUSG00000027655	Dhx35^tm1b(EUCOMM)Wtsi	14	F	hom	M02324012_Dhx35_hom3	ERS1182259	pass	20331606	59256345
Dhx35	ENSMUSG00000027655	Dhx35^tm1b(EUCOMM)Wtsi	17	M	hom	M02324013_Dhx35_hom4	ERS1182260	pass	25330505	78406549
Dhx35	ENSMUSG00000027655	Dhx35^tm1b(EUCOMM)Wtsi	10	F	hom	M02336513_Dhx35_hom5	ERS1182263	pass	23596369	74141706
Dhx35	ENSMUSG00000027655	Dhx35^tm1b(EUCOMM)Wtsi	14	M	hom	M02336514_Dhx35_hom6	ERS1182264	pass	23198208	75772182
Dhx35	ENSMUSG00000027655	Dhx35^tm1b(EUCOMM)Wtsi	18	M	hom	M02336515_Dhx35_hom7	ERS1182265	pass	24899425	75807852
Dhx35	ENSMUSG00000027655	Dhx35^tm1b(EUCOMM)Wtsi	27	M	wt	M02320305_Dhx35_wt1	ERS1182250	pass	24115496	79723701
Dhx35	ENSMUSG00000027655	Dhx35^tm1b(EUCOMM)Wtsi	24	F	wt	M02324005_Dhx35_wt2	ERS1182254	pass	20851204	62677247
Dhx35	ENSMUSG00000027655	Dhx35^tm1b(EUCOMM)Wtsi	21	F	wt	M02324007_Dhx35_wt3	ERS1182255	pass	22137273	65715341
Dhx35	ENSMUSG00000027655	Dhx35^tm1b(EUCOMM)Wtsi	23	F	wt	M02324009_Dhx35_wt4	ERS1182257	pass	21346803	62094088
Dhx35	ENSMUSG00000027655	Dhx35^tm1b(EUCOMM)Wtsi	19	F	wt	M02324011_Dhx35_wt5	ERS1182258	pass	21638255	60192588
Dhx35	ENSMUSG00000027655	Dhx35^tm1b(EUCOMM)Wtsi	21	M	wt	M02324014_Dhx35_wt6	ERS1182261	pass	24117476	70065181
Dpm1	ENSMUSG00000078919	Dpm1^tm1b(KOMP)Wtsi	24	M	het	M02034906_Dpm1_het1	ERS1326649	pass	23281634	86557325
Dpm1	ENSMUSG00000078919	Dpm1^tm1b(KOMP)Wtsi	24	F	het	M02034907_Dpm1_het2	ERS1326650	pass	25143310	96705259
Dpm1	ENSMUSG00000078919	Dpm1^tm1b(KOMP)Wtsi	24	M	het	M02034909_Dpm1_het3	ERS1326651	pass	23427511	87590333
Dpm1	ENSMUSG00000078919	Dpm1^tm1b(KOMP)Wtsi	27	M	het	M02035966_Dpm1_het4	ERS1326652	pass	25553515	92395810
Dpm1	ENSMUSG00000078919	Dpm1^tm1b(KOMP)Wtsi	23	F	het	M02041537_Dpm1_het5	ERS1326657	pass	25026378	90040512
Dpm1	ENSMUSG00000078919	Dpm1^tm1b(KOMP)Wtsi	25	M	het	M02041538_Dpm1_het6	ERS1327258	pass	22833427	91443063
Dpm1	ENSMUSG00000078919	Dpm1^tm1b(KOMP)Wtsi	24	M	wt	M02035967_Dpm1_wt1	ERS1326653	pass	22262089	81530317
Dpm1	ENSMUSG00000078919	Dpm1^tm1b(KOMP)Wtsi	24	F	wt	M02035968_Dpm1_wt2	ERS1326654	pass	24588357	77455878
Dpm1	ENSMUSG00000078919	Dpm1^tm1b(KOMP)Wtsi	25	F	wt	M02035969_Dpm1_wt3	ERS1326655	pass	24163200	67077535
Dpm1	ENSMUSG00000078919	Dpm1^tm1b(KOMP)Wtsi	25	M	wt	M02035970_Dpm1_wt4	ERS1326656	fail	27485948	26344851
Dpm1	ENSMUSG00000078919	Dpm1^tm1b(KOMP)Wtsi	25	M	wt	M02034901_Dpm1_wt5	ERS1326647	pass	25198838	93816882
Dpm1	ENSMUSG00000078919	Dpm1^tm1b(KOMP)Wtsi	25	M	wt	M02034905_Dpm1_wt6	ERS1326648	pass	22755344	82108615
Edc4	ENSMUSG00000036270	Edc4^tm1a(EUCOMM)Wtsi	25	F	het	M02544489_Edc4_het1	ERS1558656	pass	21168547	77669798
Edc4	ENSMUSG00000036270	Edc4^tm1a(EUCOMM)Wtsi	22	F	het	M02565539_Edc4_het2	ERS1558660	pass	22384778	71236218
Edc4	ENSMUSG00000036270	Edc4^tm1a(EUCOMM)Wtsi	24	M	het	M02567575_Edc4_het3	ERS1558662	pass	23658109	80826943
Edc4	ENSMUSG00000036270	Edc4^tm1a(EUCOMM)Wtsi	23	M	het	M02567576_Edc4_het4	ERS1558663	pass	20837472	74033537
Edc4	ENSMUSG00000036270	Edc4^tm1a(EUCOMM)Wtsi	20	F	hom	M02544491_Edc4_hom1	ERS1558657	pass	20539905	75504582
Edc4	ENSMUSG00000036270	Edc4^tm1a(EUCOMM)Wtsi	18	F	hom	M02544493_Edc4_hom2	ERS1558659	pass	21636300	74779038
Edc4	ENSMUSG00000036270	Edc4^tm1a(EUCOMM)Wtsi	22	F	hom	M02567577_Edc4_hom3	ERS1558664	pass	22654468	76196207
Edc4	ENSMUSG00000036270	Edc4^tm1a(EUCOMM)Wtsi	23	F	wt	M02544492_Edc4_wt1	ERS1558658	pass	21497617	71859990
Edc4	ENSMUSG00000036270	Edc4^tm1a(EUCOMM)Wtsi	25	M	wt	M02567573_Edc4_wt2	ERS1558661	pass	22678742	87943187
Ehmt1	ENSMUSG00000036893	Ehmt1^tm1b(EUCOMM)Wtsi	25	M	het	M02488245_Ehmt1_het1	ERS1558679	pass	21008845	73902161
Ehmt1	ENSMUSG00000036893	Ehmt1^tm1b(EUCOMM)Wtsi	21	F	het	M02488246_Ehmt1_het2	ERS1558680	fail	17292684	31186136
Ehmt1	ENSMUSG00000036893	Ehmt1^tm1b(EUCOMM)Wtsi	24	M	het	M02525456_Ehmt1_het3	ERS1558682	fail	21142039	11943946
Ehmt1	ENSMUSG00000036893	Ehmt1^tm1b(EUCOMM)Wtsi	25	F	het	M02525459_Ehmt1_het4	ERS1558685	pass	24988286	76972645
Ehmt1	ENSMUSG00000036893	Ehmt1^tm1b(EUCOMM)Wtsi	25	F	het	M02527119_Ehmt1_het5	ERS1558688	pass	22980762	68223009
Ehmt1	ENSMUSG00000036893	Ehmt1^tm1b(EUCOMM)Wtsi	24	F	het	M02527121_Ehmt1_het6	ERS1558689	pass	21637943	60974834
Ehmt1	ENSMUSG00000036893	Ehmt1^tm1b(EUCOMM)Wtsi	8	F	hom	M02488244_Ehmt1_hom1	ERS1558678	pass	19284077	65254112
Ehmt1	ENSMUSG00000036893	Ehmt1^tm1b(EUCOMM)Wtsi	6	M	hom	M02525460_Ehmt1_hom2	ERS1558686	pass	21570587	67979812
Ehmt1	ENSMUSG00000036893	Ehmt1^tm1b(EUCOMM)Wtsi	23	M	wt	M02488249_Ehmt1_wt1	ERS1558681	pass	19819112	64468319
Ehmt1	ENSMUSG00000036893	Ehmt1^tm1b(EUCOMM)Wtsi	25	F	wt	M02525457_Ehmt1_wt2	ERS1558683	pass	22643097	73953825
Ehmt1	ENSMUSG00000036893	Ehmt1^tm1b(EUCOMM)Wtsi	25	F	wt	M02525458_Ehmt1_wt3	ERS1558684	pass	22880423	76011949
Ehmt1	ENSMUSG00000036893	Ehmt1^tm1b(EUCOMM)Wtsi	20	F	wt	M02525461_Ehmt1_wt4	ERS1558687	pass	21035183	66170552
Ehmt1	ENSMUSG00000036893	Ehmt1^tm1b(EUCOMM)Wtsi	23	F	wt	M02527125_Ehmt1_wt5	ERS1558690	fail	18178026	22494127
Elac2	ENSMUSG00000020549	Elac2^tm1b(EUCOMM)Wtsi	21	F	het	M02145916_Elac2_het1	ERS1326623	pass	22966061	74864311
Elac2	ENSMUSG00000020549	Elac2^tm1b(EUCOMM)Wtsi	22	M	het	M02145917_Elac2_het2	ERS1326624	fail	24658004	80751422
Elac2	ENSMUSG00000020549	Elac2^tm1b(EUCOMM)Wtsi	23	F	het	M02161740_Elac2_het3	ERS1326628	fail	26217365	75302935
Elac2	ENSMUSG00000020549	Elac2^tm1b(EUCOMM)Wtsi	26	F	het	M02161741_Elac2_het4	ERS1326629	pass	26558334	78621548
Elac2	ENSMUSG00000020549	Elac2^tm1b(EUCOMM)Wtsi	22	M	het	M02166857_Elac2_het5	ERS1326631	pass	22270272	80161443
Elac2	ENSMUSG00000020549	Elac2^tm1b(EUCOMM)Wtsi	24	F	het	M02166858_Elac2_het6	ERS1326632	pass	24470703	87568474
Elac2	ENSMUSG00000020549	Elac2^tm1b(EUCOMM)Wtsi	22	F	wt	M02145919_Elac2_wt1	ERS1326625	pass	24712426	80209404
Elac2	ENSMUSG00000020549	Elac2^tm1b(EUCOMM)Wtsi	23	F	wt	M02145924_Elac2_wt2	ERS1326626	pass	26936696	71281444
Elac2	ENSMUSG00000020549	Elac2^tm1b(EUCOMM)Wtsi	23	F	wt	M02161739_Elac2_wt3	ERS1326627	pass	25692658	88051387
Elac2	ENSMUSG00000020549	Elac2^tm1b(EUCOMM)Wtsi	26	M	wt	M02161745_Elac2_wt4	ERS1326630	pass	24581541	85934963
Elac2	ENSMUSG00000020549	Elac2^tm1b(EUCOMM)Wtsi	22	F	wt	M02166864_Elac2_wt5	ERS1326633	fail	25804611	38977953
Elac2	ENSMUSG00000020549	Elac2^tm1b(EUCOMM)Wtsi	22	M	wt	M02166865_Elac2_wt6	ERS1326634	pass	25699081	72244448
Fam160a1	ENSMUSG00000051000	Fam160a^tm1b(EUCOMM)Wtsi	18	M	het	M02356960_Fam160a_het1	ERS1509286	pass	24825941	74433012
Fam160a1	ENSMUSG00000051000	Fam160a^tm1b(EUCOMM)Wtsi	22	F	het	M02356963_Fam160a_het2	ERS1509289	pass	24375709	70513818
Fam160a1	ENSMUSG00000051000	Fam160a^tm1b(EUCOMM)Wtsi	22	F	het	M02356964_Fam160a_het3	ERS1509290	pass	32015263	75936103
Fam160a1	ENSMUSG00000051000	Fam160a^tm1b(EUCOMM)Wtsi	21	M	het	M02408525_Fam160a_het4	ERS1509295	pass	28353357	71781521
Fam160a1	ENSMUSG00000051000	Fam160a^tm1b(EUCOMM)Wtsi	17	F	hom	M02356961_Fam160a_hom1	ERS1509287	pass	26510411	73808872
Fam160a1	ENSMUSG00000051000	Fam160a^tm1b(EUCOMM)Wtsi	17	M	hom	M02356962_Fam160a_hom2	ERS1509288	pass	31556834	82986599
Fam160a1	ENSMUSG00000051000	Fam160a^tm1b(EUCOMM)Wtsi	17	F	hom	M02408521_Fam160a_hom3	ERS1509292	pass	28174660	79084642
Fam160a1	ENSMUSG00000051000	Fam160a^tm1b(EUCOMM)Wtsi	19	F	hom	M02408527_Fam160a_hom4	ERS1509296	pass	25004749	70699433
Fam160a1	ENSMUSG00000051000	Fam160a^tm1b(EUCOMM)Wtsi	22	F	wt	M02356965_Fam160a_wt1	ERS1509291	fail	24306143	44614956
Fam160a1	ENSMUSG00000051000	Fam160a^tm1b(EUCOMM)Wtsi	19	F	wt	M02408522_Fam160a_wt2	ERS1509293	pass	23792832	71645708
Fam160a1	ENSMUSG00000051000	Fam160a^tm1b(EUCOMM)Wtsi	23	F	wt	M02408524_Fam160a_wt3	ERS1509294	pass	27357388	79094457
Fcho2	ENSMUSG00000041685	Fcho2^tm1b(EUCOMM)Hmgu	25	F	het	M02617536_Fcho2_het1	ERS1792816	pass	20097103	35672558
Fcho2	ENSMUSG00000041685	Fcho2^tm1b(EUCOMM)Hmgu	23	F	het	M02617538_Fcho2_het2	ERS1792818	pass	20381804	33481224
Fcho2	ENSMUSG00000041685	Fcho2^tm1b(EUCOMM)Hmgu	22	M	het	M02622614_Fcho2_het3	ERS1792820	fail	20154985	18738336
Fcho2	ENSMUSG00000041685	Fcho2^tm1b(EUCOMM)Hmgu	22	M	het	M02622617_Fcho2_het4	ERS1792822	pass	19961716	39342891
Fcho2	ENSMUSG00000041685	Fcho2^tm1b(EUCOMM)Hmgu	24	M	het	M02642875_Fcho2_het5	ERS1792827	pass	21133037	35857165
Fcho2	ENSMUSG00000041685	Fcho2^tm1b(EUCOMM)Hmgu	21	F	het	M02642876_Fcho2_het6	ERS1792828	pass	18370288	34846630
Fcho2	ENSMUSG00000041685	Fcho2^tm1b(EUCOMM)Hmgu	16	M	hom	M02617537_Fcho2_hom1	ERS1792817	pass	19544520	42821782
Fcho2	ENSMUSG00000041685	Fcho2^tm1b(EUCOMM)Hmgu	18	F	hom	M02617541_Fcho2_hom2	ERS1792819	pass	20802944	39433973
Fcho2	ENSMUSG00000041685	Fcho2^tm1b(EUCOMM)Hmgu	12	M	hom	M02622619_Fcho2_hom3	ERS1792823	pass	18693585	40680023
Fcho2	ENSMUSG00000041685	Fcho2^tm1b(EUCOMM)Hmgu	15	F	hom	M02622620_Fcho2_hom4	ERS1792824	pass	19756314	42599551
Fcho2	ENSMUSG00000041685	Fcho2^tm1b(EUCOMM)Hmgu	10	F	hom	M02642880_Fcho2_hom5	ERS1792829	pass	21114831	39039031
Fcho2	ENSMUSG00000041685	Fcho2^tm1b(EUCOMM)Hmgu	24	F	wt	M02617533_Fcho2_wt1	ERS1792815	pass	19089032	36672831
Fcho2	ENSMUSG00000041685	Fcho2^tm1b(EUCOMM)Hmgu	22	M	wt	M02622615_Fcho2_wt2	ERS1792821	pass	20293959	37122685
Fcho2	ENSMUSG00000041685	Fcho2^tm1b(EUCOMM)Hmgu	25	M	wt	M02642872_Fcho2_wt3	ERS1792825	fail	21082781	12319598
Fcho2	ENSMUSG00000041685	Fcho2^tm1b(EUCOMM)Hmgu	24	M	wt	M02642873_Fcho2_wt4	ERS1792826	pass	20931266	35890807
Fcho2	ENSMUSG00000041685	Fcho2^tm1b(EUCOMM)Hmgu	22	F	wt	M02642881_Fcho2_wt5	ERS1792830	pass	19431651	35716174
Fryl	ENSMUSG00000070733	Fryl^tm1b(KOMP)Wtsi	23	F	het	M02120645_Fryl_het1	ERS791856	pass	30453790	84030288
Fryl	ENSMUSG00000070733	Fryl^tm1b(KOMP)Wtsi	23	F	het	M02120646_Fryl_het2	ERS791857	pass	34370006	97797463
Fryl	ENSMUSG00000070733	Fryl^tm1b(KOMP)Wtsi	24	M	het	M02120648_Fryl_het3	ERS791859	pass	36237839	92873338
Fryl	ENSMUSG00000070733	Fryl^tm1b(KOMP)Wtsi	24	M	het	M02143704_Fryl_het4	ERS791865	pass	34247120	100037485
Fryl	ENSMUSG00000070733	Fryl^tm1b(KOMP)Wtsi	24	M	het	M02143705_Fryl_het5	ERS791866	pass	28692336	98014426
Fryl	ENSMUSG00000070733	Fryl^tm1b(KOMP)Wtsi	22	F	het	M02143707_Fryl_het6	ERS791867	fail	65215279	149675953
Fryl	ENSMUSG00000070733	Fryl^tm1b(KOMP)Wtsi	21	M	hom	M02120647_Fryl_hom1	ERS791858	pass	28946296	92271531
Fryl	ENSMUSG00000070733	Fryl^tm1b(KOMP)Wtsi	22	F	hom	M02120650_Fryl_hom2	ERS791860	pass	29854094	85219609
Fryl	ENSMUSG00000070733	Fryl^tm1b(KOMP)Wtsi	18	F	hom	M02143701_Fryl_hom3	ERS791864	pass	34611767	89417253
Fryl	ENSMUSG00000070733	Fryl^tm1b(KOMP)Wtsi	26	F	wt	M02109806_Fryl_wt1	ERS791852	pass	26887283	70883857
Fryl	ENSMUSG00000070733	Fryl^tm1b(KOMP)Wtsi	26	M	wt	M02109807_Fryl_wt2	ERS791853	pass	32108194	87741385
Fryl	ENSMUSG00000070733	Fryl^tm1b(KOMP)Wtsi	27	F	wt	M02109808_Fryl_wt3	ERS791854	pass	26567684	72428344
Fryl	ENSMUSG00000070733	Fryl^tm1b(KOMP)Wtsi	25	M	wt	M02109810_Fryl_wt4	ERS791855	pass	28994430	87239048
Fryl	ENSMUSG00000070733	Fryl^tm1b(KOMP)Wtsi	23	M	wt	M02137210_Fryl_wt5	ERS791861	pass	31315995	88473965
Fryl	ENSMUSG00000070733	Fryl^tm1b(KOMP)Wtsi	24	M	wt	M02143699_Fryl_wt6	ERS791862	pass	29640319	88563631
Fryl	ENSMUSG00000070733	Fryl^tm1b(KOMP)Wtsi	21	F	wt	M02143700_Fryl_wt7	ERS791863	pass	26710784	79520382
Gfm1	ENSMUSG00000027774	Gfm1^tm1a(EUCOMM)Wtsi	25	F	het	M02578800_Gfm1_het1	ERS1558692	pass	22301491	82495316
Gfm1	ENSMUSG00000027774	Gfm1^tm1a(EUCOMM)Wtsi	25	F	het	M02578801_Gfm1_het2	ERS1558693	pass	21926186	80708854
Gfm1	ENSMUSG00000027774	Gfm1^tm1a(EUCOMM)Wtsi	24	F	het	M02578802_Gfm1_het3	ERS1558694	pass	22494125	78710095
Gfm1	ENSMUSG00000027774	Gfm1^tm1a(EUCOMM)Wtsi	25	F	het	M02589315_Gfm1_het4	ERS1558697	pass	19661597	70476182
Gfm1	ENSMUSG00000027774	Gfm1^tm1a(EUCOMM)Wtsi	22	F	het	M02589317_Gfm1_het5	ERS1558698	pass	21546732	74042963
Gfm1	ENSMUSG00000027774	Gfm1^tm1a(EUCOMM)Wtsi	24	F	het	M02589318_Gfm1_het6	ERS1558699	pass	23061364	81253292
Gfm1	ENSMUSG00000027774	Gfm1^tm1a(EUCOMM)Wtsi	23	F	het	M02591553_Gfm1_het7	ERS1558702	pass	23673248	82221403
Gfm1	ENSMUSG00000027774	Gfm1^tm1a(EUCOMM)Wtsi	22	F	het	M02591555_Gfm1_het8	ERS1558703	pass	21162443	72364648
Gfm1	ENSMUSG00000027774	Gfm1^tm1a(EUCOMM)Wtsi	27	M	wt	M02578798_Gfm1_wt1	ERS1558691	pass	22171035	84490403
Gfm1	ENSMUSG00000027774	Gfm1^tm1a(EUCOMM)Wtsi	23	M	wt	M02578803_Gfm1_wt2	ERS1558695	pass	20704920	71391403
Gfm1	ENSMUSG00000027774	Gfm1^tm1a(EUCOMM)Wtsi	24	M	wt	M02589314_Gfm1_wt3	ERS1558696	pass	22434756	73604397
Gfm1	ENSMUSG00000027774	Gfm1^tm1a(EUCOMM)Wtsi	22	F	het	M02589319_Gfm1_het9	ERS1558700	pass	21640310	80100911
Gfm1	ENSMUSG00000027774	Gfm1^tm1a(EUCOMM)Wtsi	22	F	wt	M02589320_Gfm1_wt5	ERS1558701	pass	21443657	76670524
Gfm1	ENSMUSG00000027774	Gfm1^tm1a(EUCOMM)Wtsi	24	M	wt	M02591556_Gfm1_wt6	ERS1558704	pass	21434075	74420429
Gfm1	ENSMUSG00000027774	Gfm1^tm1a(EUCOMM)Wtsi	23	F	wt	M02591557_Gfm1_wt7	ERS1558705	pass	22938664	73960162
Gpr107	ENSMUSG00000000194	Gpr107^tm1a(KOMP)Wtsi	21	F	het	M02577518_Gpr107_het1	ERS1558666	pass	20627911	74644105
Gpr107	ENSMUSG00000000194	Gpr107^tm1a(KOMP)Wtsi	24	M	het	M02577523_Gpr107_het2	ERS1558669	pass	22445264	78796092
Gpr107	ENSMUSG00000000194	Gpr107^tm1a(KOMP)Wtsi	23	M	het	M02584072_Gpr107_het3	ERS1558671	pass	23848322	78521890
Gpr107	ENSMUSG00000000194	Gpr107^tm1a(KOMP)Wtsi	24	M	het	M02591543_Gpr107_het4	ERS1558675	pass	22459876	72047552
Gpr107	ENSMUSG00000000194	Gpr107^tm1a(KOMP)Wtsi	24	F	het	M02591544_Gpr107_het5	ERS1558676	pass	22413376	69998921
Gpr107	ENSMUSG00000000194	Gpr107^tm1a(KOMP)Wtsi	25	F	het	M02591545_Gpr107_het6	ERS1558677	fail	21846985	59483502
Gpr107	ENSMUSG00000000194	Gpr107^tm1a(KOMP)Wtsi	10	F	hom	M02577521_Gpr107_hom1	ERS1558667	pass	22688678	78082293
Gpr107	ENSMUSG00000000194	Gpr107^tm1a(KOMP)Wtsi	10	F	hom	M02577522_Gpr107_hom2	ERS1558668	pass	22951918	74034538
Gpr107	ENSMUSG00000000194	Gpr107^tm1a(KOMP)Wtsi	NA	F	hom	M02584077_Gpr107_hom3	ERS1558673	fail	20173108	60554547
Gpr107	ENSMUSG00000000194	Gpr107^tm1a(KOMP)Wtsi	20	M	wt	M02577517_Gpr107_wt1	ERS1558665	pass	21438229	68278896
Gpr107	ENSMUSG00000000194	Gpr107^tm1a(KOMP)Wtsi	23	M	wt	M02577524_Gpr107_wt2	ERS1558670	pass	23189267	75290531
Gpr107	ENSMUSG00000000194	Gpr107^tm1a(KOMP)Wtsi	23	F	wt	M02584073_Gpr107_wt3	ERS1558672	pass	21755115	77432245
Gpr107	ENSMUSG00000000194	Gpr107^tm1a(KOMP)Wtsi	27	M	wt	M02591542_Gpr107_wt4	ERS1558674	pass	20567923	73742772
H13	ENSMUSG00000019188	H13^tm1b(KOMP)Wtsi	22	F	het	M02368894_H13_het1	ERS1201431	pass	33367881	74737829
H13	ENSMUSG00000019188	H13^tm1b(KOMP)Wtsi	23	M	het	M02368896_H13_het2	ERS1201433	fail	29634597	40963530
H13	ENSMUSG00000019188	H13^tm1b(KOMP)Wtsi	22	F	het	M02368897_H13_het3	ERS1201434	pass	32780013	74814236
H13	ENSMUSG00000019188	H13^tm1b(KOMP)Wtsi	19	F	het	M02368898_H13_het4	ERS1201435	pass	32882529	78139338
H13	ENSMUSG00000019188	H13^tm1b(KOMP)Wtsi	22	F	het	M02368900_H13_het5	ERS1201437	pass	35874804	74201833
H13	ENSMUSG00000019188	H13^tm1b(KOMP)Wtsi	22	F	het	M02376148_H13_het6	ERS1201438	pass	34915090	73483996
H13	ENSMUSG00000019188	H13^tm1b(KOMP)Wtsi	24	M	het	M02376149_H13_het7	ERS1201439	pass	34190760	72318944
H13	ENSMUSG00000019188	H13^tm1b(KOMP)Wtsi	22	F	het	M02376151_H13_het8	ERS1201441	pass	32546727	67676471
H13	ENSMUSG00000019188	H13^tm1b(KOMP)Wtsi	22	M	het	M02376152_H13_het9	ERS1201442	pass	34987178	66512699
H13	ENSMUSG00000019188	H13^tm1b(KOMP)Wtsi	19	M	hom	M02368893_H13_hom1	ERS1201430	pass	34224424	77067397
H13	ENSMUSG00000019188	H13^tm1b(KOMP)Wtsi	18	M	hom	M02368895_H13_hom2	ERS1201432	pass	35780421	74014768
H13	ENSMUSG00000019188	H13^tm1b(KOMP)Wtsi	22	F	hom	M02376150_H13_hom3	ERS1201440	pass	31592015	70972577
H13	ENSMUSG00000019188	H13^tm1b(KOMP)Wtsi	20	M	hom	M02376153_H13_hom4	ERS1201443	pass	33721594	70520023
H13	ENSMUSG00000019188	H13^tm1b(KOMP)Wtsi	20	F	hom	M02376154_H13_hom5	ERS1201444	pass	33649124	70146182
H13	ENSMUSG00000019188	H13^tm1b(KOMP)Wtsi	22	M	wt	M02352425_H13_wt1	ERS1201428	pass	32429618	63420231
H13	ENSMUSG00000019188	H13^tm1b(KOMP)Wtsi	22	M	wt	M02352430_H13_wt2	ERS1201429	pass	36779220	74370961
H13	ENSMUSG00000019188	H13^tm1b(KOMP)Wtsi	25	M	wt	M02368899_H13_wt3	ERS1201436	pass	33798690	72169654
Hira	ENSMUSG00000022702	Hira^tm1a(EUCOMM)Wtsi	27	M	het	M02644300_Hira_het1	ERS1792832	pass	18986513	33203857
Hira	ENSMUSG00000022702	Hira^tm1a(EUCOMM)Wtsi	24	F	het	M02644303_Hira_het2	ERS1792835	pass	20053645	39642657
Hira	ENSMUSG00000022702	Hira^tm1a(EUCOMM)Wtsi	26	M	het	M02658670_Hira_het3	ERS1792838	pass	19371321	35404596
Hira	ENSMUSG00000022702	Hira^tm1a(EUCOMM)Wtsi	22	F	het	M02658673_Hira_het4	ERS1792841	pass	19458242	39918114
Hira	ENSMUSG00000022702	Hira^tm1a(EUCOMM)Wtsi	26	M	het	M02660113_Hira_het5	ERS1792843	pass	20247832	33634772
Hira	ENSMUSG00000022702	Hira^tm1a(EUCOMM)Wtsi	24	F	het	M02660115_Hira_het6	ERS1792845	pass	20596429	35841963
Hira	ENSMUSG00000022702	Hira^tm1a(EUCOMM)Wtsi	14	M	hom	M02644301_Hira_hom1	ERS1792833	pass	20191322	43250839
Hira	ENSMUSG00000022702	Hira^tm1a(EUCOMM)Wtsi	10	F	hom	M02644305_Hira_hom2	ERS1792837	pass	21195119	36119188
Hira	ENSMUSG00000022702	Hira^tm1a(EUCOMM)Wtsi	16	M	hom	M02658671_Hira_hom3	ERS1792839	pass	18735117	38759535
Hira	ENSMUSG00000022702	Hira^tm1a(EUCOMM)Wtsi	8	F	hom	M02658674_Hira_hom4	ERS1792842	pass	19486322	38390853
Hira	ENSMUSG00000022702	Hira^tm1a(EUCOMM)Wtsi	10	F	hom	M02660117_Hira_hom5	ERS1792847	fail	17103182	30188137
Hira	ENSMUSG00000022702	Hira^tm1a(EUCOMM)Wtsi	8	F	hom	M02660118_Hira_hom6	ERS1792848	pass	20009504	40059476
Hira	ENSMUSG00000022702	Hira^tm1a(EUCOMM)Wtsi	8	F	hom	M02660119_Hira_hom7	ERS1792849	pass	19223977	39165230
Hira	ENSMUSG00000022702	Hira^tm1a(EUCOMM)Wtsi	25	F	wt	M02644298_Hira_wt1	ERS1792831	fail	19426351	29482080
Hira	ENSMUSG00000022702	Hira^tm1a(EUCOMM)Wtsi	25	F	wt	M02644302_Hira_wt2	ERS1792834	pass	19969147	38315389
Hira	ENSMUSG00000022702	Hira^tm1a(EUCOMM)Wtsi	26	F	wt	M02644304_Hira_wt3	ERS1792836	pass	22984550	37562683
Hira	ENSMUSG00000022702	Hira^tm1a(EUCOMM)Wtsi	23	F	wt	M02658672_Hira_wt4	ERS1792840	pass	20170530	37632467
Hira	ENSMUSG00000022702	Hira^tm1a(EUCOMM)Wtsi	22	F	wt	M02660114_Hira_wt5	ERS1792844	pass	22361785	39924289
Hira	ENSMUSG00000022702	Hira^tm1a(EUCOMM)Wtsi	28	M	wt	M02660116_Hira_wt6	ERS1792846	pass	19350098	32612971
Hmgxb3	ENSMUSG00000024622	Hmgxb3^tm1a(EUCOMM)Wtsi	26	F	het	M02490632_Hmgxb3_het1	ERS1509227	pass	23601315	62705346
Hmgxb3	ENSMUSG00000024622	Hmgxb3^tm1a(EUCOMM)Wtsi	25	M	het	M02490633_Hmgxb3_het2	ERS1509228	pass	20362500	60150578
Hmgxb3	ENSMUSG00000024622	Hmgxb3^tm1a(EUCOMM)Wtsi	25	F	het	M02490636_Hmgxb3_het3	ERS1509231	fail	22843817	34778614
Hmgxb3	ENSMUSG00000024622	Hmgxb3^tm1a(EUCOMM)Wtsi	22	M	het	M02490638_Hmgxb3_het4	ERS1509233	pass	24071293	65857474
Hmgxb3	ENSMUSG00000024622	Hmgxb3^tm1a(EUCOMM)Wtsi	21	F	het	M02498480_Hmgxb3_het5	ERS1509236	pass	21435330	64995184
Hmgxb3	ENSMUSG00000024622	Hmgxb3^tm1a(EUCOMM)Wtsi	23	F	het	M02498484_Hmgxb3_het6	ERS1509240	pass	22044876	63701777
Hmgxb3	ENSMUSG00000024622	Hmgxb3^tm1a(EUCOMM)Wtsi	23	M	hom	M02482702_Hmgxb3_hom1	ERS1509222	pass	21991604	68758207
Hmgxb3	ENSMUSG00000024622	Hmgxb3^tm1a(EUCOMM)Wtsi	23	F	hom	M02482704_Hmgxb3_hom2	ERS1509223	pass	22565482	68205397
Hmgxb3	ENSMUSG00000024622	Hmgxb3^tm1a(EUCOMM)Wtsi	23	F	hom	M02482706_Hmgxb3_hom3	ERS1509225	pass	20257207	62185666
Hmgxb3	ENSMUSG00000024622	Hmgxb3^tm1a(EUCOMM)Wtsi	27	M	hom	M02490635_Hmgxb3_hom4	ERS1509230	fail	23411769	32114384
Hmgxb3	ENSMUSG00000024622	Hmgxb3^tm1a(EUCOMM)Wtsi	24	M	hom	M02490639_Hmgxb3_hom5	ERS1509234	pass	23582828	69685945
Hmgxb3	ENSMUSG00000024622	Hmgxb3^tm1a(EUCOMM)Wtsi	23	M	hom	M02498482_Hmgxb3_hom6	ERS1509238	pass	22305953	64479632
Hmgxb3	ENSMUSG00000024622	Hmgxb3^tm1a(EUCOMM)Wtsi	22	F	hom	M02498483_Hmgxb3_hom7	ERS1509239	pass	26613158	62100796
Hmgxb3	ENSMUSG00000024622	Hmgxb3^tm1a(EUCOMM)Wtsi	26	M	het	M02498485_Hmgxb3_het7	ERS1509241	pass	25187715	68999206
Hmgxb3	ENSMUSG00000024622	Hmgxb3^tm1a(EUCOMM)Wtsi	23	M	wt	M02482705_Hmgxb3_wt1	ERS1509224	pass	20739075	67082265
Hmgxb3	ENSMUSG00000024622	Hmgxb3^tm1a(EUCOMM)Wtsi	23	M	wt	M02482707_Hmgxb3_wt2	ERS1509226	pass	22209377	69275759
Hmgxb3	ENSMUSG00000024622	Hmgxb3^tm1a(EUCOMM)Wtsi	25	M	wt	M02490634_Hmgxb3_wt3	ERS1509229	fail	29542093	65856172
Hmgxb3	ENSMUSG00000024622	Hmgxb3^tm1a(EUCOMM)Wtsi	23	F	wt	M02490637_Hmgxb3_wt4	ERS1509232	pass	21061485	66898021
Hmgxb3	ENSMUSG00000024622	Hmgxb3^tm1a(EUCOMM)Wtsi	23	M	wt	M02498479_Hmgxb3_wt5	ERS1509235	pass	22671377	73811560
Hmgxb3	ENSMUSG00000024622	Hmgxb3^tm1a(EUCOMM)Wtsi	22	M	wt	M02498481_Hmgxb3_wt6	ERS1509237	pass	28778996	72957047
Ift140	ENSMUSG00000024169	Ift140^tm1a(KOMP)Wtsi	25	F	het	M01868451_Ift140_het1	ERS626545	pass	34969907	64012164
Ift140	ENSMUSG00000024169	Ift140^tm1a(KOMP)Wtsi	25	F	hom	M01868454_Ift140_hom2	ERS626548	pass	36293954	66407623
Ift140	ENSMUSG00000024169	Ift140^tm1a(KOMP)Wtsi	23	M	het	M01869701_Ift140_het6	ERS626552	pass	29598214	57286594
Ift140	ENSMUSG00000024169	Ift140^tm1a(KOMP)Wtsi	22	M	het	M01869707_Ift140_het7	ERS626556	pass	30849544	61886889
Ift140	ENSMUSG00000024169	Ift140^tm1a(KOMP)Wtsi	11	M	het	M01869708_Ift140_het8	ERS626557	pass	34372474	65701193
Ift140	ENSMUSG00000024169	Ift140^tm1a(KOMP)Wtsi	25	M	hom	M01868453_Ift140_hom1	ERS626547	pass	33731257	60599969
Ift140	ENSMUSG00000024169	Ift140^tm1a(KOMP)Wtsi	24	M	het	M01868455_Ift140_het3	ERS626549	pass	40300410	70754894
Ift140	ENSMUSG00000024169	Ift140^tm1a(KOMP)Wtsi	19	F	het	M01868459_Ift140_het5	ERS626551	pass	40220608	73199096
Ift140	ENSMUSG00000024169	Ift140^tm1a(KOMP)Wtsi	21	F	hom	M01869703_Ift140_hom3	ERS626553	pass	35286037	65678455
Ift140	ENSMUSG00000024169	Ift140^tm1a(KOMP)Wtsi	20	F	hom	M01869704_Ift140_hom4	ERS626554	pass	31277582	66262789
Ift140	ENSMUSG00000024169	Ift140^tm1a(KOMP)Wtsi	24	F	het	M01868452_Ift140_het2	ERS626546	pass	36494029	64825167
Ift140	ENSMUSG00000024169	Ift140^tm1a(KOMP)Wtsi	25	M	het	M01868456_Ift140_het4	ERS626550	pass	37505176	69259145
Kif18b	ENSMUSG00000051378	Kif18b^tm1a(EUCOMM)Wtsi	26	M	het	M02338078_Kif18b_het1	ERS1953745	pass	18545081	30238836
Kif18b	ENSMUSG00000051378	Kif18b^tm1a(EUCOMM)Wtsi	23	F	het	M02338080_Kif18b_het2	ERS1953747	pass	22024520	33174553
Kif18b	ENSMUSG00000051378	Kif18b^tm1a(EUCOMM)Wtsi	19	F	het	M02338081_Kif18b_het3	ERS1953748	pass	24740222	46344175
Kif18b	ENSMUSG00000051378	Kif18b^tm1a(EUCOMM)Wtsi	27	M	het	M02340363_Kif18b_het4	ERS1953752	pass	28658607	44942848
Kif18b	ENSMUSG00000051378	Kif18b^tm1a(EUCOMM)Wtsi	21	F	het	M02343319_Kif18b_het5	ERS1953753	pass	25968908	48684593
Kif18b	ENSMUSG00000051378	Kif18b^tm1a(EUCOMM)Wtsi	23	M	het	M02343322_Kif18b_het6	ERS1953756	pass	26820533	50597701
Kif18b	ENSMUSG00000051378	Kif18b^tm1a(EUCOMM)Wtsi	26	M	wt	M02338079_Kif18b_wt1	ERS1953746	pass	17202832	26566190
Kif18b	ENSMUSG00000051378	Kif18b^tm1a(EUCOMM)Wtsi	26	M	wt	M02340360_Kif18b_wt2	ERS1953749	pass	28311500	54752852
Kif18b	ENSMUSG00000051378	Kif18b^tm1a(EUCOMM)Wtsi	23	F	wt	M02340361_Kif18b_wt3	ERS1953750	fail	26736612	29795183
Kif18b	ENSMUSG00000051378	Kif18b^tm1a(EUCOMM)Wtsi	26	M	wt	M02340362_Kif18b_wt4	ERS1953751	pass	27145615	49611914
Kif18b	ENSMUSG00000051378	Kif18b^tm1a(EUCOMM)Wtsi	23	M	wt	M02343320_Kif18b_wt5	ERS1953754	pass	24486328	50300617
Kif18b	ENSMUSG00000051378	Kif18b^tm1a(EUCOMM)Wtsi	13	M	wt	M02343321_Kif18b_wt6	ERS1953755	pass	24020965	49385189
Kif3b	ENSMUSG00000027475	Kif3b^tm1b(EUCOMM)Wtsi	23	F	het	M02033626_Kif3b_het1	ERS728179	pass	49528767	55410559
Kif3b	ENSMUSG00000027475	Kif3b^tm1b(EUCOMM)Wtsi	25	F	het	M02074497_Kif3b_het2	ERS728181	pass	47621531	55081646
Kif3b	ENSMUSG00000027475	Kif3b^tm1b(EUCOMM)Wtsi	23	F	het	M02074498_Kif3b_het3	ERS728182	pass	73388844	73293907
Kif3b	ENSMUSG00000027475	Kif3b^tm1b(EUCOMM)Wtsi	NA	F	hom	M02033623_Kif3b_hom1	ERS728176	pass	28163194	43355705
Kif3b	ENSMUSG00000027475	Kif3b^tm1b(EUCOMM)Wtsi	15	M	hom	M02033625_Kif3b_hom2	ERS728178	pass	52773560	68281042
Kif3b	ENSMUSG00000027475	Kif3b^tm1b(EUCOMM)Wtsi	8	M	hom	M02074502_Kif3b_hom3	ERS728183	pass	88896336	84611454
Kif3b	ENSMUSG00000027475	Kif3b^tm1b(EUCOMM)Wtsi	17	F	wt	M02033622_Kif3b_wt1	ERS728175	fail	77063014	57286008
Kif3b	ENSMUSG00000027475	Kif3b^tm1b(EUCOMM)Wtsi	18	F	wt	M02033624_Kif3b_wt2	ERS728177	pass	50796175	57524458
Kif3b	ENSMUSG00000027475	Kif3b^tm1b(EUCOMM)Wtsi	26	M	wt	M02074496_Kif3b_wt3	ERS728180	pass	53052624	59241844
Kifap3	ENSMUSG00000026585	Kifap3^tm1a(KOMP)Wtsi	26	F	het	M02624033Kifap3_het1	ERS1792803	pass	20625496	33661375
Kifap3	ENSMUSG00000026585	Kifap3^tm1a(KOMP)Wtsi	25	M	het	M02628122Kifap3_het2	ERS1792804	pass	20405719	34179458
Kifap3	ENSMUSG00000026585	Kifap3^tm1a(KOMP)Wtsi	25	F	het	M02631250Kifap3_het3	ERS1792811	pass	19820371	35935616
Kifap3	ENSMUSG00000026585	Kifap3^tm1a(KOMP)Wtsi	26	M	het	M02631252Kifap3_het4	ERS1792813	pass	19092267	31761138
Kifap3	ENSMUSG00000026585	Kifap3^tm1a(KOMP)Wtsi	23	F	het	M02631253Kifap3_het5	ERS1792814	pass	19287315	31923300
Kifap3	ENSMUSG00000026585	Kifap3^tm1a(KOMP)Wtsi	25	M	hom	M02624026Kifap3_hom1	ERS1792798	pass	21112131	33928988
Kifap3	ENSMUSG00000026585	Kifap3^tm1a(KOMP)Wtsi	25	M	hom	M02624027Kifap3_hom2	ERS1792799	pass	18797326	34433890
Kifap3	ENSMUSG00000026585	Kifap3^tm1a(KOMP)Wtsi	24	M	hom	M02624031Kifap3_hom3	ERS1792801	pass	20617351	32867785
Kifap3	ENSMUSG00000026585	Kifap3^tm1a(KOMP)Wtsi	25	F	hom	M02624032Kifap3_hom4	ERS1792802	pass	20470632	35777639
Kifap3	ENSMUSG00000026585	Kifap3^tm1a(KOMP)Wtsi	25	F	hom	M02628123Kifap3_hom5	ERS1792805	pass	18360923	33034479
Kifap3	ENSMUSG00000026585	Kifap3^tm1a(KOMP)Wtsi	25	F	hom	M02628125Kifap3_hom6	ERS1792807	pass	17952482	34099194
Kifap3	ENSMUSG00000026585	Kifap3^tm1a(KOMP)Wtsi	24	F	hom	M02628127Kifap3_hom7	ERS1792809	pass	20495636	34678765
Kifap3	ENSMUSG00000026585	Kifap3^tm1a(KOMP)Wtsi	23	M	hom	M02631249Kifap3_hom8	ERS1792810	pass	19198679	35823606
Kifap3	ENSMUSG00000026585	Kifap3^tm1a(KOMP)Wtsi	26	M	wt	M02624025_Kifap3_wt1	ERS1792797	pass	22008032	34410833
Kifap3	ENSMUSG00000026585	Kifap3^tm1a(KOMP)Wtsi	27	M	wt	M02624029_Kifap3_wt2	ERS1792800	pass	18370397	33138001
Kifap3	ENSMUSG00000026585	Kifap3^tm1a(KOMP)Wtsi	24	F	wt	M02628124_Kifap3_wt3	ERS1792806	fail	19493807	40624148
Kifap3	ENSMUSG00000026585	Kifap3^tm1a(KOMP)Wtsi	25	F	wt	M02628126_Kifap3_wt4	ERS1792808	pass	20140809	35094346
Kifap3	ENSMUSG00000026585	Kifap3^tm1a(KOMP)Wtsi	23	F	wt	M02631251_Kifap3_wt5	ERS1792812	pass	20212866	35846037
Lztr1	ENSMUSG00000022761	Lztr^tm1a(EUCOMM)Wtsi	24	M	het	M02654579_Lztr_het1	ERS1792850	pass	19311908	38127232
Lztr1	ENSMUSG00000022761	Lztr^tm1a(EUCOMM)Wtsi	23	F	het	M0265482_Lztr_het2	ERS1792853	fail	20191927	29225800
Lztr1	ENSMUSG00000022761	Lztr^tm1a(EUCOMM)Wtsi	22	F	het	M0265484_Lztr_het3	ERS1792855	fail	19202065	29402919
Lztr1	ENSMUSG00000022761	Lztr^tm1a(EUCOMM)Wtsi	23	M	het	M0265485_Lztr_het4	ERS1792856	pass	22347027	41726500
Lztr1	ENSMUSG00000022761	Lztr^tm1a(EUCOMM)Wtsi	19	M	het	M02669382_Lztr_het5	ERS1792857	pass	21180686	39569769
Lztr1	ENSMUSG00000022761	Lztr^tm1a(EUCOMM)Wtsi	23	F	het	M02674731_Lztr_het6	ERS1792858	pass	19552112	41414491
Lztr1	ENSMUSG00000022761	Lztr^tm1a(EUCOMM)Wtsi	24	M	het	M02674732_Lztr_het7	ERS1792859	pass	20296960	40817477
Lztr1	ENSMUSG00000022761	Lztr^tm1a(EUCOMM)Wtsi	23	M	het	M02674734_Lztr_het8	ERS1792861	fail	21526571	34584242
Lztr1	ENSMUSG00000022761	Lztr^tm1a(EUCOMM)Wtsi	24	F	hom	M0265480_Lztr_hom1	ERS1792851	fail	19749031	34131685
Lztr1	ENSMUSG00000022761	Lztr^tm1a(EUCOMM)Wtsi	24	F	hom	M0265483_Lztr_hom2	ERS1792854	pass	20688829	29223252
Lztr1	ENSMUSG00000022761	Lztr^tm1a(EUCOMM)Wtsi	23	M	hom	M02674733_Lztr_hom3	ERS1792860	pass	20799497	40877772
Lztr1	ENSMUSG00000022761	Lztr^tm1a(EUCOMM)Wtsi	22	M	hom	M02674735_Lztr_hom4	ERS1792862	pass	22314543	41466871
Lztr1	ENSMUSG00000022761	Lztr^tm1a(EUCOMM)Wtsi	24	M	hom	M02702814_Lztr_hom5	ERS1792876	pass	26117757	49808027
Lztr1	ENSMUSG00000022761	Lztr^tm1a(EUCOMM)Wtsi	24	F	hom	M02702815_Lztr_hom6	ERS1792877	pass	23365533	45293199
Lztr1	ENSMUSG00000022761	Lztr^tm1a(EUCOMM)Wtsi	26	F	hom	M02702819_Lztr_hom7	ERS1792879	pass	21035775	43067412
Lztr1	ENSMUSG00000022761	Lztr^tm1a(EUCOMM)Wtsi	23	M	wt	M0265481_Lztr_wt1	ERS1792852	pass	19293710	38483707
Lztr1	ENSMUSG00000022761	Lztr^tm1a(EUCOMM)Wtsi	22	F	wt	M02674737_Lztr_wt2	ERS1792863	pass	21518599	43668588
Lztr1	ENSMUSG00000022761	Lztr^tm1a(EUCOMM)Wtsi	24	M	wt	M02702816_Lztr_wt3	ERS1792878	pass	22575494	44865198
Mad2l2	ENSMUSG00000029003	Mad2l2^tm1a(EUCOMM)Wtsi	25	M	het	M02710662_Mad2l2_het1	ERS1885436	pass	21502679	51207416
Mad2l2	ENSMUSG00000029003	Mad2l2^tm1a(EUCOMM)Wtsi	24	F	het	M02710663_Mad2l2_het2	ERS1885437	pass	21740421	49880088
Mad2l2	ENSMUSG00000029003	Mad2l2^tm1a(EUCOMM)Wtsi	24	M	het	M02710665_Mad2l2_het3	ERS1885438	pass	23394958	51855949
Mad2l2	ENSMUSG00000029003	Mad2l2^tm1a(EUCOMM)Wtsi	25	F	het	M02710667_Mad2l2_het4	ERS1885440	pass	22524373	50321407
Mad2l2	ENSMUSG00000029003	Mad2l2^tm1a(EUCOMM)Wtsi	20	M	het	M02729894_Mad2l2_het5	ERS1885442	pass	21951302	55161274
Mad2l2	ENSMUSG00000029003	Mad2l2^tm1a(EUCOMM)Wtsi	25	M	het	M02733664_Mad2l2_het6	ERS1885445	pass	22338516	54937185
Mad2l2	ENSMUSG00000029003	Mad2l2^tm1a(EUCOMM)Wtsi	23	F	het	M02733671_Mad2l2_het7	ERS1885449	pass	26465994	60059491
Mad2l2	ENSMUSG00000029003	Mad2l2^tm1a(EUCOMM)Wtsi	17	F	hom	M02710659_Mad2l2_hom1	ERS1885434	pass	21889944	49264360
Mad2l2	ENSMUSG00000029003	Mad2l2^tm1a(EUCOMM)Wtsi	17	F	hom	M02710686_Mad2l2_hom2	ERS1885441	pass	26570365	55744336
Mad2l2	ENSMUSG00000029003	Mad2l2^tm1a(EUCOMM)Wtsi	8	F	hom	M02729897_Mad2l2_hom3	ERS1885444	pass	21669934	47783471
Mad2l2	ENSMUSG00000029003	Mad2l2^tm1a(EUCOMM)Wtsi	20	F	hom	M02733670_Mad2l2_hom4	ERS1885448	pass	24062289	55590532
Mad2l2	ENSMUSG00000029003	Mad2l2^tm1a(EUCOMM)Wtsi	24	F	wt	M02710660_Mad2l2_wt1	ERS1885435	pass	22106638	52980578
Mad2l2	ENSMUSG00000029003	Mad2l2^tm1a(EUCOMM)Wtsi	24	F	wt	M02710665_Mad2l2_wt2	ERS1885439	pass	22447532	50918961
Mad2l2	ENSMUSG00000029003	Mad2l2^tm1a(EUCOMM)Wtsi	18	F	wt	M02729896_Mad2l2_wt3	ERS1885443	pass	23606700	57112531
Mad2l2	ENSMUSG00000029003	Mad2l2^tm1a(EUCOMM)Wtsi	24	M	wt	M02733668_Mad2l2_wt4	ERS1885446	pass	21965190	52322453
Mad2l2	ENSMUSG00000029003	Mad2l2^tm1a(EUCOMM)Wtsi	24	M	wt	M02733669_Mad2l2_wt5	ERS1885447	pass	22547902	55312762
Map2k7	ENSMUSG00000002948	Map2k7^tm1a(EUCOMM)Wtsi	25	M	het	M02680063_Map2k7_het1	ERS1885422	pass	22826061	54628409
Map2k7	ENSMUSG00000002948	Map2k7^tm1a(EUCOMM)Wtsi	25	M	het	M02702785_Map2k7_het2	ERS1885423	pass	23428327	52140017
Map2k7	ENSMUSG00000002948	Map2k7^tm1a(EUCOMM)Wtsi	25	F	het	M02702786_Map2k7_het3	ERS1885424	pass	25293608	57009722
Map2k7	ENSMUSG00000002948	Map2k7^tm1a(EUCOMM)Wtsi	26	F	het	M02702790_Map2k7_het4	ERS1885426	pass	21774816	54490983
Map2k7	ENSMUSG00000002948	Map2k7^tm1a(EUCOMM)Wtsi	27	F	het	M02702794_Map2k7_het5	ERS1885428	pass	20611423	52557363
Map2k7	ENSMUSG00000002948	Map2k7^tm1a(EUCOMM)Wtsi	25	M	het	M02702796_Map2k7_het6	ERS1885429	pass	22844566	54425000
Map2k7	ENSMUSG00000002948	Map2k7^tm1a(EUCOMM)Wtsi	26	F	het	M02702799_Map2k7_het7	ERS1885432	pass	22352567	57975868
Map2k7	ENSMUSG00000002948	Map2k7^tm1a(EUCOMM)Wtsi	25	M	hom	M02680059_Map2k7_hom1	ERS1885419	pass	21640179	51356802
Map2k7	ENSMUSG00000002948	Map2k7^tm1a(EUCOMM)Wtsi	27	M	hom	M02702792_Map2k7_hom2	ERS1885427	pass	21418079	53247550
Map2k7	ENSMUSG00000002948	Map2k7^tm1a(EUCOMM)Wtsi	25	F	hom	M02702797_Map2k7_hom3	ERS1885430	pass	23547977	56985069
Map2k7	ENSMUSG00000002948	Map2k7^tm1a(EUCOMM)Wtsi	25	M	hom	M02702802_Map2k7_hom4	ERS1885433	pass	28286960	61210124
Map2k7	ENSMUSG00000002948	Map2k7^tm1a(EUCOMM)Wtsi	25	M	wt	M02680057_Map2k7_wt1	ERS1885418	pass	24424222	54714098
Map2k7	ENSMUSG00000002948	Map2k7^tm1a(EUCOMM)Wtsi	26	M	wt	M02680060_Map2k7_wt2	ERS1885420	pass	23368469	53097547
Map2k7	ENSMUSG00000002948	Map2k7^tm1a(EUCOMM)Wtsi	26	M	wt	M02702789_Map2k7_wt4	ERS1885425	pass	24988990	56668858
Map2k7	ENSMUSG00000002948	Map2k7^tm1a(EUCOMM)Wtsi	25	F	wt	M02702798_Map2k7_wt5	ERS1885431	pass	26013076	59394302
Mir96	ENSMUSG00000065586	Mir96^tm2.2(IMPC)Wtsi	25	M	het	M02295620_Mir96_het1	ERS1059959	pass	34195770	71258523
Mir96	ENSMUSG00000065586	Mir96^tm2.2(IMPC)Wtsi	25	M	het	M02320210_Mir96_het10	ERS1059971	pass	23738367	73056563
Mir96	ENSMUSG00000065586	Mir96^tm2.2(IMPC)Wtsi	23	M	het	M02295621_Mir96_het2	ERS1059960	pass	16191065	61363673
Mir96	ENSMUSG00000065586	Mir96^tm2.2(IMPC)Wtsi	26	M	het	M02296276_Mir96_het3	ERS1059962	pass	30192304	72537580
Mir96	ENSMUSG00000065586	Mir96^tm2.2(IMPC)Wtsi	27	F	het	M02296277_Mir96_het4	ERS1059963	pass	21936202	66327417
Mir96	ENSMUSG00000065586	Mir96^tm2.2(IMPC)Wtsi	28	M	het	M02296278_Mir96_het5	ERS1059964	pass	21795752	66883221
Mir96	ENSMUSG00000065586	Mir96^tm2.2(IMPC)Wtsi	28	M	het	M02296279_Mir96_het6	ERS1059965	pass	30560025	85874551
Mir96	ENSMUSG00000065586	Mir96^tm2.2(IMPC)Wtsi	23	F	het	M02296284_Mir96_het7	ERS1059966	pass	17251628	57433412
Mir96	ENSMUSG00000065586	Mir96^tm2.2(IMPC)Wtsi	25	M	het	M02320206_Mir96_het8	ERS1059968	pass	33041289	79618049
Mir96	ENSMUSG00000065586	Mir96^tm2.2(IMPC)Wtsi	24	M	hom	M02320209_Mir96_hom4	ERS1059970	pass	31519994	85232975
Mir96	ENSMUSG00000065586	Mir96^tm2.2(IMPC)Wtsi	22	F	hom	M02295614_Mir96_hom1	ERS1059956	pass	21272508	68673808
Mir96	ENSMUSG00000065586	Mir96^tm2.2(IMPC)Wtsi	21	F	hom	M02295616_Mir96_hom2	ERS1059957	pass	27383636	77883693
Mir96	ENSMUSG00000065586	Mir96^tm2.2(IMPC)Wtsi	25	M	het	M02320208_Mir96_het9	ERS1059969	pass	34577445	79904087
Mir96	ENSMUSG00000065586	Mir96^tm2.2(IMPC)Wtsi	23	M	wt	M02295612_Mir96_wt1	ERS1059955	pass	21288795	65992512
Mir96	ENSMUSG00000065586	Mir96^tm2.2(IMPC)Wtsi	23	F	wt	M02295618_Mir96_wt2	ERS1059958	pass	14851309	58718662
Mir96	ENSMUSG00000065586	Mir96^tm2.2(IMPC)Wtsi	28	M	wt	M02296275_Mir96_wt3	ERS1059961	pass	22211868	64314069
Mir96	ENSMUSG00000065586	Mir96^tm2.2(IMPC)Wtsi	25	M	wt	M02320203_Mir96_wt4	ERS1059967	pass	30844035	72224493
Morc2a	ENSMUSG00000034543	Morc2a^em1(IMPC)Wtsi	24	F	het	M02532260_Morc2a_het1	ERS1558719	pass	22279559	76500298
Morc2a	ENSMUSG00000034543	Morc2a^em1(IMPC)Wtsi	24	F	het	M02532262_Morc2a_het2	ERS1558721	pass	21508330	72083502
Morc2a	ENSMUSG00000034543	Morc2a^em1(IMPC)Wtsi	26	M	het	M02604568_Morc2a_het3	ERS1558727	pass	20242215	72223320
Morc2a	ENSMUSG00000034543	Morc2a^em1(IMPC)Wtsi	27	F	het	M02604572_Morc2a_het4	ERS1558731	pass	21868508	76920703
Morc2a	ENSMUSG00000034543	Morc2a^em1(IMPC)Wtsi	22	M	het	M02616738_Morc2a_het5	ERS1558732	pass	23000645	72057164
Morc2a	ENSMUSG00000034543	Morc2a^em1(IMPC)Wtsi	20	F	het	M02616739_Morc2a_het6	ERS1558733	pass	21814593	71377083
Morc2a	ENSMUSG00000034543	Morc2a^em1(IMPC)Wtsi	24	F	hom	M02532261_Morc2a_hom1	ERS1558720	fail	22108523	66039460
Morc2a	ENSMUSG00000034543	Morc2a^em1(IMPC)Wtsi	17	F	hom	M02532266_Morc2a_hom2	ERS1558723	pass	22157365	72057030
Morc2a	ENSMUSG00000034543	Morc2a^em1(IMPC)Wtsi	17	F	hom	M02532267_Morc2a_hom3	ERS1558724	pass	22444986	72731746
Morc2a	ENSMUSG00000034543	Morc2a^em1(IMPC)Wtsi	25	M	hom	M02604566_Morc2a_hom4	ERS1558725	pass	21133087	73126995
Morc2a	ENSMUSG00000034543	Morc2a^em1(IMPC)Wtsi	22	F	hom	M02604570_Morc2a_hom5	ERS1558729	pass	21175316	78600589
Morc2a	ENSMUSG00000034543	Morc2a^em1(IMPC)Wtsi	21	M	hom	M02604571_Morc2a_hom6	ERS1558730	pass	21843867	78942913
Morc2a	ENSMUSG00000034543	Morc2a^em1(IMPC)Wtsi	25	M	wt	M02532265_Morc2a_wt1	ERS1558722	pass	20236210	75039550
Morc2a	ENSMUSG00000034543	Morc2a^em1(IMPC)Wtsi	27	M	wt	M02604567_Morc2a_wt2	ERS1558726	pass	23390518	76728821
Morc2a	ENSMUSG00000034543	Morc2a^em1(IMPC)Wtsi	23	M	wt	M02604569_Morc2a_wt3	ERS1558728	pass	22841459	80168570
Morc2a	ENSMUSG00000034543	Morc2a^em1(IMPC)Wtsi	20	F	wt	M02616741_Morc2a_wt4	ERS1558734	pass	24589339	73702332
Morc2a	ENSMUSG00000034543	Morc2a^em1(IMPC)Wtsi	19	F	wt	M02616742_Morc2a_wt5	ERS1558735	pass	21456329	69736846
Morc2a	ENSMUSG00000034543	Morc2a^em1(IMPC)Wtsi	20	F	wt	M02616743_Morc2a_wt6	ERS1558736	pass	22140076	70902878
Mtor	ENSMUSG00000028991	Mtor^tm1a(EUCOMM)Wtsi	23	M	het	M02615052_Mtor_het1	ERS1660808	pass	22334978	78562826
Mtor	ENSMUSG00000028991	Mtor^tm1a(EUCOMM)Wtsi	20	F	het	M02615053_Mtor_het2	ERS1660809	pass	23509611	75627029
Mtor	ENSMUSG00000028991	Mtor^tm1a(EUCOMM)Wtsi	24	M	het	M02619162_Mtor_het3	ERS1660819	pass	22539415	68214133
Mtor	ENSMUSG00000028991	Mtor^tm1a(EUCOMM)Wtsi	19	F	het	M02619163_Mtor_het4	ERS1660820	pass	21344844	78871708
Mtor	ENSMUSG00000028991	Mtor^tm1a(EUCOMM)Wtsi	23	M	het	M02620666_Mtor_het5	ERS1660821	pass	22126613	65533047
Mtor	ENSMUSG00000028991	Mtor^tm1a(EUCOMM)Wtsi	23	F	het	M02620667_Mtor_het6	ERS1660822	fail	20547392	60279631
Mtor	ENSMUSG00000028991	Mtor^tm1a(EUCOMM)Wtsi	23	F	het	M02620668_Mtor_het7	ERS1660823	pass	25110698	65701613
Mtor	ENSMUSG00000028991	Mtor^tm1a(EUCOMM)Wtsi	20	M	wt	M02615055_Mtor_wt1	ERS1660810	pass	21521254	69580998
Mtor	ENSMUSG00000028991	Mtor^tm1a(EUCOMM)Wtsi	25	F	wt	M02619160_Mtor_wt2	ERS1660811	pass	22317644	65186854
Mtor	ENSMUSG00000028991	Mtor^tm1a(EUCOMM)Wtsi	23	M	wt	M02619161_Mtor_wt3	ERS1660812	pass	21038782	65225636
Mtor	ENSMUSG00000028991	Mtor^tm1a(EUCOMM)Wtsi	23	M	wt	M02620670_Mtor_wt4	ERS1660824	pass	21850828	74102451
Mtor	ENSMUSG00000028991	Mtor^tm1a(EUCOMM)Wtsi	23	M	wt	M02620671_Mtor_wt5	ERS1660825	pass	22591096	63704737
Nadk2	ENSMUSG00000022253	Nadk2^tm1b(EUCOMM)Wtsi	26	M	het	M02212884_Nadk2_het1	ERS1020738	pass	21650148	71662060
Nadk2	ENSMUSG00000022253	Nadk2^tm1b(EUCOMM)Wtsi	20	M	het	M02212925_Nadk2_het2	ERS1020746	pass	26571641	69920864
Nadk2	ENSMUSG00000022253	Nadk2^tm1b(EUCOMM)Wtsi	24	F	het	M02213741_Nadk2_het3	ERS1020760	pass	31201030	85638051
Nadk2	ENSMUSG00000022253	Nadk2^tm1b(EUCOMM)Wtsi	24	F	het	M02213745_Nadk2_het4	ERS1020763	pass	26021135	66727306
Nadk2	ENSMUSG00000022253	Nadk2^tm1b(EUCOMM)Wtsi	24	F	het	M02213746_Nadk2_het5	ERS1020764	pass	25819244	51273668
Nadk2	ENSMUSG00000022253	Nadk2^tm1b(EUCOMM)Wtsi	23	M	het	M02213747_Nadk2_het6	ERS1020765	pass	28069608	56164820
Nadk2	ENSMUSG00000022253	Nadk2^tm1b(EUCOMM)Wtsi	12	F	hom	M02212886_Nadk2_hom1	ERS1020742	pass	27023351	76446342
Nadk2	ENSMUSG00000022253	Nadk2^tm1b(EUCOMM)Wtsi	18	F	hom	M02212927_Nadk2_hom2	ERS1020748	pass	28715887	70375271
Nadk2	ENSMUSG00000022253	Nadk2^tm1b(EUCOMM)Wtsi	14	F	hom	M02213738_Nadk2_hom3	ERS1020755	pass	34537102	72489975
Nadk2	ENSMUSG00000022253	Nadk2^tm1b(EUCOMM)Wtsi	19	M	hom	M02213740_Nadk2_hom4	ERS1020759	pass	27762005	76452055
Nadk2	ENSMUSG00000022253	Nadk2^tm1b(EUCOMM)Wtsi	19	F	hom	M02213742_Nadk2_hom5	ERS1020761	pass	36981535	86790333
Nadk2	ENSMUSG00000022253	Nadk2^tm1b(EUCOMM)Wtsi	20	M	hom	M02213744_Nadk2_hom6	ERS1020762	pass	25789450	71821782
Nadk2	ENSMUSG00000022253	Nadk2^tm1b(EUCOMM)Wtsi	24	F	wt	M02212885_Nadk2_wt1	ERS1020740	pass	21425487	45338020
Nadk2	ENSMUSG00000022253	Nadk2^tm1b(EUCOMM)Wtsi	24	F	wt	M02212924_Nadk2_wt2	ERS1020743	pass	47577820	99446005
Nadk2	ENSMUSG00000022253	Nadk2^tm1b(EUCOMM)Wtsi	23	M	het	M02212928_Nadk2_het7	ERS1020750	pass	32894363	74784990
Nadk2	ENSMUSG00000022253	Nadk2^tm1b(EUCOMM)Wtsi	21	F	wt	M02212929_Nadk2_wt4	ERS1020751	pass	27944877	62734693
Nadk2	ENSMUSG00000022253	Nadk2^tm1b(EUCOMM)Wtsi	20	F	wt	M02212930_Nadk2_wt5	ERS1020753	pass	27351287	56462882
Nadk2	ENSMUSG00000022253	Nadk2^tm1b(EUCOMM)Wtsi	25	F	wt	M02213739_Nadk2_wt6	ERS1020757	pass	31595553	79159186
Nek9	ENSMUSG00000034290	Nek9^tm1a(EUCOMM)Wtsi	23	F	het	M01984113_Nek9_het1	ERS699718	pass	23207730	40904924
Nek9	ENSMUSG00000034290	Nek9^tm1a(EUCOMM)Wtsi	25	M	het	M01984114_Nek9_het2	ERS699719	fail	24582669	23574242
Nek9	ENSMUSG00000034290	Nek9^tm1a(EUCOMM)Wtsi	24	M	het	M01989017_Nek9_het3	ERS699725	pass	23566618	34174169
Nek9	ENSMUSG00000034290	Nek9^tm1a(EUCOMM)Wtsi	27	M	het	M01989018_Nek9_het4	ERS699726	pass	24056330	31656389
Nek9	ENSMUSG00000034290	Nek9^tm1a(EUCOMM)Wtsi	28	M	het	M01989019_Nek9_het5	ERS699727	pass	26769698	33680027
Nek9	ENSMUSG00000034290	Nek9^tm1a(EUCOMM)Wtsi	18	M	hom	M01984112_Nek9_hom1	ERS699717	pass	23527201	35103468
Nek9	ENSMUSG00000034290	Nek9^tm1a(EUCOMM)Wtsi	23	F	hom	M01989014_Nek9_hom2	ERS699722	pass	22054491	34997535
Nek9	ENSMUSG00000034290	Nek9^tm1a(EUCOMM)Wtsi	27	F	hom	M01989016_Nek9_hom3	ERS699724	pass	24061088	31955607
Nek9	ENSMUSG00000034290	Nek9^tm1a(EUCOMM)Wtsi	18	M	hom	M01992711_Nek9_hom4	ERS699730	pass	25371370	33140949
Nek9	ENSMUSG00000034290	Nek9^tm1a(EUCOMM)Wtsi	15	M	hom	M01992713_Nek9_hom5	ERS699731	pass	28929956	34152950
Nek9	ENSMUSG00000034290	Nek9^tm1a(EUCOMM)Wtsi	21	M	wt	M01984116_Nek9_wt1	ERS699720	pass	23565038	38533200
Nek9	ENSMUSG00000034290	Nek9^tm1a(EUCOMM)Wtsi	22	M	wt	M01984117_Nek9_wt2	ERS699721	pass	21647783	36860435
Nek9	ENSMUSG00000034290	Nek9^tm1a(EUCOMM)Wtsi	28	M	wt	M01989015_Nek9_wt3	ERS699723	pass	21755439	29573930
Nek9	ENSMUSG00000034290	Nek9^tm1a(EUCOMM)Wtsi	24	F	wt	M01989020_Nek9_wt4	ERS699728	pass	25759755	38830129
Nek9	ENSMUSG00000034290	Nek9^tm1a(EUCOMM)Wtsi	27	M	wt	M01989021_Nek9_wt5	ERS699729	pass	23303425	34070427
Oaz1	ENSMUSG00000035242	Oaz1^tm2e(EUCOMM)Wtsi	20	M	het	M02481605_Oaz1_het1	ERS1509242	pass	21992861	70851431
Oaz1	ENSMUSG00000035242	Oaz1^tm2e(EUCOMM)Wtsi	21	F	het	M02481607_Oaz1_het2	ERS1509243	pass	25251722	68540458
Oaz1	ENSMUSG00000035242	Oaz1^tm2e(EUCOMM)Wtsi	25	F	het	M02499383_Oaz1_het3	ERS1509245	pass	23943454	65624211
Oaz1	ENSMUSG00000035242	Oaz1^tm2e(EUCOMM)Wtsi	21	F	het	M02499386_Oaz1_het4	ERS1509248	pass	26004275	64319965
Oaz1	ENSMUSG00000035242	Oaz1^tm2e(EUCOMM)Wtsi	23	F	het	M02499387_Oaz1_het5	ERS1509249	pass	29299447	59936470
Oaz1	ENSMUSG00000035242	Oaz1^tm2e(EUCOMM)Wtsi	27	F	het	M02526831_Oaz1_het6	ERS1509250	pass	23414341	72499365
Oaz1	ENSMUSG00000035242	Oaz1^tm2e(EUCOMM)Wtsi	26	M	het	M02526833_Oaz1_het7	ERS1509251	pass	26661873	71669812
Oaz1	ENSMUSG00000035242	Oaz1^tm2e(EUCOMM)Wtsi	25	F	het	M02526836_Oaz1_het8	ERS1509253	fail	23715043	29317157
Oaz1	ENSMUSG00000035242	Oaz1^tm2e(EUCOMM)Wtsi	26	M	hom	M02526837_Oaz1_hom5	ERS1509254	pass	24567121	68439648
Oaz1	ENSMUSG00000035242	Oaz1^tm2e(EUCOMM)Wtsi	19	M	hom	M02481608_Oaz1_hom1	ERS1509244	pass	22951572	69344694
Oaz1	ENSMUSG00000035242	Oaz1^tm2e(EUCOMM)Wtsi	25	M	hom	M02499384_Oaz1_hom2	ERS1509246	pass	24947730	68873167
Oaz1	ENSMUSG00000035242	Oaz1^tm2e(EUCOMM)Wtsi	23	M	hom	M02499385_Oaz1_hom3	ERS1509247	pass	24388221	62257065
Oaz1	ENSMUSG00000035242	Oaz1^tm2e(EUCOMM)Wtsi	23	F	hom	M02526835_Oaz1_hom4	ERS1509252	pass	22468428	65321741
Orc1	ENSMUSG00000028587	Orc1^tm1a(KOMP)Wtsi	29	M	het	M01992699_Orc1_het1	ERS1660785	pass	22790865	25937165
Orc1	ENSMUSG00000028587	Orc1^tm1a(KOMP)Wtsi	27	F	het	M01992700_Orc1_het2	ERS1660786	pass	22767257	22506447
Orc1	ENSMUSG00000028587	Orc1^tm1a(KOMP)Wtsi	27	F	het	M01992702_Orc1_het3	ERS1660788	pass	23599486	19151565
Orc1	ENSMUSG00000028587	Orc1^tm1a(KOMP)Wtsi	26	F	het	M01992704_Orc1_het4	ERS1660790	pass	21907773	63690750
Orc1	ENSMUSG00000028587	Orc1^tm1a(KOMP)Wtsi	27	F	het	M01992705_Orc1_het5	ERS1660791	fail	24128703	10784331
Orc1	ENSMUSG00000028587	Orc1^tm1a(KOMP)Wtsi	25	M	het	M01996415_Orc1_het6	ERS1660794	pass	23291007	62224360
Orc1	ENSMUSG00000028587	Orc1^tm1a(KOMP)Wtsi	27	F	wt	M01992701_Orc1_wt1	ERS1660787	pass	22781632	24361343
Orc1	ENSMUSG00000028587	Orc1^tm1a(KOMP)Wtsi	28	M	wt	M01992703_Orc1_wt2	ERS1660789	pass	21711723	63291727
Orc1	ENSMUSG00000028587	Orc1^tm1a(KOMP)Wtsi	26	M	wt	M01996413_Orc1_wt3	ERS1660792	pass	22605061	51325209
Orc1	ENSMUSG00000028587	Orc1^tm1a(KOMP)Wtsi	25	M	wt	M01996414_Orc1_wt4	ERS1660793	pass	22497241	65650863
Orc1	ENSMUSG00000028587	Orc1^tm1a(KOMP)Wtsi	25	F	wt	M01996416_Orc1_wt5	ERS1660795	fail	25182001	52815210
Otud7b	ENSMUSG00000038495	Otud7b^tm1b(EUCOMM)Wtsi	26	F	het	M02230237_Otud7b_het1	ERS1180514	pass	46861216	83887780
Otud7b	ENSMUSG00000038495	Otud7b^tm1b(EUCOMM)Wtsi	26	M	het	M02230241_Otud7b_het2	ERS1180517	pass	48767190	89403323
Otud7b	ENSMUSG00000038495	Otud7b^tm1b(EUCOMM)Wtsi	22	F	het	M02236009_Otud7b_het3	ERS1180518	pass	47783534	93477452
Otud7b	ENSMUSG00000038495	Otud7b^tm1b(EUCOMM)Wtsi	23	F	het	M02236013_Otud7b_het3	ERS1180521	pass	43236775	81698675
Otud7b	ENSMUSG00000038495	Otud7b^tm1b(EUCOMM)Wtsi	25	F	hom	M02230234_Otud7b_hom1	ERS1180513	pass	46934507	99603912
Otud7b	ENSMUSG00000038495	Otud7b^tm1b(EUCOMM)Wtsi	21	F	hom	M02236010_Otud7b_hom2	ERS1180519	pass	55007805	96932351
Otud7b	ENSMUSG00000038495	Otud7b^tm1b(EUCOMM)Wtsi	17	F	hom	M02236014_Otud7b_hom3	ERS1180522	pass	45741601	78761159
Otud7b	ENSMUSG00000038495	Otud7b^tm1b(EUCOMM)Wtsi	20	F	hom	M02236015_Otud7b_hom4	ERS1180523	pass	45895930	80106135
Otud7b	ENSMUSG00000038495	Otud7b^tm1b(EUCOMM)Wtsi	24	F	wt	M02230238_Otud7b_wt1	ERS1180515	pass	48797306	89026010
Otud7b	ENSMUSG00000038495	Otud7b^tm1b(EUCOMM)Wtsi	24	M	wt	M02230239_Otud7b_wt2	ERS1180516	pass	41809861	82071328
Otud7b	ENSMUSG00000038495	Otud7b^tm1b(EUCOMM)Wtsi	25	M	wt	M02236011_Otud7b_wt3	ERS1180520	pass	43698447	93160202
Otud7b	ENSMUSG00000038495	Otud7b^tm1b(EUCOMM)Wtsi	24	F	wt	M02236016_Otud7b_wt4	ERS1180524	pass	55970623	90506197
Pdzk1	ENSMUSG00000038298	Pdzk1^tm2b(EUCOMM)Wtsi	26	M	het	M02318806_Pdzk1_het1	ERS1081966	pass	29071519	53260611
Pdzk1	ENSMUSG00000038298	Pdzk1^tm2b(EUCOMM)Wtsi	25	F	het	M02318809_Pdzk1_het2	ERS1081969	pass	29081754	53185351
Pdzk1	ENSMUSG00000038298	Pdzk1^tm2b(EUCOMM)Wtsi	25	F	het	M02318810_Pdzk1_het3	ERS1081970	pass	28516491	50524942
Pdzk1	ENSMUSG00000038298	Pdzk1^tm2b(EUCOMM)Wtsi	23	F	het	M02320215_Pdzk1_het4	ERS1081972	pass	34618673	58160522
Pdzk1	ENSMUSG00000038298	Pdzk1^tm2b(EUCOMM)Wtsi	24	M	het	M02320217_Pdzk1_het5	ERS1081974	pass	33517545	58394583
Pdzk1	ENSMUSG00000038298	Pdzk1^tm2b(EUCOMM)Wtsi	18	F	het	M02320218_Pdzk1_het6	ERS1081975	pass	23007171	59022521
Pdzk1	ENSMUSG00000038298	Pdzk1^tm2b(EUCOMM)Wtsi	18	F	het	M02320219_Pdzk1_het7	ERS1081976	pass	27800258	49230596
Pdzk1	ENSMUSG00000038298	Pdzk1^tm2b(EUCOMM)Wtsi	21	F	het	M02323704_Pdzk1_het8	ERS1081979	pass	27664240	52235474
Pdzk1	ENSMUSG00000038298	Pdzk1^tm2b(EUCOMM)Wtsi	24	F	het	M02323706_Pdzk1_het9	ERS1081981	pass	26835291	45982271
Pdzk1	ENSMUSG00000038298	Pdzk1^tm2b(EUCOMM)Wtsi	20	F	hom	M02318802_Pdzk1_hom1	ERS1081962	pass	29094942	47242948
Pdzk1	ENSMUSG00000038298	Pdzk1^tm2b(EUCOMM)Wtsi	22	F	hom	M02318803_Pdzk1_hom2	ERS1081963	pass	27795570	46775710
Pdzk1	ENSMUSG00000038298	Pdzk1^tm2b(EUCOMM)Wtsi	25	F	hom	M02318805_Pdzk1_hom3	ERS1081965	pass	26281751	49978688
Pdzk1	ENSMUSG00000038298	Pdzk1^tm2b(EUCOMM)Wtsi	20	F	hom	M02318807_Pdzk1_hom4	ERS1081967	pass	28514182	57151045
Pdzk1	ENSMUSG00000038298	Pdzk1^tm2b(EUCOMM)Wtsi	23	F	hom	M02318808_Pdzk1_hom5	ERS1081968	pass	27662501	48697672
Pdzk1	ENSMUSG00000038298	Pdzk1^tm2b(EUCOMM)Wtsi	19	F	hom	M02320216_Pdzk1_hom6	ERS1081973	pass	28400621	47658061
Pdzk1	ENSMUSG00000038298	Pdzk1^tm2b(EUCOMM)Wtsi	26	M	hom	M02323702_Pdzk1_hom7	ERS1081978	pass	30830293	55173845
Pdzk1	ENSMUSG00000038298	Pdzk1^tm2b(EUCOMM)Wtsi	22	F	hom	M02323705_Pdzk1_hom8	ERS1081980	pass	26261019	46199707
Pdzk1	ENSMUSG00000038298	Pdzk1^tm2b(EUCOMM)Wtsi	24	F	hom	M02323707_Pdzk1_hom9	ERS1081982	pass	27425694	52802367
Pdzk1	ENSMUSG00000038298	Pdzk1^tm2b(EUCOMM)Wtsi	25	M	wt	M02318804_Pdzk1_wt1	ERS1081964	pass	25456323	50174728
Pdzk1	ENSMUSG00000038298	Pdzk1^tm2b(EUCOMM)Wtsi	20	M	wt	M02320213_Pdzk1_wt2	ERS1081971	pass	27356587	49820053
Pdzk1	ENSMUSG00000038298	Pdzk1^tm2b(EUCOMM)Wtsi	22	F	wt	M02323701_Pdzk1_wt3	ERS1081977	pass	26895237	55985380
Pdzk1	ENSMUSG00000038298	Pdzk1^tm2b(EUCOMM)Wtsi	23	F	wt	M02323708_Pdzk1_wt4	ERS1081983	pass	28142987	57863796
Pgap2	ENSMUSG00000030990	Pgap2^tm1b(EUCOMM)Wtsi	26	F	het	M02252379_Pgap2_het1	ERS1660826	fail	23289407	14044197
Pgap2	ENSMUSG00000030990	Pgap2^tm1b(EUCOMM)Wtsi	25	F	het	M02252382_Pgap2_het2	ERS1660827	fail	23011740	59099322
Pgap2	ENSMUSG00000030990	Pgap2^tm1b(EUCOMM)Wtsi	23	M	het	M02252383_Pgap2_het3	ERS1660828	pass	22422099	65864547
Pgap2	ENSMUSG00000030990	Pgap2^tm1b(EUCOMM)Wtsi	26	M	het	M02261788_Pgap2_het4	ERS1660830	pass	22311749	68677979
Pgap2	ENSMUSG00000030990	Pgap2^tm1b(EUCOMM)Wtsi	23	F	het	M02261790_Pgap2_het5	ERS1660831	pass	25665898	71832093
Pgap2	ENSMUSG00000030990	Pgap2^tm1b(EUCOMM)Wtsi	26	M	het	M02261792_Pgap2_het6	ERS1660832	pass	24748564	74378944
Pgap2	ENSMUSG00000030990	Pgap2^tm1b(EUCOMM)Wtsi	25	M	het	M02263518_Pgap2_het7	ERS1660834	pass	22493064	63977652
Pgap2	ENSMUSG00000030990	Pgap2^tm1b(EUCOMM)Wtsi	24	F	het	M02263520_Pgap2_het8	ERS1660835	pass	25662127	71475568
Pgap2	ENSMUSG00000030990	Pgap2^tm1b(EUCOMM)Wtsi	24	M	het	M02263522_Pgap2_het9	ERS1660814	pass	22329386	69050413
Pgap2	ENSMUSG00000030990	Pgap2^tm1b(EUCOMM)Wtsi	26	F	wt	M02252385_Pgap2_wt1	ERS1660829	pass	21685228	66160804
Pgap2	ENSMUSG00000030990	Pgap2^tm1b(EUCOMM)Wtsi	26	M	wt	M02261793_Pgap2_wt2	ERS1660833	pass	22731297	63215260
Pgap2	ENSMUSG00000030990	Pgap2^tm1b(EUCOMM)Wtsi	26	M	wt	M02263521_Pgap2_wt3	ERS1660813	pass	21735655	64646903
Pigf	ENSMUSG00000024145	Pigf^tm1a(KOMP)Wtsi	23	M	het	M02085566_Pigf_het1	ERS728609	pass	21608577	30604903
Pigf	ENSMUSG00000024145	Pigf^tm1a(KOMP)Wtsi	20	F	het	M02085567_Pigf_het2	ERS728610	pass	24116120	33150894
Pigf	ENSMUSG00000024145	Pigf^tm1a(KOMP)Wtsi	25	M	het	M02092079_Pigf_het3	ERS728614	pass	22077290	48952139
Pigf	ENSMUSG00000024145	Pigf^tm1a(KOMP)Wtsi	25	M	het	M02092083_Pigf_het4	ERS728618	pass	21123451	33674878
Pigf	ENSMUSG00000024145	Pigf^tm1a(KOMP)Wtsi	24	F	het	M02102130_Pigf_het5	ERS728621	pass	19675775	21897445
Pigf	ENSMUSG00000024145	Pigf^tm1a(KOMP)Wtsi	26	F	het	M02102131_Pigf_het6	ERS728622	pass	24804969	37400079
Pigf	ENSMUSG00000024145	Pigf^tm1a(KOMP)Wtsi	25	F	het	M02102133_Pigf_het7	ERS728624	pass	21088639	29944583
Pigf	ENSMUSG00000024145	Pigf^tm1a(KOMP)Wtsi	14	F	hom	M02092075_Pigf_hom1	ERS728611	pass	22304657	37620641
Pigf	ENSMUSG00000024145	Pigf^tm1a(KOMP)Wtsi	14	M	hom	M02092076_Pigf_hom2	ERS728612	pass	25843337	39004141
Pigf	ENSMUSG00000024145	Pigf^tm1a(KOMP)Wtsi	17	F	hom	M02092080_Pigf_hom3	ERS728615	pass	26170194	46527411
Pigf	ENSMUSG00000024145	Pigf^tm1a(KOMP)Wtsi	15	M	hom	M02092082_Pigf_hom4	ERS728617	pass	27291357	37711729
Pigf	ENSMUSG00000024145	Pigf^tm1a(KOMP)Wtsi	24	M	hom	M02102128_Pigf_hom5	ERS728619	pass	22660718	26878574
Pigf	ENSMUSG00000024145	Pigf^tm1a(KOMP)Wtsi	22	F	hom	M02102136_Pigf_hom7	ERS728626	pass	19834544	34494266
Pigf	ENSMUSG00000024145	Pigf^tm1a(KOMP)Wtsi	26	M	wt	M02085563_Pigf_wt1	ERS728607	pass	26738132	34361049
Pigf	ENSMUSG00000024145	Pigf^tm1a(KOMP)Wtsi	26	M	wt	M02085564_Pigf_wt2	ERS728608	pass	22749798	32511044
Pigf	ENSMUSG00000024145	Pigf^tm1a(KOMP)Wtsi	26	M	wt	M02092078_Pigf_wt3	ERS728613	pass	24188482	37515641
Pigf	ENSMUSG00000024145	Pigf^tm1a(KOMP)Wtsi	24	M	wt	M02092081_Pigf_wt4	ERS728616	pass	24580451	37309170
Pigf	ENSMUSG00000024145	Pigf^tm1a(KOMP)Wtsi	26	F	wt	M02102129_Pigf_wt5	ERS728620	pass	24980801	38037368
Pigf	ENSMUSG00000024145	Pigf^tm1a(KOMP)Wtsi	24	M	wt	M02102132_Pigf_wt6	ERS728623	pass	19559562	27588686
Pigf	ENSMUSG00000024145	Pigf^tm1a(KOMP)Wtsi	25	M	wt	M02102135_Pigf_wt7	ERS728625	pass	18780251	30479560
Pigl	ENSMUSG00000014245	Pigl^tm1b(KOMP)Wtsi	25	F	het	M02226189_Pigl_het1	ERS1660774	fail	21776277	11343057
Pigl	ENSMUSG00000014245	Pigl^tm1b(KOMP)Wtsi	25	M	het	M02229355_Pigl_het2	ERS1660776	pass	21992264	69848992
Pigl	ENSMUSG00000014245	Pigl^tm1b(KOMP)Wtsi	24	F	het	M02229356_Pigl_het3	ERS1660777	pass	23090051	62984515
Pigl	ENSMUSG00000014245	Pigl^tm1b(KOMP)Wtsi	24	M	het	M02229357_Pigl_het4	ERS1660778	pass	20710836	60004438
Pigl	ENSMUSG00000014245	Pigl^tm1b(KOMP)Wtsi	28	M	het	M02229358_Pigl_het5	ERS1660779	pass	22641309	75654701
Pigl	ENSMUSG00000014245	Pigl^tm1b(KOMP)Wtsi	25	M	het	M02229359_Pigl_het6	ERS1660780	pass	21665822	71316507
Pigl	ENSMUSG00000014245	Pigl^tm1b(KOMP)Wtsi	25	F	wt	M02231038_Pigl_wt4	ERS1660781	pass	21923525	72728319
Pigl	ENSMUSG00000014245	Pigl^tm1b(KOMP)Wtsi	25	F	het	M02231041_Pigl_het8	ERS1660782	pass	21139345	69957910
Pigl	ENSMUSG00000014245	Pigl^tm1b(KOMP)Wtsi	26	M	het	M02231042_Pigl_het9	ERS1660783	pass	21737255	56036932
Pigl	ENSMUSG00000014245	Pigl^tm1b(KOMP)Wtsi	24	M	wt	M02226188_Pigl_wt1	ERS1660773	fail	23579861	26956174
Pigl	ENSMUSG00000014245	Pigl^tm1b(KOMP)Wtsi	24	M	wt	M02226190_Pigl_wt2	ERS1660775	pass	19889421	69449456
Pigl	ENSMUSG00000014245	Pigl^tm1b(KOMP)Wtsi	28	M	wt	M02231043_Pigl_wt3	ERS1660784	pass	24692702	66010054
Psph	ENSMUSG00000029446	Psph^tm1a(EUCOMM)Hmgu	17	F	het	M01991897_Psph_het1	ERS709863	pass	12822898	27897456
Psph	ENSMUSG00000029446	Psph^tm1a(EUCOMM)Hmgu	20	F	het	M01991900_Psph_het2	ERS709866	pass	20230365	31049915
Psph	ENSMUSG00000029446	Psph^tm1a(EUCOMM)Hmgu	17	F	het	M01991901_Psph_het3	ERS709867	fail	14286367	16311156
Psph	ENSMUSG00000029446	Psph^tm1a(EUCOMM)Hmgu	7	M	het	M02000016_Psph_het4	ERS709874	pass	20170845	34119858
Psph	ENSMUSG00000029446	Psph^tm1a(EUCOMM)Hmgu	19	M	het	M02003063_Psph_het5	ERS709877	pass	20798392	35629054
Psph	ENSMUSG00000029446	Psph^tm1a(EUCOMM)Hmgu	22	F	het	M02003066_Psph_het6	ERS709880	pass	15178344	26799948
Psph	ENSMUSG00000029446	Psph^tm1a(EUCOMM)Hmgu	23	M	het	M02003068_Psph_het7	ERS709881	pass	23357924	34234915
Psph	ENSMUSG00000029446	Psph^tm1a(EUCOMM)Hmgu	13	F	hom	M01991899_Psph_hom1	ERS709865	pass	16602043	26805464
Psph	ENSMUSG00000029446	Psph^tm1a(EUCOMM)Hmgu	17	M	hom	M01991903_Psph_hom2	ERS709869	pass	15297325	33051701
Psph	ENSMUSG00000029446	Psph^tm1a(EUCOMM)Hmgu	7	M	hom	M02000013_Psph_hom3	ERS709872	pass	18484525	38387084
Psph	ENSMUSG00000029446	Psph^tm1a(EUCOMM)Hmgu	13	M	hom	M02000018_Psph_hom4	ERS709876	pass	23186564	35302358
Psph	ENSMUSG00000029446	Psph^tm1a(EUCOMM)Hmgu	14	F	hom	M02003065_Psph_hom5	ERS709879	pass	15530208	28774379
Psph	ENSMUSG00000029446	Psph^tm1a(EUCOMM)Hmgu	15	M	hom	M02003069_Psph_hom6	ERS709882	pass	14842482	29986260
Psph	ENSMUSG00000029446	Psph^tm1a(EUCOMM)Hmgu	15	F	hom	M02003070_Psph_hom7	ERS709883	pass	21452362	34352129
Psph	ENSMUSG00000029446	Psph^tm1a(EUCOMM)Hmgu	19	M	wt	M01991898_Psph_wt1	ERS709864	pass	24278655	41371108
Psph	ENSMUSG00000029446	Psph^tm1a(EUCOMM)Hmgu	18	F	wt	M01991902_Psph_wt2	ERS709868	pass	17019940	33059872
Psph	ENSMUSG00000029446	Psph^tm1a(EUCOMM)Hmgu	20	M	wt	M01991904_Psph_wt3	ERS709870	pass	15264705	31187753
Psph	ENSMUSG00000029446	Psph^tm1a(EUCOMM)Hmgu	18	M	wt	M01991905_Psph_wt4	ERS709871	pass	32360314	46279900
Psph	ENSMUSG00000029446	Psph^tm1a(EUCOMM)Hmgu	21	F	wt	M02000015_Psph_wt5	ERS709873	fail	30917757	33859795
Psph	ENSMUSG00000029446	Psph^tm1a(EUCOMM)Hmgu	10	F	wt	M02000017_Psph_wt6	ERS709875	pass	16092773	34871398
Psph	ENSMUSG00000029446	Psph^tm1a(EUCOMM)Hmgu	20	M	wt	M02003064_Psph_wt7	ERS709878	pass	28681124	30369805
Rala	ENSMUSG00000008859	Rala^tm1a(EUCOMM)Wtsi	27	M	het	M025206980_Rala_het1	ERS1509263	pass	28489227	76332772
Rala	ENSMUSG00000008859	Rala^tm1a(EUCOMM)Wtsi	28	M	het	M025206981_Rala_het2	ERS1509264	pass	27969694	83032209
Rala	ENSMUSG00000008859	Rala^tm1a(EUCOMM)Wtsi	23	M	het	M02510830_Rala_het3	ERS1509270	pass	21840413	59218222
Rala	ENSMUSG00000008859	Rala^tm1a(EUCOMM)Wtsi	23	M	het	M02510831_Rala_het4	ERS1509271	pass	25566996	69947002
Rala	ENSMUSG00000008859	Rala^tm1a(EUCOMM)Wtsi	23	F	het	M02520813_Rala_het5	ERS1509277	pass	24369703	68154623
Rala	ENSMUSG00000008859	Rala^tm1a(EUCOMM)Wtsi	25	M	het	M02520815_Rala_het6	ERS1509279	pass	23702871	73516244
Rala	ENSMUSG00000008859	Rala^tm1a(EUCOMM)Wtsi	24	F	het	M02520821_Rala_het7	ERS1509284	fail	30709244	66315310
Rala	ENSMUSG00000008859	Rala^tm1a(EUCOMM)Wtsi	25	M	hom	M02520083_Rala_hom1	ERS1509256	pass	22398735	68448514
Rala	ENSMUSG00000008859	Rala^tm1a(EUCOMM)Wtsi	21	F	hom	M02510835_Rala_hom10	ERS1509274	pass	22604620	66422320
Rala	ENSMUSG00000008859	Rala^tm1a(EUCOMM)Wtsi	20	M	hom	M02510838_Rala_hom11	ERS1509276	pass	22400441	65693028
Rala	ENSMUSG00000008859	Rala^tm1a(EUCOMM)Wtsi	24	M	hom	M02520816_Rala_hom12	ERS1509280	pass	24230505	71393692
Rala	ENSMUSG00000008859	Rala^tm1a(EUCOMM)Wtsi	23	F	hom	M02520818_Rala_hom13	ERS1509281	pass	28911348	82798025
Rala	ENSMUSG00000008859	Rala^tm1a(EUCOMM)Wtsi	25	M	hom	M02520819_Rala_hom14	ERS1509282	pass	23176360	73109153
Rala	ENSMUSG00000008859	Rala^tm1a(EUCOMM)Wtsi	24	M	hom	M02520820_Rala_hom15	ERS1509283	pass	23925016	67828251
Rala	ENSMUSG00000008859	Rala^tm1a(EUCOMM)Wtsi	25	M	hom	M02520822_Rala_hom16	ERS1509285	pass	23672509	72374371
Rala	ENSMUSG00000008859	Rala^tm1a(EUCOMM)Wtsi	21	M	hom	M02520087_Rala_hom2	ERS1509259	pass	25376620	71586203
Rala	ENSMUSG00000008859	Rala^tm1a(EUCOMM)Wtsi	21	M	hom	M02520089_Rala_hom3	ERS1509261	pass	29427782	75768151
Rala	ENSMUSG00000008859	Rala^tm1a(EUCOMM)Wtsi	25	F	hom	M02520090_Rala_hom4	ERS1509262	pass	25278344	69536178
Rala	ENSMUSG00000008859	Rala^tm1a(EUCOMM)Wtsi	25	F	hom	M025206986_Rala_hom5	ERS1509267	pass	30929543	83907816
Rala	ENSMUSG00000008859	Rala^tm1a(EUCOMM)Wtsi	14	F	hom	M02510828_Rala_hom6	ERS1509268	pass	22232916	70319964
Rala	ENSMUSG00000008859	Rala^tm1a(EUCOMM)Wtsi	21	F	hom	M02510829_Rala_hom7	ERS1509269	pass	21460744	68344210
Rala	ENSMUSG00000008859	Rala^tm1a(EUCOMM)Wtsi	21	M	hom	M02510833_Rala_hom8	ERS1509272	pass	27868297	73908361
Rala	ENSMUSG00000008859	Rala^tm1a(EUCOMM)Wtsi	21	F	hom	M02510834_Rala_hom9	ERS1509273	pass	26274280	70491240
Rala	ENSMUSG00000008859	Rala^tm1a(EUCOMM)Wtsi	25	M	wt	M02520082_Rala_wt1	ERS1509255	pass	22600902	67871164
Rala	ENSMUSG00000008859	Rala^tm1a(EUCOMM)Wtsi	24	M	wt	M02520085_Rala_wt2	ERS1509257	pass	24373808	70806777
Rala	ENSMUSG00000008859	Rala^tm1a(EUCOMM)Wtsi	23	F	wt	M02520086_Rala_wt3	ERS1509258	pass	22340200	63738690
Rala	ENSMUSG00000008859	Rala^tm1a(EUCOMM)Wtsi	26	M	wt	M02520088_Rala_wt4	ERS1509260	pass	23576502	70248149
Rala	ENSMUSG00000008859	Rala^tm1a(EUCOMM)Wtsi	26	F	wt	M025206982_Rala_wt5	ERS1509265	pass	27653098	80183713
Rala	ENSMUSG00000008859	Rala^tm1a(EUCOMM)Wtsi	26	M	wt	M025206983_Rala_wt6	ERS1509266	pass	24595108	76032938
Rala	ENSMUSG00000008859	Rala^tm1a(EUCOMM)Wtsi	22	M	wt	M02510837_Rala_wt7	ERS1509275	pass	26230256	69956528
Rala	ENSMUSG00000008859	Rala^tm1a(EUCOMM)Wtsi	26	F	wt	M02520814_Rala_wt8	ERS1509278	fail	23348299	27378340
1700007K13Rik	ENSMUSG00000026831	RIKEN1700007K13^tm2b(EUCOMM)Wtsi	27	F	het	M02090067_RIKEN1700007K13_het1	ERS747655	pass	9143542	14340393
1700007K13Rik	ENSMUSG00000026831	RIKEN1700007K13^tm2b(EUCOMM)Wtsi	24	M	het	M02090074_RIKEN1700007K13_het2	ERS747660	pass	8716708	6904894
1700007K13Rik	ENSMUSG00000026831	RIKEN1700007K13^tm2b(EUCOMM)Wtsi	25	M	het	M02109814_RIKEN1700007K13_het3	ERS747662	pass	23197242	18949384
1700007K13Rik	ENSMUSG00000026831	RIKEN1700007K13^tm2b(EUCOMM)Wtsi	21	M	het	M02109818_RIKEN1700007K13_het4	ERS747665	pass	27527269	24776117
1700007K13Rik	ENSMUSG00000026831	RIKEN1700007K13^tm2b(EUCOMM)Wtsi	20	F	hom	M02090065_RIKEN1700007K13_hom1	ERS747654	pass	18964196	25756421
1700007K13Rik	ENSMUSG00000026831	RIKEN1700007K13^tm2b(EUCOMM)Wtsi	21	M	hom	M02109816_RIKEN1700007K13_hom2	ERS747663	pass	24506912	16158924
1700007K13Rik	ENSMUSG00000026831	RIKEN1700007K13^tm2b(EUCOMM)Wtsi	25	M	hom	M02109817_RIKEN1700007K13_hom3	ERS747664	pass	33503972	16077939
1700007K13Rik	ENSMUSG00000026831	RIKEN1700007K13^tm2b(EUCOMM)Wtsi	21	F	hom	M02109819_RIKEN1700007K13_hom4	ERS747666	pass	22034175	23822690
1700007K13Rik	ENSMUSG00000026831	RIKEN1700007K13^tm2b(EUCOMM)Wtsi	25	F	wt	M02090069_RIKEN1700007K13_wt1	ERS747656	pass	12971039	12630369
1700007K13Rik	ENSMUSG00000026831	RIKEN1700007K13^tm2b(EUCOMM)Wtsi	26	M	wt	M02090070_RIKEN1700007K13_wt2	ERS747657	pass	9114485	11156506
1700007K13Rik	ENSMUSG00000026831	RIKEN1700007K13^tm2b(EUCOMM)Wtsi	20	F	wt	M02090071_RIKEN1700007K13_wt3	ERS747658	pass	20796430	8298232
1700007K13Rik	ENSMUSG00000026831	RIKEN1700007K13^tm2b(EUCOMM)Wtsi	20	F	wt	M02090071_RIKEN1700007K13_wt4	ERS747659	pass	17585703	7532034
1700007K13Rik	ENSMUSG00000026831	RIKEN1700007K13^tm2b(EUCOMM)Wtsi	22	M	wt	M02090075_RIKEN1700007K13_wt5	ERS747661	pass	12351117	5335951
1700007K13Rik	ENSMUSG00000026831	RIKEN1700007K13^tm2b(EUCOMM)Wtsi	23	M	wt	M02109822_RIKEN1700007K13_wt6	ERS747667	pass	36596695	22088641
1700007K13Rik	ENSMUSG00000026831	RIKEN1700007K13^tm2b(EUCOMM)Wtsi	20	F	wt	M02109823_RIKEN1700007K13_wt7	ERS747668	pass	33017589	19316462
Rpgrip1l	ENSMUSG00000033282	Rpgrip1l^tm1a(EUCOMM)Wtsi	21	M	het	M02424724_Rpgrip1l_het1	ERS1474049	pass	21746800	84134654
Rpgrip1l	ENSMUSG00000033282	Rpgrip1l^tm1a(EUCOMM)Wtsi	23	F	het	M02424725_Rpgrip1l_het2	ERS1474050	pass	25251500	82304906
Rpgrip1l	ENSMUSG00000033282	Rpgrip1l^tm1a(EUCOMM)Wtsi	23	M	het	M02424727_Rpgrip1l_het3	ERS1474051	fail	22309266	56406732
Rpgrip1l	ENSMUSG00000033282	Rpgrip1l^tm1a(EUCOMM)Wtsi	25	F	het	M02440035_Rpgrip1l_het4	ERS1474052	fail	22178553	14573060
Rpgrip1l	ENSMUSG00000033282	Rpgrip1l^tm1a(EUCOMM)Wtsi	25	M	het	M02440036_Rpgrip1l_het5	ERS1474053	pass	25190159	87083902
Rpgrip1l	ENSMUSG00000033282	Rpgrip1l^tm1a(EUCOMM)Wtsi	24	F	het	M02440038_Rpgrip1l_het6	ERS1474054	pass	24121584	88404060
Rpgrip1l	ENSMUSG00000033282	Rpgrip1l^tm1a(EUCOMM)Wtsi	27	M	het	M02460186_Rpgrip1l_het7	ERS1474058	pass	24300465	87581801
Rpgrip1l	ENSMUSG00000033282	Rpgrip1l^tm1a(EUCOMM)Wtsi	26	F	het	M02460188_Rpgrip1l_het8	ERS1474059	pass	26287408	90043604
Rpgrip1l	ENSMUSG00000033282	Rpgrip1l^tm1a(EUCOMM)Wtsi	25	M	het	M02460192_Rpgrip1l_het9	ERS1474061	pass	25724140	86610672
Rpgrip1l	ENSMUSG00000033282	Rpgrip1l^tm1a(EUCOMM)Wtsi	22	F	hom	M02397962_Rpgrip1l_hom1	ERS1474047	pass	27290557	91224536
Rpgrip1l	ENSMUSG00000033282	Rpgrip1l^tm1a(EUCOMM)Wtsi	25	F	hom	M02455114_Rpgrip1l_het4	ERS1474057	pass	29030288	93672977
Rpgrip1l	ENSMUSG00000033282	Rpgrip1l^tm1a(EUCOMM)Wtsi	24	F	wt	M02397961_Rpgrip1l_wt1	ERS1474046	pass	25336583	89570477
Rpgrip1l	ENSMUSG00000033282	Rpgrip1l^tm1a(EUCOMM)Wtsi	20	F	wt	M02397963_Rpgrip1l_wt2	ERS1474048	pass	25636959	81786187
Rpgrip1l	ENSMUSG00000033282	Rpgrip1l^tm1a(EUCOMM)Wtsi	25	F	wt	M024400342_Rpgrip1l_wt3	ERS1474056	pass	24491541	82441518
Rpgrip1l	ENSMUSG00000033282	Rpgrip1l^tm1a(EUCOMM)Wtsi	27	F	wt	M02460191_Rpgrip1l_wt4	ERS1474060	pass	23467310	85132490
Sh3pxd2a	ENSMUSG00000053617	Sh3pxd2a^tm1b(EUCOMM)Wtsi	28	F	het	M02155973_Sh3pxd2a_het1	ERS801110	pass	12674429	52077885
Sh3pxd2a	ENSMUSG00000053617	Sh3pxd2a^tm1b(EUCOMM)Wtsi	27	F	het	M02155976_Sh3pxd2a_het2	ERS801113	pass	12511227	48741767
Sh3pxd2a	ENSMUSG00000053617	Sh3pxd2a^tm1b(EUCOMM)Wtsi	24	M	hom	M02181326_Sh3pxd2a_hom6	ERS801118	pass	19823229	70819541
Sh3pxd2a	ENSMUSG00000053617	Sh3pxd2a^tm1b(EUCOMM)Wtsi	25	M	het	M02181330_Sh3pxd2a_het4	ERS801121	pass	15102521	52490335
Sh3pxd2a	ENSMUSG00000053617	Sh3pxd2a^tm1b(EUCOMM)Wtsi	27	M	het	M02181334_Sh3pxd2a_het5	ERS801123	pass	13154520	53587050
Sh3pxd2a	ENSMUSG00000053617	Sh3pxd2a^tm1b(EUCOMM)Wtsi	25	F	hom	M02155972_Sh3pxd2a_hom1	ERS801109	pass	17311645	62393209
Sh3pxd2a	ENSMUSG00000053617	Sh3pxd2a^tm1b(EUCOMM)Wtsi	27	M	het	M02155977_Sh3pxd2a_het6	ERS801114	pass	18229818	61718506
Sh3pxd2a	ENSMUSG00000053617	Sh3pxd2a^tm1b(EUCOMM)Wtsi	25	M	hom	M02157757_Sh3pxd2a_hom3	ERS801116	pass	16343384	61284368
Sh3pxd2a	ENSMUSG00000053617	Sh3pxd2a^tm1b(EUCOMM)Wtsi	18	F	het	M02181325_Sh3pxd2a_het7	ERS801117	pass	15036299	59913946
Sh3pxd2a	ENSMUSG00000053617	Sh3pxd2a^tm1b(EUCOMM)Wtsi	20	M	hom	M02181329_Sh3pxd2a_hom5	ERS801120	pass	23778665	64344062
Sh3pxd2a	ENSMUSG00000053617	Sh3pxd2a^tm1b(EUCOMM)Wtsi	28	F	het	Sh3pxd2a_het1	ERS808501	fail	11540610	21725485
Sh3pxd2a	ENSMUSG00000053617	Sh3pxd2a^tm1b(EUCOMM)Wtsi	27	F	het	Sh3pxd2a_het2	ERS808504	fail	18341367	22972078
Sh3pxd2a	ENSMUSG00000053617	Sh3pxd2a^tm1b(EUCOMM)Wtsi	24	M	hom	Sh3pxd2a_hom6	ERS808509	fail	18178275	18504122
Sh3pxd2a	ENSMUSG00000053617	Sh3pxd2a^tm1b(EUCOMM)Wtsi	25	M	het	Sh3pxd2a_het4	ERS808512	fail	14841773	29033592
Sh3pxd2a	ENSMUSG00000053617	Sh3pxd2a^tm1b(EUCOMM)Wtsi	27	M	het	Sh3pxd2a_het5	ERS808515	fail	10594810	22241929
Sh3pxd2a	ENSMUSG00000053617	Sh3pxd2a^tm1b(EUCOMM)Wtsi	25	F	hom	Sh3pxd2a_hom1	ERS808500	fail	23293274	22900660
Sh3pxd2a	ENSMUSG00000053617	Sh3pxd2a^tm1b(EUCOMM)Wtsi	27	M	het	Sh3pxd2a_het6	ERS808505	fail	9427393	14463179
Sh3pxd2a	ENSMUSG00000053617	Sh3pxd2a^tm1b(EUCOMM)Wtsi	25	M	hom	Sh3pxd2a_hom3	ERS808507	fail	10231726	6235759
Sh3pxd2a	ENSMUSG00000053617	Sh3pxd2a^tm1b(EUCOMM)Wtsi	18	F	het	Sh3pxd2a_het7	ERS808508	fail	16137393	21028296
Sh3pxd2a	ENSMUSG00000053617	Sh3pxd2a^tm1b(EUCOMM)Wtsi	20	M	hom	Sh3pxd2a_hom5	ERS808511	fail	20860783	28739810
Sh3pxd2a	ENSMUSG00000053617	Sh3pxd2a^tm1b(EUCOMM)Wtsi	24	F	wt	Sh3pxd2a_wt1	ERS808502	fail	23847854	20701154
Sh3pxd2a	ENSMUSG00000053617	Sh3pxd2a^tm1b(EUCOMM)Wtsi	27	M	wt	Sh3pxd2a_wt2	ERS808503	fail	17576296	18417063
Sh3pxd2a	ENSMUSG00000053617	Sh3pxd2a^tm1b(EUCOMM)Wtsi	25	M	hom	Sh3pxd2a_hom9	ERS808506	fail	23005765	22091905
Sh3pxd2a	ENSMUSG00000053617	Sh3pxd2a^tm1b(EUCOMM)Wtsi	20	M	wt	Sh3pxd2a_wt4	ERS808510	fail	17325847	19827208
Sh3pxd2a	ENSMUSG00000053617	Sh3pxd2a^tm1b(EUCOMM)Wtsi	24	M	wt	Sh3pxd2a_wt5	ERS808514	fail	6290155	20414902
Sh3pxd2a	ENSMUSG00000053617	Sh3pxd2a^tm1b(EUCOMM)Wtsi	24	F	wt	M02155974_Sh3pxd2a_wt1	ERS801111	pass	15226776	53670784
Sh3pxd2a	ENSMUSG00000053617	Sh3pxd2a^tm1b(EUCOMM)Wtsi	27	M	wt	M02155975_Sh3pxd2a_wt2	ERS801112	pass	13451783	54803334
Sh3pxd2a	ENSMUSG00000053617	Sh3pxd2a^tm1b(EUCOMM)Wtsi	25	M	hom	M02155978_Sh3pxd2a_hom7	ERS801115	pass	13940088	55827891
Sh3pxd2a	ENSMUSG00000053617	Sh3pxd2a^tm1b(EUCOMM)Wtsi	20	M	wt	M02181327_Sh3pxd2a_wt4	ERS801119	pass	19416925	56530604
Sh3pxd2a	ENSMUSG00000053617	Sh3pxd2a^tm1b(EUCOMM)Wtsi	24	M	wt	M02181331_Sh3pxd2a_wt5	ERS801122	pass	16262935	59493607
Smc3	ENSMUSG00000024974	Smc3^tm1a(EUCOMM)Wtsi	23	M	het	M02586847_Smc3_het1	ERS1792864	pass	19023095	37454157
Smc3	ENSMUSG00000024974	Smc3^tm1a(EUCOMM)Wtsi	23	F	het	M02611592_Smc3_het2	ERS1792869	pass	22927406	40898350
Smc3	ENSMUSG00000024974	Smc3^tm1a(EUCOMM)Wtsi	22	M	het	M02611596_Smc3_het3	ERS1792870	pass	22099377	42828643
Smc3	ENSMUSG00000024974	Smc3^tm1a(EUCOMM)Wtsi	22	F	het	M02611600_Smc3_het4	ERS1792872	pass	22471543	41805026
Smc3	ENSMUSG00000024974	Smc3^tm1a(EUCOMM)Wtsi	23	M	het	M02620046_Smc3_het5	ERS1792874	pass	20150135	39415266
Smc3	ENSMUSG00000024974	Smc3^tm1a(EUCOMM)Wtsi	14	F	wt	M02586848_Smc3_wt1	ERS1792865	fail	24064799	44204672
Smc3	ENSMUSG00000024974	Smc3^tm1a(EUCOMM)Wtsi	25	F	wt	M02586850_Smc3_wt2	ERS1792866	pass	21020619	39305838
Smc3	ENSMUSG00000024974	Smc3^tm1a(EUCOMM)Wtsi	23	F	wt	M02586852_Smc3_wt3	ERS1792867	pass	20258589	39602778
Smc3	ENSMUSG00000024974	Smc3^tm1a(EUCOMM)Wtsi	24	M	wt	M02611588_Smc3_wt4	ERS1792868	pass	20604248	38838585
Smc3	ENSMUSG00000024974	Smc3^tm1a(EUCOMM)Wtsi	18	F	wt	M02611598_Smc3_wt5	ERS1792871	fail	21904863	42419873
Smc3	ENSMUSG00000024974	Smc3^tm1a(EUCOMM)Wtsi	22	M	wt	M02620044_Smc3_wt6	ERS1792873	pass	21001522	40831046
Smc3	ENSMUSG00000024974	Smc3^tm1a(EUCOMM)Wtsi	20	F	wt	M02620047_Smc3_wt7	ERS1792875	fail	20559297	40403140
Smg1	ENSMUSG00000030655	Smg1^tm1b(EUCOMM)Hmgu	19	F	het	M02378921_Smg1_het1	ERS1953784	pass	26520529	55419633
Smg1	ENSMUSG00000030655	Smg1^tm1b(EUCOMM)Hmgu	22	F	het	M02378923_Smg1_het2	ERS1953786	pass	22407061	48230669
Smg1	ENSMUSG00000030655	Smg1^tm1b(EUCOMM)Hmgu	25	F	het	M02378926_Smg1_het3	ERS1953788	pass	21126410	47683646
Smg1	ENSMUSG00000030655	Smg1^tm1b(EUCOMM)Hmgu	21	F	het	M02390296_Smg1_het4	ERS1953789	pass	22785211	38448127
Smg1	ENSMUSG00000030655	Smg1^tm1b(EUCOMM)Hmgu	22	M	het	M02390297_Smg1_het5	ERS1953790	pass	22958691	43774585
Smg1	ENSMUSG00000030655	Smg1^tm1b(EUCOMM)Hmgu	23	F	het	M02390298_Smg1_het6	ERS1953791	pass	23774998	44594086
Smg1	ENSMUSG00000030655	Smg1^tm1b(EUCOMM)Hmgu	16	F	het	M02390299_Smg1_het7	ERS1953792	pass	27443001	56979096
Smg1	ENSMUSG00000030655	Smg1^tm1b(EUCOMM)Hmgu	22	F	het	M02390300_Smg1_het8	ERS1953793	pass	21692537	37117859
Smg1	ENSMUSG00000030655	Smg1^tm1b(EUCOMM)Hmgu	19	F	het	M02390301_Smg1_het9	ERS1953794	pass	22067508	41641364
Smg1	ENSMUSG00000030655	Smg1^tm1b(EUCOMM)Hmgu	27	M	wt	M02378918_Smg1_wt1	ERS1953783	pass	23738584	45649731
Smg1	ENSMUSG00000030655	Smg1^tm1b(EUCOMM)Hmgu	26	M	wt	M02378922_Smg1_wt2	ERS1953785	pass	21773320	40211946
Smg1	ENSMUSG00000030655	Smg1^tm1b(EUCOMM)Hmgu	24	M	wt	M02378924_Smg1_wt3	ERS1953787	pass	20863136	46511594
Smg1	ENSMUSG00000030655	Smg1^tm1b(EUCOMM)Hmgu	25	M	wt	M02390302_Smg1_wt4	ERS1953795	pass	19248368	32864862
Smg1	ENSMUSG00000030655	Smg1^tm1b(EUCOMM)Hmgu	27	M	wt	M02390303_Smg1_wt5	ERS1953796	fail	20024964	25565793
Smg9	ENSMUSG00000002210	Smg9^tm1b(EUCOMM)Wtsi	21	M	het	M02318282_Smg9_het1	ERS1953799	pass	20706766	36025563
Smg9	ENSMUSG00000002210	Smg9^tm1b(EUCOMM)Wtsi	25	M	het	M02318285_Smg9_het2	ERS1953801	pass	21502213	41357883
Smg9	ENSMUSG00000002210	Smg9^tm1b(EUCOMM)Wtsi	24	F	het	M02318287_Smg9_het3	ERS1953803	fail	22338849	46905534
Smg9	ENSMUSG00000002210	Smg9^tm1b(EUCOMM)Wtsi	28	F	het	M02323999_Smg9_het4	ERS1953807	pass	22809406	48637543
Smg9	ENSMUSG00000002210	Smg9^tm1b(EUCOMM)Wtsi	31	M	het	M02324000_Smg9_het5	ERS1953808	fail	19358699	17392427
Smg9	ENSMUSG00000002210	Smg9^tm1b(EUCOMM)Wtsi	25	M	hom	M02318286_Smg9_hom1	ERS1953802	pass	21909223	37551959
Smg9	ENSMUSG00000002210	Smg9^tm1b(EUCOMM)Wtsi	18	F	hom	M02323996_Smg9_hom2	ERS1953805	pass	24309735	50182542
Smg9	ENSMUSG00000002210	Smg9^tm1b(EUCOMM)Wtsi	25	M	wt	M02318280_Smg9_wt1	ERS1953797	pass	24372166	47296144
Smg9	ENSMUSG00000002210	Smg9^tm1b(EUCOMM)Wtsi	26	F	wt	M02318281_Smg9_wt2	ERS1953798	pass	22395724	41441830
Smg9	ENSMUSG00000002210	Smg9^tm1b(EUCOMM)Wtsi	27	F	het	M02318283_Smg9_het6	ERS1953800	pass	25340090	52692719
Smg9	ENSMUSG00000002210	Smg9^tm1b(EUCOMM)Wtsi	29	F	wt	M02323995_Smg9_wt4	ERS1953804	pass	18521825	16421569
Smg9	ENSMUSG00000002210	Smg9^tm1b(EUCOMM)Wtsi	30	M	wt	M02323997_Smg9_wt5	ERS1953806	pass	21166681	33101691
Smg9	ENSMUSG00000002210	Smg9^tm1b(EUCOMM)Wtsi	29	F	wt	M02324004_Smg9_wt6	ERS1953809	pass	22242045	47961679
Ssr2	ENSMUSG00000041355	Ssr2^tm1b(EUCOMM)Wtsi	27	F	het	M02190483_Ssr2_het1	ERS904175	pass	39490007	90050635
Ssr2	ENSMUSG00000041355	Ssr2^tm1b(EUCOMM)Wtsi	25	F	het	M02190487_Ssr2_het2	ERS904179	pass	36770151	79549164
Ssr2	ENSMUSG00000041355	Ssr2^tm1b(EUCOMM)Wtsi	26	M	het	M02192375_Ssr2_het3	ERS904181	pass	42741454	85849175
Ssr2	ENSMUSG00000041355	Ssr2^tm1b(EUCOMM)Wtsi	24	M	het	M02202698_Ssr2_het4	ERS904185	pass	26350450	78124524
Ssr2	ENSMUSG00000041355	Ssr2^tm1b(EUCOMM)Wtsi	26	M	het	M02202703_Ssr2_het5	ERS904189	pass	26843061	77245371
Ssr2	ENSMUSG00000041355	Ssr2^tm1b(EUCOMM)Wtsi	24	M	hom	M02190482_Ssr2_hom1	ERS904174	pass	30704936	68779048
Ssr2	ENSMUSG00000041355	Ssr2^tm1b(EUCOMM)Wtsi	26	M	hom	M02190485_Ssr2_hom2	ERS904177	pass	16515507	61783998
Ssr2	ENSMUSG00000041355	Ssr2^tm1b(EUCOMM)Wtsi	22	M	hom	M02190489_Ssr2_hom3	ERS904180	fail	44794694	86420373
Ssr2	ENSMUSG00000041355	Ssr2^tm1b(EUCOMM)Wtsi	27	M	hom	M02202701_Ssr2_hom4	ERS904187	pass	44978070	93714729
Ssr2	ENSMUSG00000041355	Ssr2^tm1b(EUCOMM)Wtsi	28	M	hom	M02202702_Ssr2_hom5	ERS904188	pass	38282105	89996710
Ssr2	ENSMUSG00000041355	Ssr2^tm1b(EUCOMM)Wtsi	25	M	wt	M02190484_Ssr2_wt1	ERS904176	pass	27632406	88401475
Ssr2	ENSMUSG00000041355	Ssr2^tm1b(EUCOMM)Wtsi	26	M	wt	M02190486_Ssr2_wt2	ERS904178	pass	39792462	92666640
Ssr2	ENSMUSG00000041355	Ssr2^tm1b(EUCOMM)Wtsi	22	M	wt	M02192376_Ssr2_wt3	ERS904182	pass	47253133	73596152
Ssr2	ENSMUSG00000041355	Ssr2^tm1b(EUCOMM)Wtsi	24	F	wt	M02192377_Ssr2_wt4	ERS904183	pass	21675378	61252782
Ssr2	ENSMUSG00000041355	Ssr2^tm1b(EUCOMM)Wtsi	24	M	wt	M02202696_Ssr2_wt5	ERS904184	pass	35239393	81449720
Ssr2	ENSMUSG00000041355	Ssr2^tm1b(EUCOMM)Wtsi	26	F	wt	M02202699_Ssr2_wt6	ERS904186	pass	27959980	71311183
Supt3	ENSMUSG00000038954	Supt3^tm1a(EUCOMM)Hmgu	22	M	het	M01945544_Supt3_het1	ERS671241	pass	36710236	7890737
Supt3	ENSMUSG00000038954	Supt3^tm1a(EUCOMM)Hmgu	24	F	het	M01945549_Supt3_het2	ERS671244	pass	34802356	8179011
Supt3	ENSMUSG00000038954	Supt3^tm1a(EUCOMM)Hmgu	24	M	het	M01965796_Supt3_het3	ERS671248	pass	51823022	11486043
Supt3	ENSMUSG00000038954	Supt3^tm1a(EUCOMM)Hmgu	26	M	het	M01965798_Supt3_het4	ERS671249	pass	52057351	11308155
Supt3	ENSMUSG00000038954	Supt3^tm1a(EUCOMM)Hmgu	9	M	hom	M01945546_Supt3_hom1	ERS671242	pass	20205207	5986163
Supt3	ENSMUSG00000038954	Supt3^tm1a(EUCOMM)Hmgu	11	M	hom	M01945548_Supt3_hom2	ERS671243	pass	44801810	8914475
Supt3	ENSMUSG00000038954	Supt3^tm1a(EUCOMM)Hmgu	8	F	hom	M01945550_Supt3_hom3	ERS671245	pass	42033586	8668847
Supt3	ENSMUSG00000038954	Supt3^tm1a(EUCOMM)Hmgu	NA	M	hom	M01945551_Supt3_hom4	ERS671246	pass	38794995	10132515
Supt3	ENSMUSG00000038954	Supt3^tm1a(EUCOMM)Hmgu	21	M	wt	M01942118_Supt3_wt1	ERS671240	pass	37253471	9804013
Supt3	ENSMUSG00000038954	Supt3^tm1a(EUCOMM)Hmgu	26	M	wt	M01965793_Supt3_wt2	ERS671247	fail	29202731	5365687
Tial1	ENSMUSG00000030846	Tial1^tm1b(EUCOMM)Wtsi	21	F	het	M02732641_Tial1_het1	ERS1953771	pass	22101459	50034458
Tial1	ENSMUSG00000030846	Tial1^tm1b(EUCOMM)Wtsi	24	F	het	M02734431_Tial1_het2	ERS1953772	pass	22703251	51167631
Tial1	ENSMUSG00000030846	Tial1^tm1b(EUCOMM)Wtsi	21	F	het	M02734436_Tial1_het3	ERS1953776	pass	23096841	49765057
Tial1	ENSMUSG00000030846	Tial1^tm1b(EUCOMM)Wtsi	23	M	het	M02736036_Tial_het4	ERS1953777	pass	24731935	48066212
Tial1	ENSMUSG00000030846	Tial1^tm1b(EUCOMM)Wtsi	24	M	het	M02736040_Tial1_het5	ERS1953781	pass	24420434	51918417
Tial1	ENSMUSG00000030846	Tial1^tm1b(EUCOMM)Wtsi	23	F	het	M02736041_Tial1_het6	ERS1953782	pass	25536281	55887723
Tial1	ENSMUSG00000030846	Tial1^tm1b(EUCOMM)Wtsi	21	F	hom	M02732634_Tial1_hom1	ERS1953767	pass	23827751	51144615
Tial1	ENSMUSG00000030846	Tial1^tm1b(EUCOMM)Wtsi	20	M	hom	M02732640_Tial1_hom2	ERS1953770	pass	23469348	53550363
Tial1	ENSMUSG00000030846	Tial1^tm1b(EUCOMM)Wtsi	17	M	hom	M02734435_Tial1_hom3	ERS1953775	fail	22528958	31183622
Tial1	ENSMUSG00000030846	Tial1^tm1b(EUCOMM)Wtsi	22	M	hom	M02736038_Tial1_hom4	ERS1953779	pass	22805760	45778745
Tial1	ENSMUSG00000030846	Tial1^tm1b(EUCOMM)Wtsi	22	F	wt	M02732635_Tial1_wt1	ERS1953768	pass	22118207	51487154
Tial1	ENSMUSG00000030846	Tial1^tm1b(EUCOMM)Wtsi	21	F	wt	M02732639_Tial1_wt2	ERS1953769	pass	23030374	52139740
Tial1	ENSMUSG00000030846	Tial1^tm1b(EUCOMM)Wtsi	22	M	wt	M02734432_Tial1_wt3	ERS1953773	pass	23140408	53084156
Tial1	ENSMUSG00000030846	Tial1^tm1b(EUCOMM)Wtsi	19	M	wt	M02734433_Tial1_wt4	ERS1953774	pass	28277159	54853742
Tial1	ENSMUSG00000030846	Tial1^tm1b(EUCOMM)Wtsi	23	F	wt	M02736037_Tial1_wt5	ERS1953778	pass	21181334	46622666
Tial1	ENSMUSG00000030846	Tial1^tm1b(EUCOMM)Wtsi	22	M	wt	M02736039_Tial1_wt6	ERS1953780	pass	23567231	49168380
Timmdc1	ENSMUSG00000002846	Timmdc1^tm1b(EUCOMM)Wtsi	24	M	het	M02362755_Timmdc1_het1	ERS1558708	pass	21908754	76389260
Timmdc1	ENSMUSG00000002846	Timmdc1^tm1b(EUCOMM)Wtsi	24	M	het	M02362756_Timmdc1_het2	ERS1558709	pass	21102864	67794865
Timmdc1	ENSMUSG00000002846	Timmdc1^tm1b(EUCOMM)Wtsi	27	F	het	M02368890_Timmdc1_het3	ERS1558711	fail	20244347	64529347
Timmdc1	ENSMUSG00000002846	Timmdc1^tm1b(EUCOMM)Wtsi	20	F	het	M02385444_Timmdc1_het4	ERS1558714	pass	20405917	72429985
Timmdc1	ENSMUSG00000002846	Timmdc1^tm1b(EUCOMM)Wtsi	21	M	het	M02385445_Timmdc1_het5	ERS1558715	pass	19064696	60549591
Timmdc1	ENSMUSG00000002846	Timmdc1^tm1b(EUCOMM)Wtsi	23	F	het	M02390305_Timmdc1_het6	ERS1558716	pass	19847086	61086459
Timmdc1	ENSMUSG00000002846	Timmdc1^tm1b(EUCOMM)Wtsi	24	F	het	M02390309_Timmdc1_het7	ERS1558718	pass	23386312	69353986
Timmdc1	ENSMUSG00000002846	Timmdc1^tm1b(EUCOMM)Wtsi	24	F	wt	M02357075_Timmdc1_wt1	ERS1558706	pass	22019747	78116242
Timmdc1	ENSMUSG00000002846	Timmdc1^tm1b(EUCOMM)Wtsi	24	M	wt	M02357078_Timmdc1_wt2	ERS1558707	pass	23221301	78235480
Timmdc1	ENSMUSG00000002846	Timmdc1^tm1b(EUCOMM)Wtsi	19	M	wt	M02362761_Timmdc1_wt3	ERS1558710	pass	22343817	70574192
Timmdc1	ENSMUSG00000002846	Timmdc1^tm1b(EUCOMM)Wtsi	25	F	wt	M02368892_Timmdc1_wt4	ERS1558712	pass	22929907	74481670
Timmdc1	ENSMUSG00000002846	Timmdc1^tm1b(EUCOMM)Wtsi	22	M	wt	M02385443_Timmdc1_wt5	ERS1558713	pass	21243652	72602219
Timmdc1	ENSMUSG00000002846	Timmdc1^tm1b(EUCOMM)Wtsi	24	F	wt	M02390308_Timmdc1_wt6	ERS1558717	pass	19605099	71606730
Tmem30a	ENSMUSG00000032328	Tmem30a^tm1a(KOMP)Wtsi	22	F	het	M02024595_Tmem30a_het1	ERS1792881	pass	23310887	46694936
Tmem30a	ENSMUSG00000032328	Tmem30a^tm1a(KOMP)Wtsi	24	M	het	M02024599_Tmem30a_het2	ERS1792883	pass	19772158	41130979
Tmem30a	ENSMUSG00000032328	Tmem30a^tm1a(KOMP)Wtsi	25	M	het	M02045984_Tmem30a_het3	ERS1792884	pass	23623516	43679322
Tmem30a	ENSMUSG00000032328	Tmem30a^tm1a(KOMP)Wtsi	24	F	het	M02045990_Tmem30a_het4	ERS1792887	pass	21750478	42475615
Tmem30a	ENSMUSG00000032328	Tmem30a^tm1a(KOMP)Wtsi	28	F	het	M02051889_Tmem30a_het5	ERS1792889	pass	23868845	46355074
Tmem30a	ENSMUSG00000032328	Tmem30a^tm1a(KOMP)Wtsi	27	M	het	M02051890_Tmem30a_het6	ERS1792890	pass	21965589	45075056
Tmem30a	ENSMUSG00000032328	Tmem30a^tm1a(KOMP)Wtsi	22	F	wt	M02024594_Tmem30a_wt1	ERS1792880	pass	21515098	45603563
Tmem30a	ENSMUSG00000032328	Tmem30a^tm1a(KOMP)Wtsi	24	F	wt	M02024598_Tmem30a_wt2	ERS1792882	pass	21156963	44209471
Tmem30a	ENSMUSG00000032328	Tmem30a^tm1a(KOMP)Wtsi	24	M	wt	M02045988_Tmem30a_wt3	ERS1792885	pass	23835391	44856037
Tmem30a	ENSMUSG00000032328	Tmem30a^tm1a(KOMP)Wtsi	21	M	wt	M02045989_Tmem30a_wt4	ERS1792886	fail	19098077	32618340
Tmem30a	ENSMUSG00000032328	Tmem30a^tm1a(KOMP)Wtsi	27	F	wt	M02051885_Tmem30a_wt5	ERS1792888	pass	22827168	46786538
Tmem30a	ENSMUSG00000032328	Tmem30a^tm1a(KOMP)Wtsi	28	F	wt	M02051891_Tmem30a_wt6	ERS1792891	pass	22430348	45662534
Tmem98	ENSMUSG00000035413	Tmem98^tm1a(EUCOMM)Wtsi	25	M	het	M02738223_Tmem98_het1	ERS1953823	pass	23313069	54278212
Tmem98	ENSMUSG00000035413	Tmem98^tm1a(EUCOMM)Wtsi	24	F	het	M02738226_Tmem98_het2	ERS1953825	pass	22916897	48405817
Tmem98	ENSMUSG00000035413	Tmem98^tm1a(EUCOMM)Wtsi	21	F	het	M02752264_Tmem98_het3	ERS1953826	fail	21716146	49065723
Tmem98	ENSMUSG00000035413	Tmem98^tm1a(EUCOMM)Wtsi	23	M	het	M02752269_Tmem98_het4	ERS1953829	pass	22549855	52138009
Tmem98	ENSMUSG00000035413	Tmem98^tm1a(EUCOMM)Wtsi	22	F	het	M02752273_Tmem98_het5	ERS1953832	fail	26721114	53977282
Tmem98	ENSMUSG00000035413	Tmem98^tm1a(EUCOMM)Wtsi	25	M	het	M02757946_Tmem98_het6	ERS1953835	pass	21590522	41966522
Tmem98	ENSMUSG00000035413	Tmem98^tm1a(EUCOMM)Wtsi	22	M	hom	M02738222_Tmem98_hom1	ERS1953822	pass	22553441	52212703
Tmem98	ENSMUSG00000035413	Tmem98^tm1a(EUCOMM)Wtsi	24	F	hom	M02752265_Tmem98_hom2	ERS1953827	pass	21675197	48498297
Tmem98	ENSMUSG00000035413	Tmem98^tm1a(EUCOMM)Wtsi	24	M	hom	M02752271_Tmem98_hom3	ERS1953830	pass	22508615	51453727
Tmem98	ENSMUSG00000035413	Tmem98^tm1a(EUCOMM)Wtsi	21	M	hom	M02752272_Tmem98_hom4	ERS1953831	pass	20926781	48386776
Tmem98	ENSMUSG00000035413	Tmem98^tm1a(EUCOMM)Wtsi	24	F	hom	M02757942_Tmem98_hom5	ERS1953833	fail	25824276	50179328
Tmem98	ENSMUSG00000035413	Tmem98^tm1a(EUCOMM)Wtsi	21	F	wt	M02738221_Tmem98_wt1	ERS1953821	pass	24607990	53954920
Tmem98	ENSMUSG00000035413	Tmem98^tm1a(EUCOMM)Wtsi	25	M	wt	M02738225_Tmem98_wt2	ERS1953824	pass	27432700	59196459
Tmem98	ENSMUSG00000035413	Tmem98^tm1a(EUCOMM)Wtsi	22	F	wt	M02752267_Tmem98_wt3	ERS1953828	pass	22671923	49017478
Tmem98	ENSMUSG00000035413	Tmem98^tm1a(EUCOMM)Wtsi	25	M	wt	M02757943_Tmem98_wt4	ERS1953834	pass	20529981	46654964
Tmem98	ENSMUSG00000035413	Tmem98^tm1a(EUCOMM)Wtsi	25	M	wt	M02757948_Tmem98_wt5	ERS1953836	pass	21472800	47505650
Traf2	ENSMUSG00000026942	Traf2^tm1a(EUCOMM)Wtsi	23	M	het	M01867514_Traf2_het1	ERS611593	pass	44534746	70949902
Traf2	ENSMUSG00000026942	Traf2^tm1a(EUCOMM)Wtsi	25	M	het	M01867515_Traf2_het2	ERS611594	fail	60872917	76350629
Traf2	ENSMUSG00000026942	Traf2^tm1a(EUCOMM)Wtsi	27	M	het	M01867518_Traf2_het3	ERS611597	pass	65826860	93866259
Traf2	ENSMUSG00000026942	Traf2^tm1a(EUCOMM)Wtsi	25	M	hom	M01843435_Traf2_hom1	ERS611590	pass	54372345	93307100
Traf2	ENSMUSG00000026942	Traf2^tm1a(EUCOMM)Wtsi	24	F	hom	M01867512_Traf2_hom2	ERS611591	pass	66872111	87806866
Traf2	ENSMUSG00000026942	Traf2^tm1a(EUCOMM)Wtsi	24	F	hom	M01867513_Traf2_hom3	ERS611592	pass	53664863	84348598
Traf2	ENSMUSG00000026942	Traf2^tm1a(EUCOMM)Wtsi	25	M	hom	M01867516_Traf2_hom4	ERS611595	pass	40037760	60490067
Traf2	ENSMUSG00000026942	Traf2^tm1a(EUCOMM)Wtsi	22	F	hom	M01868463_Traf2_hom5	ERS611599	pass	28579582	58564681
Traf2	ENSMUSG00000026942	Traf2^tm1a(EUCOMM)Wtsi	24	F	hom	M01868469_Tra2_hom6	ERS611601	pass	41829341	63801122
Traf2	ENSMUSG00000026942	Traf2^tm1a(EUCOMM)Wtsi	24	F	wt	M01867517_Traf2_wt1	ERS611596	pass	56203032	79413977
Traf2	ENSMUSG00000026942	Traf2^tm1a(EUCOMM)Wtsi	23	F	wt	M01868462_Traf2_wt2	ERS611598	pass	31751989	64430896
Traf2	ENSMUSG00000026942	Traf2^tm1a(EUCOMM)Wtsi	27	M	wt	M01868466_Traf2_wt3	ERS611600	pass	45233952	75629469
Traf6	ENSMUSG00000027164	Traf6^tm2a(EUCOMM)Wtsi	25	F	het	M01956313_Traf6_het1	ERS671256	pass	30769006	74096120
Traf6	ENSMUSG00000027164	Traf6^tm2a(EUCOMM)Wtsi	23	F	het	M01956316_Traf6_het2	ERS671258	pass	33556241	68526823
Traf6	ENSMUSG00000027164	Traf6^tm2a(EUCOMM)Wtsi	26	M	het	M01956317_Traf6_het3	ERS671259	pass	43236470	88511942
Traf6	ENSMUSG00000027164	Traf6^tm2a(EUCOMM)Wtsi	25	F	het	M01965259_Traf6_het4	ERS671262	fail	16012165	34118149
Traf6	ENSMUSG00000027164	Traf6^tm2a(EUCOMM)Wtsi	26	F	het	M01965260_Traf6_het5	ERS671263	pass	29708117	91690538
Traf6	ENSMUSG00000027164	Traf6^tm2a(EUCOMM)Wtsi	22	F	hom	M01954639_Traf6_hom1	ERS671251	pass	35623085	83490741
Traf6	ENSMUSG00000027164	Traf6^tm2a(EUCOMM)Wtsi	24	M	hom	M01954640_Traf6_hom2	ERS671252	pass	36462502	80105714
Traf6	ENSMUSG00000027164	Traf6^tm2a(EUCOMM)Wtsi	25	M	hom	M01954641_Traf6_hom3	ERS671253	pass	26803958	59076237
Traf6	ENSMUSG00000027164	Traf6^tm2a(EUCOMM)Wtsi	24	F	hom	M01965256_Traf6_hom4	ERS671260	pass	28304812	79042895
Traf6	ENSMUSG00000027164	Traf6^tm2a(EUCOMM)Wtsi	25	M	hom	M01965262_Traf6_hom5	ERS671264	pass	36506988	96267450
Traf6	ENSMUSG00000027164	Traf6^tm2a(EUCOMM)Wtsi	22	F	wt	M01954638_Traf6_wt1	ERS671250	pass	23178666	60018172
Traf6	ENSMUSG00000027164	Traf6^tm2a(EUCOMM)Wtsi	NA	M	wt	M01954645_Traf6_wt2	ERS671254	pass	22935994	61227801
Traf6	ENSMUSG00000027164	Traf6^tm2a(EUCOMM)Wtsi	26	M	wt	M01956310_Traf6_wt3	ERS671255	pass	27355028	74758204
Traf6	ENSMUSG00000027164	Traf6^tm2a(EUCOMM)Wtsi	21	F	wt	M01956315_Traf6_wt4	ERS671257	fail	24206993	58929111
Traf6	ENSMUSG00000027164	Traf6^tm2a(EUCOMM)Wtsi	25	M	wt	M01965257_Traf6_wt5	ERS671261	fail	17990909	25417926
Trps1	ENSMUSG00000038679	Trps1^em1(IMPC)Wtsi	27	F	het	M02664453_Trps1_het1	ERS1885373	pass	24459459	56712616
Trps1	ENSMUSG00000038679	Trps1^em1(IMPC)Wtsi	27	F	het	M02664454_Trps1_het2	ERS1885374	pass	23749030	57902619
Trps1	ENSMUSG00000038679	Trps1^em1(IMPC)Wtsi	25	F	het	M02673939_Trps1_het3	ERS1885379	pass	22529188	57318694
Trps1	ENSMUSG00000038679	Trps1^em1(IMPC)Wtsi	26	M	het	M02673940_Trps1_het4	ERS1885380	pass	23742575	57440160
Trps1	ENSMUSG00000038679	Trps1^em1(IMPC)Wtsi	23	M	het	M02692817_Trps1_het5	ERS1885382	pass	25137737	56666683
Trps1	ENSMUSG00000038679	Trps1^em1(IMPC)Wtsi	25	M	het	M02692819_Trps1_het6	ERS1885384	fail	25175119	51193745
Trps1	ENSMUSG00000038679	Trps1^em1(IMPC)Wtsi	28	M	hom	M02664445_Trps1_hom1	ERS1885370	fail	24340893	54085737
Trps1	ENSMUSG00000038679	Trps1^em1(IMPC)Wtsi	27	M	hom	M02664450_Trps1_hom2	ERS1885371	pass	22085619	54118286
Trps1	ENSMUSG00000038679	Trps1^em1(IMPC)Wtsi	26	M	hom	M02673933_Trps1_hom3	ERS1885375	pass	25786183	59588360
Trps1	ENSMUSG00000038679	Trps1^em1(IMPC)Wtsi	28	M	hom	M02673934_Trps1_hom4	ERS1885376	pass	26693607	60936683
Trps1	ENSMUSG00000038679	Trps1^em1(IMPC)Wtsi	26	F	hom	M02673937_Trps1_hom5	ERS1885378	pass	25979263	61309052
Trps1	ENSMUSG00000038679	Trps1^em1(IMPC)Wtsi	28	M	wt	M02664452_Trps1_wt1	ERS1885372	pass	23231387	56938421
Trps1	ENSMUSG00000038679	Trps1^em1(IMPC)Wtsi	26	M	wt	M02673935_Trps1_wt2	ERS1885377	pass	26488785	58575924
Trps1	ENSMUSG00000038679	Trps1^em1(IMPC)Wtsi	25	M	wt	M02673941_Trps1_wt3	ERS1885381	pass	25393753	61799354
Trps1	ENSMUSG00000038679	Trps1^em1(IMPC)Wtsi	24	M	wt	M02692818_Trps1_wt4	ERS1885383	fail	23731267	52974628
Trps1	ENSMUSG00000038679	Trps1^em1(IMPC)Wtsi	23	M	wt	M02692820_Trps1_wt5	ERS1885385	pass	24555530	55977445
Wrap53	ENSMUSG00000041346	Wrap53^tm1b(EUCOMM)Wtsi	7	M	het	M02218772_Wrap53_het1	ERS1326613	fail	22770362	53359435
Wrap53	ENSMUSG00000041346	Wrap53^tm1b(EUCOMM)Wtsi	13	M	het	M02218775_Wrap53_het2	ERS1326614	fail	23724577	62776304
Wrap53	ENSMUSG00000041346	Wrap53^tm1b(EUCOMM)Wtsi	26	M	het	M02219633_Wrap53_het3	ERS1326616	pass	24442586	84858909
Wrap53	ENSMUSG00000041346	Wrap53^tm1b(EUCOMM)Wtsi	20	M	het	M02227708_Wrap53_het4	ERS1326619	pass	26220703	80519523
Wrap53	ENSMUSG00000041346	Wrap53^tm1b(EUCOMM)Wtsi	20	M	het	M02227710_Wrap53_het5	ERS1326621	pass	25033085	80177050
Wrap53	ENSMUSG00000041346	Wrap53^tm1b(EUCOMM)Wtsi	26	M	het	M02219637_Wrap53_het7	ERS1326618	pass	22660559	80065263
Wrap53	ENSMUSG00000041346	Wrap53^tm1b(EUCOMM)Wtsi	26	F	wt	M02219634_Wrap53_wt2	ERS1326617	pass	23441665	86208194
Wrap53	ENSMUSG00000041346	Wrap53^tm1b(EUCOMM)Wtsi	26	F	het	M02219630_Wrap53_het6	ERS1326615	pass	23207935	86714779
Wrap53	ENSMUSG00000041346	Wrap53^tm1b(EUCOMM)Wtsi	21	F	wt	M02227709_Wrap53_wt4	ERS1326620	pass	28997580	72137007
Wrap53	ENSMUSG00000041346	Wrap53^tm1b(EUCOMM)Wtsi	20	F	wt	M02227711_Wrap53_wt5	ERS1326622	fail	24735362	69105744
Zfyve20	ENSMUSG00000014550	Zfyve20^tm1a(EUCOMM)Wtsi	25	F	het	M02720629_Zfyve20_het1	ERS1885451	pass	19906988	50000098
Zfyve20	ENSMUSG00000014550	Zfyve20^tm1a(EUCOMM)Wtsi	25	M	het	M02720630_Zfyve20_het2	ERS1885452	pass	20637513	53712391
Zfyve20	ENSMUSG00000014550	Zfyve20^tm1a(EUCOMM)Wtsi	26	F	het	M02722591_Zfyve20_het3	ERS1885456	pass	26783800	58224766
Zfyve20	ENSMUSG00000014550	Zfyve20^tm1a(EUCOMM)Wtsi	26	M	het	M02722593_Zfyve20_het4	ERS1885458	pass	23172642	57216194
Zfyve20	ENSMUSG00000014550	Zfyve20^tm1a(EUCOMM)Wtsi	26	M	het	M02723036_Zfyve20_het5	ERS1885462	pass	21759626	52846148
Zfyve20	ENSMUSG00000014550	Zfyve20^tm1a(EUCOMM)Wtsi	26	F	het	M02723038_Zfyve20_het6	ERS1885463	pass	23811113	53880886
Zfyve20	ENSMUSG00000014550	Zfyve20^tm1a(EUCOMM)Wtsi	13	F	hom	M02720636_Zfyve20_hom1	ERS1885453	pass	23152246	57925388
Zfyve20	ENSMUSG00000014550	Zfyve20^tm1a(EUCOMM)Wtsi	8	F	het	M02722597_Zfyve20_het7	ERS1885460	pass	20134288	51871977
Zfyve20	ENSMUSG00000014550	Zfyve20^tm1a(EUCOMM)Wtsi	9	F	hom	M02723042_Zfyve20_hom3	ERS1885465	pass	25628480	56450071
Zfyve20	ENSMUSG00000014550	Zfyve20^tm1a(EUCOMM)Wtsi	24	F	wt	M02720628_Zfyve20_wt1	ERS1885450	pass	20954311	53560167
Zfyve20	ENSMUSG00000014550	Zfyve20^tm1a(EUCOMM)Wtsi	25	M	wt	M02722588_Zfyve20_wt2	ERS1885454	pass	23140859	54026091
Zfyve20	ENSMUSG00000014550	Zfyve20^tm1a(EUCOMM)Wtsi	26	M	wt	M02722589_Zfyve20_wt3	ERS1885455	pass	23022589	54828964
Zfyve20	ENSMUSG00000014550	Zfyve20^tm1a(EUCOMM)Wtsi	26	M	wt	M02722592_Zfyve20_wt4	ERS1885457	pass	26184918	59925887
Zfyve20	ENSMUSG00000014550	Zfyve20^tm1a(EUCOMM)Wtsi	25	F	wt	M02722595_Zfyve20_wt5	ERS1885459	pass	18144410	50179451
Zfyve20	ENSMUSG00000014550	Zfyve20^tm1a(EUCOMM)Wtsi	23	M	wt	M02723035_Zfyve20_wt6	ERS1885461	pass	20859208	53560537
Zfyve20	ENSMUSG00000014550	Zfyve20^tm1a(EUCOMM)Wtsi	26	M	wt	M02723041_Zfyve20_wt7	ERS1885464	pass	25251050	57786488
Zkscan14	ENSMUSG00000029627	Zkscan14^tm1a(EUCOMM)Wtsi	24	M	het	M02694726_Zkscan14	ERS1885386	pass	27331326	55384358
Zkscan14	ENSMUSG00000029627	Zkscan14^tm1a(EUCOMM)Wtsi	24	F	het	M02694728_Zkscan14	ERS1885387	pass	23327326	53989549
Zkscan14	ENSMUSG00000029627	Zkscan14^tm1a(EUCOMM)Wtsi	24	F	het	M02719151_Zkscan14	ERS1885398	pass	23285076	58984757
Zkscan14	ENSMUSG00000029627	Zkscan14^tm1a(EUCOMM)Wtsi	23	M	hom	M02694729_Zkscan14	ERS1885388	pass	21804264	51955872
Zkscan14	ENSMUSG00000029627	Zkscan14^tm1a(EUCOMM)Wtsi	26	M	hom	M02694730_Zkscan14	ERS1885389	pass	23512833	54297086
Zkscan14	ENSMUSG00000029627	Zkscan14^tm1a(EUCOMM)Wtsi	24	F	hom	M02694732_Zkscan14	ERS1885390	pass	23825711	52704280
Zkscan14	ENSMUSG00000029627	Zkscan14^tm1a(EUCOMM)Wtsi	25	M	hom	M02705597_Zkscan14	ERS1885394	pass	22943535	49076361
Zkscan14	ENSMUSG00000029627	Zkscan14^tm1a(EUCOMM)Wtsi	18	M	hom	M02719147_Zkscan14	ERS1885396	pass	22981169	56761224
Zkscan14	ENSMUSG00000029627	Zkscan14^tm1b(EUCOMM)Hmgu	21	M	hom	M02642876_Zkscan14	ERS1885401	pass	24724072	58897785
Zkscan14	ENSMUSG00000029627	Zkscan14^tm1a(EUCOMM)Wtsi	19	F	wt	M02694733_Zkscan14	ERS1885391	pass	25483182	53988666
Zkscan14	ENSMUSG00000029627	Zkscan14^tm1a(EUCOMM)Wtsi	26	M	wt	M02705594_Zkscan14	ERS1885392	pass	26109803	57910932
Zkscan14	ENSMUSG00000029627	Zkscan14^tm1a(EUCOMM)Wtsi	21	M	wt	M02705595_Zkscan14	ERS1885393	pass	27507213	56754920
Zkscan14	ENSMUSG00000029627	Zkscan14^tm1a(EUCOMM)Wtsi	25	F	wt	M02705598_Zkscan14	ERS1885395	pass	22071206	54375273
Zkscan14	ENSMUSG00000029627	Zkscan14^tm1a(EUCOMM)Wtsi	24	F	wt	M02719148_Zkscan14	ERS1885397	fail	25008466	58331223
Zkscan14	ENSMUSG00000029627	Zkscan14^tm1a(EUCOMM)Wtsi	21	M	wt	M02719152_Zkscan14	ERS1885399	pass	25496634	62169812
Zkscan14	ENSMUSG00000029627	Zkscan14^tm1b(EUCOMM)Hmgu	24	F	wt	M02642875_Zkscan14	ERS1885400	pass	25500316	57245526
Zkscan17	ENSMUSG00000020472	Zkscan17^tm1b(EUCOMM)Wtsi	23	F	het	M02708108_Zkscan17	ERS1885403	pass	20778083	46768539
Zkscan17	ENSMUSG00000020472	Zkscan17^tm1b(EUCOMM)Wtsi	23	F	het	M02708110_Zkscan17	ERS1885405	pass	23850889	50874048
Zkscan17	ENSMUSG00000020472	Zkscan17^tm1b(EUCOMM)Wtsi	23	M	het	M02708113_Zkscan17	ERS1885407	pass	24524516	50821520
Zkscan17	ENSMUSG00000020472	Zkscan17^tm1b(EUCOMM)Wtsi	24	M	het	M02708115_Zkscan17	ERS1885409	pass	24238476	51128084
Zkscan17	ENSMUSG00000020472	Zkscan17^tm1b(EUCOMM)Wtsi	26	M	het	M02718096_Zkscan17	ERS1885411	pass	24111955	55132960
Zkscan17	ENSMUSG00000020472	Zkscan17^tm1b(EUCOMM)Wtsi	25	F	het	M02718098_Zkscan17	ERS1885412	pass	21495934	51425889
Zkscan17	ENSMUSG00000020472	Zkscan17^tm1b(EUCOMM)Wtsi	24	M	het	M02719227_Zkscan17	ERS1885414	pass	23137762	52720211
Zkscan17	ENSMUSG00000020472	Zkscan17^tm1b(EUCOMM)Wtsi	24	F	het	M02719231_Zkscan17	ERS1885417	pass	27025061	56985748
Zkscan17	ENSMUSG00000020472	Zkscan17^tm1b(EUCOMM)Wtsi	23	M	hom	M02708114_Zkscan17	ERS1885408	pass	24388562	51720505
Zkscan17	ENSMUSG00000020472	Zkscan17^tm1b(EUCOMM)Wtsi	22	F	hom	M02708116_Zkscan17	ERS1885410	fail	25613551	53181523
Zkscan17	ENSMUSG00000020472	Zkscan17^tm1b(EUCOMM)Wtsi	26	M	hom	M02718099_Zkscan17	ERS1885413	pass	21564289	51862768
Zkscan17	ENSMUSG00000020472	Zkscan17^tm1b(EUCOMM)Wtsi	24	F	hom	M02719229_Zkscan17	ERS1885415	pass	24159567	54873904
Zkscan17	ENSMUSG00000020472	Zkscan17^tm1b(EUCOMM)Wtsi	23	M	hom	M02719230_Zkscan17	ERS1885416	pass	26371632	55531501
Zkscan17	ENSMUSG00000020472	Zkscan17^tm1b(EUCOMM)Wtsi	25	M	wt	M02708107_Zkscan17	ERS1885402	pass	23674909	51830638
Zkscan17	ENSMUSG00000020472	Zkscan17^tm1b(EUCOMM)Wtsi	24	F	wt	M02708109_Zkscan17	ERS1885404	pass	20993998	46973393
Zkscan17	ENSMUSG00000020472	Zkscan17^tm1b(EUCOMM)Wtsi	26	M	wt	M02708112_Zkscan17	ERS1885406	pass	23588624	51294531
