# Supplementary material for: Common and distinct transcriptional signatures of mammalian embryonic lethality
Source: Nat Commun. 2019 Jun 26;10:2792. doi: 10.1038/s41467-019-10642-x (PMC6594971; doi:10.1038/s41467-019-10642-x)
Supplement: Supplementary file 6 — Supplementary Data 5 [file 41467_2019_10642_MOESM6_ESM.xlsx]

## Sheet: supplementary-table-5
Supplementary Data 5. Genes that contribute 50% of the variation explained by PC3.
Gene ID	% variance explained	Name	Description	Chr	Start	End	Strand	Biotype
ENSMUSG00000050334	0.0683667	C130071C03Rik	RIKEN cDNA C130071C03 gene [Source:MGI Symbol;Acc:MGI:2443574]	13	83721381	83884194	1	lincRNA
ENSMUSG00000031285	0.0664475	Dcx	doublecortin [Source:MGI Symbol;Acc:MGI:1277171]	X	143855842	143933311	-1	protein_coding
ENSMUSG00000020908	0.0650875	Myh3	myosin, heavy polypeptide 3, skeletal muscle, embryonic [Source:MGI Symbol;Acc:MGI:1339709]	11	67078300	67102291	1	protein_coding
ENSMUSG00000048540	0.0640023	Nhlh2	nescient helix loop helix 2 [Source:MGI Symbol;Acc:MGI:97324]	3	102010076	102015492	1	protein_coding
ENSMUSG00000053024	0.0634031	Cntn2	contactin 2 [Source:MGI Symbol;Acc:MGI:104518]	1	132509427	132543256	-1	protein_coding
ENSMUSG00000026726	0.0598175	Cubn	cubilin (intrinsic factor-cobalamin receptor) [Source:MGI Symbol;Acc:MGI:1931256]	2	13276338	13491813	-1	protein_coding
ENSMUSG00000032083	0.0583657	Apoa1	apolipoprotein A-I [Source:MGI Symbol;Acc:MGI:88049]	9	46228580	46230466	1	protein_coding
ENSMUSG00000019230	0.0573599	Lhx9	LIM homeobox protein 9 [Source:MGI Symbol;Acc:MGI:1316721]	1	138825186	138848577	-1	protein_coding
ENSMUSG00000020609	0.0565238	Apob	apolipoprotein B [Source:MGI Symbol;Acc:MGI:88052]	12	7977648	8016835	1	protein_coding
ENSMUSG00000001823	0.0565224	Hoxd12	homeobox D12 [Source:MGI Symbol;Acc:MGI:96204]	2	74675013	74677705	1	protein_coding
ENSMUSG00000003410	0.0537947	Elavl3	ELAV (embryonic lethal, abnormal vision, Drosophila)-like 3 (Hu antigen C) [Source:MGI Symbol;Acc:MGI:109157]	9	22015005	22052023	-1	protein_coding
ENSMUSG00000051251	0.0530197	Nhlh1	nescient helix loop helix 1 [Source:MGI Symbol;Acc:MGI:98481]	1	172052292	172057573	-1	protein_coding
ENSMUSG00000031326	0.0529273	Cdx4	caudal type homeobox 4 [Source:MGI Symbol;Acc:MGI:88362]	X	103321398	103330592	1	protein_coding
ENSMUSG00000074274	0.0526756	D930028M14Rik	RIKEN cDNA D930028M14 gene [Source:MGI Symbol;Acc:MGI:3687343]	7	25152457	25156627	1	lincRNA
ENSMUSG00000000805	0.0523607	Car4	carbonic anhydrase 4 [Source:MGI Symbol;Acc:MGI:1096574]	11	84957786	84966044	1	protein_coding
ENSMUSG00000097545	0.0520565	Mir124a-1hg	Mir124-1 host gene (non-protein coding) [Source:MGI Symbol;Acc:MGI:2442197]	14	64587331	64593961	1	lincRNA
ENSMUSG00000061808	0.0519342	Ttr	transthyretin [Source:MGI Symbol;Acc:MGI:98865]	18	20665250	20674324	1	protein_coding
ENSMUSG00000010505	0.0516635	Myt1	myelin transcription factor 1 [Source:MGI Symbol;Acc:MGI:1100535]	2	181763332	181827797	1	protein_coding
ENSMUSG00000060257	0.0509919	Scrt2	scratch family zinc finger 2 [Source:MGI Symbol;Acc:MGI:2139287]	2	152081529	152095802	1	protein_coding
ENSMUSG00000052504	0.0505	Epha3	Eph receptor A3 [Source:MGI Symbol;Acc:MGI:99612]	16	63543538	63864158	-1	protein_coding
ENSMUSG00000022054	0.0503098	Nefm	neurofilament, medium polypeptide [Source:MGI Symbol;Acc:MGI:97314]	14	68082590	68124846	-1	protein_coding
ENSMUSG00000066477	0.0500976	Gm16551	predicted gene 16551 [Source:MGI Symbol;Acc:MGI:4414971]	9	74847983	74860134	1	processed_transcript
ENSMUSG00000024990	0.0494409	Rbp4	retinol binding protein 4, plasma [Source:MGI Symbol;Acc:MGI:97879]	19	38116620	38125321	-1	protein_coding
ENSMUSG00000032080	0.0493102	Apoa4	apolipoprotein A-IV [Source:MGI Symbol;Acc:MGI:88051]	9	46240696	46243459	1	protein_coding
ENSMUSG00000048015	0.0479091	Neurod4	neurogenic differentiation 4 [Source:MGI Symbol;Acc:MGI:108055]	10	130268152	130280240	-1	protein_coding
ENSMUSG00000034701	0.0476156	Neurod1	neurogenic differentiation 1 [Source:MGI Symbol;Acc:MGI:1339708]	2	79452521	79456751	-1	protein_coding
ENSMUSG00000045515	0.0476085	Pou3f3	POU domain, class 3, transcription factor 3 [Source:MGI Symbol;Acc:MGI:102564]	1	42695768	42703176	1	protein_coding
ENSMUSG00000062380	0.0463927	Tubb3	tubulin, beta 3 class III [Source:MGI Symbol;Acc:MGI:107813]	8	123411424	123422015	1	protein_coding
ENSMUSG00000024503	0.0463741	Spink1	serine peptidase inhibitor, Kazal type 1 [Source:MGI Symbol;Acc:MGI:106202]	18	43728069	43737237	-1	protein_coding
ENSMUSG00000033740	0.0460085	St18	suppression of tumorigenicity 18 [Source:MGI Symbol;Acc:MGI:2446700]	1	6487231	6860940	1	protein_coding
ENSMUSG00000068154	0.0457673	Insm1	insulinoma-associated 1 [Source:MGI Symbol;Acc:MGI:1859980]	2	146221921	146225020	1	protein_coding
ENSMUSG00000026468	0.0453413	Lhx4	LIM homeobox protein 4 [Source:MGI Symbol;Acc:MGI:101776]	1	155698031	155751684	-1	protein_coding
ENSMUSG00000067438	0.045341	Hmx1	H6 homeobox 1 [Source:MGI Symbol;Acc:MGI:107178]	5	35389108	35399730	1	protein_coding
ENSMUSG00000097767	0.0449384	Miat	myocardial infarction associated transcript (non-protein coding) [Source:MGI Symbol;Acc:MGI:2444886]	5	112213228	112229395	-1	lincRNA
ENSMUSG00000078190	0.044763	Dnm3os	dynamin 3, opposite strand [Source:MGI Symbol;Acc:MGI:3052332]	1	162217623	162225550	1	antisense
ENSMUSG00000028137	0.0447505	Celf3	CUGBP, Elav-like family member 3 [Source:MGI Symbol;Acc:MGI:1926034]	3	94478295	94492198	1	protein_coding
ENSMUSG00000051243	0.0444854	Islr2	immunoglobulin superfamily containing leucine-rich repeat 2 [Source:MGI Symbol;Acc:MGI:2444277]	9	58196297	58204319	-1	protein_coding
ENSMUSG00000000861	0.0444573	Bcl11a	B cell CLL/lymphoma 11A (zinc finger protein) [Source:MGI Symbol;Acc:MGI:106190]	11	24078056	24174123	1	protein_coding
ENSMUSG00000109936	0.0440078	Gm45889	predicted gene 45889 [Source:MGI Symbol;Acc:MGI:5805004]	7	142283210	142290418	1	lincRNA
ENSMUSG00000017692	0.0437441	Rhbdl3	rhomboid, veinlet-like 3 (Drosophila) [Source:MGI Symbol;Acc:MGI:2179276]	11	80300912	80355955	1	protein_coding
ENSMUSG00000085696	0.0430757	Hoxaas3	Hoxa cluster antisense RNA 3 [Source:MGI Symbol;Acc:MGI:1919878]	6	52175217	52215076	1	antisense
ENSMUSG00000040808	0.0426667	S100g	S100 calcium binding protein G [Source:MGI Symbol;Acc:MGI:104528]	X	162961992	162964599	-1	protein_coding
ENSMUSG00000048385	0.0424373	Scrt1	scratch family zinc finger 1 [Source:MGI Symbol;Acc:MGI:2176606]	15	76516203	76522129	-1	protein_coding
ENSMUSG00000003153	0.0423993	Slc2a3	solute carrier family 2 (facilitated glucose transporter), member 3 [Source:MGI Symbol;Acc:MGI:95757]	6	122727809	122801640	-1	protein_coding
ENSMUSG00000010760	0.0415005	Phlda2	pleckstrin homology like domain, family A, member 2 [Source:MGI Symbol;Acc:MGI:1202307]	7	143501545	143503150	-1	protein_coding
ENSMUSG00000004366	0.0410613	Sst	somatostatin [Source:MGI Symbol;Acc:MGI:98326]	16	23889581	23890844	-1	protein_coding
ENSMUSG00000029646	0.0409423	Cdx2	caudal type homeobox 2 [Source:MGI Symbol;Acc:MGI:88361]	5	147300805	147307270	-1	protein_coding
ENSMUSG00000027868	0.0409329	Tbx15	T-box 15 [Source:MGI Symbol;Acc:MGI:1277234]	3	99240381	99354259	1	protein_coding
ENSMUSG00000000263	0.0408111	Glra1	glycine receptor, alpha 1 subunit [Source:MGI Symbol;Acc:MGI:95747]	11	55514238	55608198	-1	protein_coding
ENSMUSG00000063919	0.0406392	Srrm4	serine/arginine repetitive matrix 4 [Source:MGI Symbol;Acc:MGI:1916205]	5	116439275	116591817	-1	protein_coding
ENSMUSG00000034336	0.0403411	Ina	internexin neuronal intermediate filament protein, alpha [Source:MGI Symbol;Acc:MGI:96568]	19	47014698	47025327	1	protein_coding
ENSMUSG00000028546	0.0402376	Elavl4	ELAV (embryonic lethal, abnormal vision, Drosophila)-like 4 (Hu antigen D) [Source:MGI Symbol;Acc:MGI:107427]	4	110203722	110351909	-1	protein_coding
ENSMUSG00000056947	0.0402092	Mab21l1	mab-21-like 1 (C. elegans) [Source:MGI Symbol;Acc:MGI:1333773]	3	55782510	55785001	1	protein_coding
ENSMUSG00000052187	0.0401096	Hbb-y	hemoglobin Y, beta-like embryonic chain [Source:MGI Symbol;Acc:MGI:96027]	7	103851749	103853216	-1	protein_coding
ENSMUSG00000021381	0.0400113	Barx1	BarH-like homeobox 1 [Source:MGI Symbol;Acc:MGI:103124]	13	48662998	48666507	1	protein_coding
ENSMUSG00000096225	0.0399948	Lhx8	LIM homeobox protein 8 [Source:MGI Symbol;Acc:MGI:1096343]	3	154306294	154330659	-1	protein_coding
ENSMUSG00000008496	0.039993	Pou2f2	POU domain, class 2, transcription factor 2 [Source:MGI Symbol;Acc:MGI:101897]	7	25087344	25179726	-1	protein_coding
ENSMUSG00000029843	0.0399633	Slc13a4	solute carrier family 13 (sodium/sulfate symporters), member 4 [Source:MGI Symbol;Acc:MGI:2442367]	6	35267957	35308131	-1	protein_coding
ENSMUSG00000090071	0.0395278	Cdk5r2	cyclin-dependent kinase 5, regulatory subunit 2 (p39) [Source:MGI Symbol;Acc:MGI:1330828]	1	74854934	74857732	1	protein_coding
ENSMUSG00000060424	0.0392619	Pantr1	POU domain, class 3, transcription factor 3 adjacent noncoding transcript 1 [Source:MGI Symbol;Acc:MGI:1913547]	1	42590782	42694842	-1	lincRNA
ENSMUSG00000020135	0.0391635	Apc2	adenomatosis polyposis coli 2 [Source:MGI Symbol;Acc:MGI:1346052]	10	80295977	80318263	1	protein_coding
ENSMUSG00000074415	0.039112	2610203C20Rik	RIKEN cDNA 2610203C20 gene [Source:MGI Symbol;Acc:MGI:1917705]	9	41327260	41655483	1	processed_transcript
ENSMUSG00000001270	0.0389484	Ckb	creatine kinase, brain [Source:MGI Symbol;Acc:MGI:88407]	12	111669355	111672338	-1	protein_coding
ENSMUSG00000023192	0.0388766	Grm2	glutamate receptor, metabotropic 2 [Source:MGI Symbol;Acc:MGI:1351339]	9	106643095	106656082	-1	protein_coding
ENSMUSG00000032744	0.0388703	Heyl	hairy/enhancer-of-split related with YRPW motif-like [Source:MGI Symbol;Acc:MGI:1860511]	4	123233556	123249875	1	protein_coding
ENSMUSG00000014603	0.0387604	Alx3	aristaless-like homeobox 3 [Source:MGI Symbol;Acc:MGI:1277097]	3	107595031	107605776	1	protein_coding
ENSMUSG00000026459	0.0386222	Myog	myogenin [Source:MGI Symbol;Acc:MGI:97276]	1	134289989	134292548	1	protein_coding
ENSMUSG00000032852	0.0383934	Rspo4	R-spondin 4 [Source:MGI Symbol;Acc:MGI:1924467]	2	151842927	151874668	1	protein_coding
ENSMUSG00000036972	0.0379727	Zic4	zinc finger protein of the cerebellum 4 [Source:MGI Symbol;Acc:MGI:107201]	9	91362413	91389348	1	protein_coding
ENSMUSG00000030905	0.0378687	Crym	crystallin, mu [Source:MGI Symbol;Acc:MGI:102675]	7	120186380	120202111	-1	protein_coding
ENSMUSG00000019874	0.0377092	Fabp7	fatty acid binding protein 7, brain [Source:MGI Symbol;Acc:MGI:101916]	10	57784881	57788450	1	protein_coding
ENSMUSG00000028307	0.0375988	Aldob	aldolase B, fructose-bisphosphate [Source:MGI Symbol;Acc:MGI:87995]	4	49535995	49549546	-1	protein_coding
ENSMUSG00000030507	0.0374841	Dbx1	developing brain homeobox 1 [Source:MGI Symbol;Acc:MGI:94867]	7	49631499	49636849	-1	protein_coding
ENSMUSG00000021953	0.0372134	Tdh	L-threonine dehydrogenase [Source:MGI Symbol;Acc:MGI:1926231]	14	63492347	63509092	-1	protein_coding
ENSMUSG00000026452	0.0370348	Syt2	synaptotagmin II [Source:MGI Symbol;Acc:MGI:99666]	1	134646677	134762593	1	protein_coding
ENSMUSG00000026934	0.0370021	Lhx3	LIM homeobox protein 3 [Source:MGI Symbol;Acc:MGI:102673]	2	26200212	26208289	-1	protein_coding
ENSMUSG00000000385	0.0366541	Tmprss2	transmembrane protease, serine 2 [Source:MGI Symbol;Acc:MGI:1354381]	16	97564684	97611195	-1	protein_coding
ENSMUSG00000031410	0.0365647	Nxf7	nuclear RNA export factor 7 [Source:MGI Symbol;Acc:MGI:2159343]	X	135579555	135598777	-1	protein_coding
ENSMUSG00000028072	0.0364488	Ntrk1	neurotrophic tyrosine kinase, receptor, type 1 [Source:MGI Symbol;Acc:MGI:97383]	3	87778244	87795162	-1	protein_coding
ENSMUSG00000097023	0.0361599	Mir9-3hg	Mir9-3 host gene [Source:MGI Symbol;Acc:MGI:2142071]	7	79500026	79534403	1	lincRNA
ENSMUSG00000039860	0.036064	Srrm3	serine/arginine repetitive matrix 3 [Source:MGI Symbol;Acc:MGI:1920309]	5	135806890	135874772	1	protein_coding
ENSMUSG00000019803	0.0354841	Nr2e1	nuclear receptor subfamily 2, group E, member 1 [Source:MGI Symbol;Acc:MGI:1100526]	10	42561963	42583632	-1	protein_coding
ENSMUSG00000056854	0.0354579	Pou3f4	POU domain, class 3, transcription factor 4 [Source:MGI Symbol;Acc:MGI:101894]	X	110814280	110817207	1	protein_coding
ENSMUSG00000021685	0.0354202	Otp	orthopedia homeobox [Source:MGI Symbol;Acc:MGI:99835]	13	94875602	94885130	1	protein_coding
ENSMUSG00000042631	0.0353322	Xkr7	X-linked Kx blood group related 7 [Source:MGI Symbol;Acc:MGI:3526711]	2	153031852	153055775	1	protein_coding
ENSMUSG00000079466	0.0353142	Prdm12	PR domain containing 12 [Source:MGI Symbol;Acc:MGI:2685844]	2	31640037	31655795	1	protein_coding
ENSMUSG00000038624	0.0352061	Nepn	nephrocan [Source:MGI Symbol;Acc:MGI:1913900]	10	52388972	52404625	1	protein_coding
ENSMUSG00000067879	0.0351401	3110035E14Rik	RIKEN cDNA 3110035E14 gene [Source:MGI Symbol;Acc:MGI:1924232]	1	9601199	9627143	1	protein_coding
ENSMUSG00000053129	0.0349282	Gsx1	GS homeobox 1 [Source:MGI Symbol;Acc:MGI:95842]	5	147188696	147190947	1	protein_coding
ENSMUSG00000043456	0.0348614	Zfp536	zinc finger protein 536 [Source:MGI Symbol;Acc:MGI:1926102]	7	37472135	37773641	-1	protein_coding
ENSMUSG00000024593	0.0347947	Megf10	multiple EGF-like-domains 10 [Source:MGI Symbol;Acc:MGI:2685177]	18	57133090	57297467	1	protein_coding
ENSMUSG00000036306	0.0347139	Lzts1	leucine zipper, putative tumor suppressor 1 [Source:MGI Symbol;Acc:MGI:2684762]	8	69132669	69184225	-1	protein_coding
ENSMUSG00000027832	0.03452	Ptx3	pentraxin related gene [Source:MGI Symbol;Acc:MGI:104641]	3	66219910	66225805	1	protein_coding
ENSMUSG00000058914	0.0344496	C1qtnf3	C1q and tumor necrosis factor related protein 3 [Source:MGI Symbol;Acc:MGI:1932136]	15	10952332	10980150	1	protein_coding
ENSMUSG00000097156	0.0343923	Gm3764	predicted gene 3764 [Source:MGI Symbol;Acc:MGI:3781938]	3	88206813	88229959	1	lincRNA
ENSMUSG00000029778	0.0343708	Adcyap1r1	adenylate cyclase activating polypeptide 1 receptor 1 [Source:MGI Symbol;Acc:MGI:108449]	6	55451978	55501451	1	protein_coding
ENSMUSG00000026840	0.0340829	Lamc3	laminin gamma 3 [Source:MGI Symbol;Acc:MGI:1344394]	2	31887291	31946539	1	protein_coding
ENSMUSG00000037868	0.0340319	Egr2	early growth response 2 [Source:MGI Symbol;Acc:MGI:95296]	10	67535475	67542188	1	protein_coding
ENSMUSG00000022055	0.0338394	Nefl	neurofilament, light polypeptide [Source:MGI Symbol;Acc:MGI:97313]	14	68083863	68089095	1	protein_coding
ENSMUSG00000026442	0.0335556	Nfasc	neurofascin [Source:MGI Symbol;Acc:MGI:104753]	1	132564690	132741797	-1	protein_coding
ENSMUSG00000020303	0.0335236	Stc2	stanniocalcin 2 [Source:MGI Symbol;Acc:MGI:1316731]	11	31357307	31370074	-1	protein_coding
ENSMUSG00000035456	0.0334136	Prdm8	PR domain containing 8 [Source:MGI Symbol;Acc:MGI:1924880]	5	98167198	98188991	1	protein_coding
ENSMUSG00000024391	0.033404	Apom	apolipoprotein M [Source:MGI Symbol;Acc:MGI:1930124]	17	35128997	35132050	-1	protein_coding
ENSMUSG00000041073	0.0333531	Nacad	NAC alpha domain containing [Source:MGI Symbol;Acc:MGI:3603030]	11	6597823	6606053	-1	protein_coding
ENSMUSG00000034648	0.0333321	Lrrn1	leucine rich repeat protein 1, neuronal [Source:MGI Symbol;Acc:MGI:106038]	6	107529768	107570214	1	protein_coding
ENSMUSG00000020052	0.0333181	Ascl1	achaete-scute family bHLH transcription factor 1 [Source:MGI Symbol;Acc:MGI:96919]	10	87490819	87493660	-1	protein_coding
ENSMUSG00000045330	0.0331924	4933402E13Rik	RIKEN cDNA 4933402E13 gene [Source:MGI Symbol;Acc:MGI:1921687]	X	62283499	62292078	1	protein_coding
ENSMUSG00000000202	0.0329078	Btbd17	BTB (POZ) domain containing 17 [Source:MGI Symbol;Acc:MGI:1919264]	11	114791217	114795945	-1	protein_coding
ENSMUSG00000025877	0.0329025	Hk3	hexokinase 3 [Source:MGI Symbol;Acc:MGI:2670962]	13	55005985	55021385	-1	protein_coding
ENSMUSG00000048349	0.0328948	Pou4f1	POU domain, class 4, transcription factor 1 [Source:MGI Symbol;Acc:MGI:102525]	14	104461676	104467999	-1	protein_coding
ENSMUSG00000021850	0.0328933	1700011H14Rik	RIKEN cDNA 1700011H14 gene [Source:MGI Symbol;Acc:MGI:1914332]	14	49226358	49245428	-1	protein_coding
ENSMUSG00000042499	0.0327925	Hoxd11	homeobox D11 [Source:MGI Symbol;Acc:MGI:96203]	2	74679557	74687016	1	protein_coding
ENSMUSG00000032303	0.0325269	Chrna3	cholinergic receptor, nicotinic, alpha polypeptide 3 [Source:MGI Symbol;Acc:MGI:87887]	9	55010111	55026562	-1	protein_coding
ENSMUSG00000028680	0.0324823	Plk3	polo-like kinase 3 [Source:MGI Symbol;Acc:MGI:109604]	4	117128655	117133963	-1	protein_coding
ENSMUSG00000000394	0.032255	Gcg	glucagon [Source:MGI Symbol;Acc:MGI:95674]	2	62474530	62483650	-1	protein_coding
ENSMUSG00000048904	0.0322166	Neurog1	neurogenin 1 [Source:MGI Symbol;Acc:MGI:107754]	13	56250505	56252163	-1	protein_coding
ENSMUSG00000035000	0.0321747	Dpp4	dipeptidylpeptidase 4 [Source:MGI Symbol;Acc:MGI:94919]	2	62330073	62412231	-1	protein_coding
ENSMUSG00000069919	0.0321489	Hba-a1	hemoglobin alpha, adult chain 1 [Source:MGI Symbol;Acc:MGI:96015]	11	32283511	32284465	1	protein_coding
ENSMUSG00000104186	0.0321178	Gm37819	predicted gene, 37819 [Source:MGI Symbol;Acc:MGI:5611047]	3	49137463	49138527	1	TEC
ENSMUSG00000040280	0.0320966	Ndufa4l2	NADH dehydrogenase (ubiquinone) 1 alpha subcomplex, 4-like 2 [Source:MGI Symbol;Acc:MGI:3039567]	10	127514967	127517154	1	protein_coding
ENSMUSG00000041237	0.0320435	Pklr	pyruvate kinase liver and red blood cell [Source:MGI Symbol;Acc:MGI:97604]	3	89136142	89146784	1	protein_coding
ENSMUSG00000029219	0.0320314	Slc10a4	solute carrier family 10 (sodium/bile acid cotransporter family), member 4 [Source:MGI Symbol;Acc:MGI:3606480]	5	73006883	73012955	1	protein_coding
ENSMUSG00000069917	0.0319901	Hba-a2	hemoglobin alpha, adult chain 2 [Source:MGI Symbol;Acc:MGI:96016]	11	32296489	32297298	1	protein_coding
ENSMUSG00000048528	0.0318875	Nkx1-2	NK1 transcription factor related, locus 2 (Drosophila) [Source:MGI Symbol;Acc:MGI:104806]	7	132594878	132599637	-1	protein_coding
ENSMUSG00000051257	0.0318693	Trap1a	tumor rejection antigen P1A [Source:MGI Symbol;Acc:MGI:98818]	X	139333683	139338169	1	protein_coding
ENSMUSG00000029368	0.03184	Alb	albumin [Source:MGI Symbol;Acc:MGI:87991]	5	90460897	90476602	1	protein_coding
ENSMUSG00000021379	0.0318004	Id4	inhibitor of DNA binding 4 [Source:MGI Symbol;Acc:MGI:99414]	13	48261427	48264036	1	protein_coding
ENSMUSG00000045991	0.0317164	Onecut2	one cut domain, family member 2 [Source:MGI Symbol;Acc:MGI:1891408]	18	64340364	64398488	1	protein_coding
ENSMUSG00000025491	0.0316999	Ifitm1	interferon induced transmembrane protein 1 [Source:MGI Symbol;Acc:MGI:1915963]	7	140967221	140969825	1	protein_coding
ENSMUSG00000040610	0.0316025	Tlx3	T cell leukemia, homeobox 3 [Source:MGI Symbol;Acc:MGI:1351209]	11	33200752	33203589	-1	protein_coding
ENSMUSG00000042581	0.0315797	Thsd7b	thrombospondin, type I, domain containing 7B [Source:MGI Symbol;Acc:MGI:2443925]	1	129273302	130219278	1	protein_coding
ENSMUSG00000027690	0.0312296	Slc2a2	solute carrier family 2 (facilitated glucose transporter), member 2 [Source:MGI Symbol;Acc:MGI:1095438]	3	28697903	28731359	1	protein_coding
ENSMUSG00000047230	0.0310382	Cldn2	claudin 2 [Source:MGI Symbol;Acc:MGI:1276110]	X	139800828	139811386	1	protein_coding
ENSMUSG00000042671	0.0309619	Rgs8	regulator of G-protein signaling 8 [Source:MGI Symbol;Acc:MGI:108408]	1	153653025	153700323	1	protein_coding
ENSMUSG00000018822	0.0307968	Sfrp5	secreted frizzled-related sequence protein 5 [Source:MGI Symbol;Acc:MGI:1860298]	19	42197971	42202252	-1	protein_coding
ENSMUSG00000043079	0.0307413	Synpo	synaptopodin [Source:MGI Symbol;Acc:MGI:1099446]	18	60593973	60660142	-1	protein_coding
ENSMUSG00000073043	0.0307179	Atoh1	atonal bHLH transcription factor 1 [Source:MGI Symbol;Acc:MGI:104654]	6	64729125	64731245	1	protein_coding
ENSMUSG00000048251	0.0307051	Bcl11b	B cell leukemia/lymphoma 11B [Source:MGI Symbol;Acc:MGI:1929913]	12	107910403	108003602	-1	protein_coding
ENSMUSG00000022044	0.0306594	Stmn4	stathmin-like 4 [Source:MGI Symbol;Acc:MGI:1931224]	14	66344296	66361680	1	protein_coding
ENSMUSG00000096001	0.0306146	2610528A11Rik	RIKEN cDNA 2610528A11 gene [Source:MGI Symbol;Acc:MGI:1917295]	14	37102140	37114022	-1	protein_coding
ENSMUSG00000090386	0.0305706	Mir99ahg	Mir99a and Mirlet7c-1 host gene (non-protein coding) [Source:MGI Symbol;Acc:MGI:1919929]	16	77236317	77691403	1	processed_transcript
ENSMUSG00000006575	0.0305269	Rundc3a	RUN domain containing 3A [Source:MGI Symbol;Acc:MGI:1858752]	11	102393403	102402555	1	protein_coding
ENSMUSG00000068327	0.030329	Tlx2	T cell leukemia, homeobox 2 [Source:MGI Symbol;Acc:MGI:1350935]	6	83068324	83070293	-1	protein_coding
ENSMUSG00000015222	0.0302241	Map2	microtubule-associated protein 2 [Source:MGI Symbol;Acc:MGI:97175]	1	66175273	66442583	1	protein_coding
ENSMUSG00000073940	0.0301744	Hbb-bt	hemoglobin, beta adult t chain [Source:MGI Symbol;Acc:MGI:5474850]	7	103812524	103813996	-1	protein_coding
ENSMUSG00000032368	0.0301674	Zic1	zinc finger protein of the cerebellum 1 [Source:MGI Symbol;Acc:MGI:106683]	9	91358058	91365810	-1	protein_coding
ENSMUSG00000043501	0.0300968	Lgals2	lectin, galactose-binding, soluble 2 [Source:MGI Symbol;Acc:MGI:895068]	15	78850862	78855529	-1	protein_coding
ENSMUSG00000026175	0.0300138	Vil1	villin 1 [Source:MGI Symbol;Acc:MGI:98930]	1	74409376	74435559	1	protein_coding
ENSMUSG00000095180	0.0299358	Rhox5	reproductive homeobox 5 [Source:MGI Symbol;Acc:MGI:97538]	X	37804842	37808876	1	protein_coding
ENSMUSG00000021278	0.0299334	Amn	amnionless [Source:MGI Symbol;Acc:MGI:1934943]	12	111271111	111276426	1	protein_coding
ENSMUSG00000039878	0.0298317	Slc39a5	solute carrier family 39 (metal ion transporter), member 5 [Source:MGI Symbol;Acc:MGI:1919336]	10	128395931	128401229	-1	protein_coding
ENSMUSG00000063354	0.0298016	Slc39a4	solute carrier family 39 (zinc transporter), member 4 [Source:MGI Symbol;Acc:MGI:1919277]	15	76612385	76616852	-1	protein_coding
ENSMUSG00000027577	0.0297255	Chrna4	cholinergic receptor, nicotinic, alpha polypeptide 4 [Source:MGI Symbol;Acc:MGI:87888]	2	181018380	181043546	-1	protein_coding
ENSMUSG00000027581	0.0296197	Stmn3	stathmin-like 3 [Source:MGI Symbol;Acc:MGI:1277137]	2	181306459	181314500	-1	protein_coding
ENSMUSG00000021239	0.0294865	Vsx2	visual system homeobox 2 [Source:MGI Symbol;Acc:MGI:88401]	12	84569762	84595457	1	protein_coding
ENSMUSG00000023902	0.0294692	Zscan10	zinc finger and SCAN domain containing 10 [Source:MGI Symbol;Acc:MGI:3040700]	17	23600856	23611019	1	protein_coding
ENSMUSG00000038298	0.0294536	Pdzk1	PDZ domain containing 1 [Source:MGI Symbol;Acc:MGI:1928901]	3	96829284	96870926	1	protein_coding
ENSMUSG00000026100	0.0294428	Mstn	myostatin [Source:MGI Symbol;Acc:MGI:95691]	1	53061640	53068079	1	protein_coding
ENSMUSG00000001819	0.0294417	Hoxd13	homeobox D13 [Source:MGI Symbol;Acc:MGI:96205]	2	74668310	74671599	1	protein_coding
ENSMUSG00000097063	0.0293315	Pantr2	POU domain, class 3, transcription factor 3 adjacent noncoding transcript 2 [Source:MGI Symbol;Acc:MGI:1913870]	1	42707061	42713454	-1	processed_transcript
ENSMUSG00000063972	0.0292895	Nr6a1	nuclear receptor subfamily 6, group A, member 1 [Source:MGI Symbol;Acc:MGI:1352459]	2	38723370	38927688	-1	protein_coding
ENSMUSG00000041141	0.0292815	Pnmal1	PNMA-like 1 [Source:MGI Symbol;Acc:MGI:1918941]	7	16959679	16964607	1	protein_coding
ENSMUSG00000026805	0.0292361	Barhl1	BarH-like 1 (Drosophila) [Source:MGI Symbol;Acc:MGI:1859288]	2	28907679	28916668	-1	protein_coding
ENSMUSG00000061603	0.0292166	Akap6	A kinase (PRKA) anchor protein 6 [Source:MGI Symbol;Acc:MGI:3050566]	12	52699383	53155599	1	protein_coding
ENSMUSG00000034958	0.0291916	Atcay	ataxia, cerebellar, Cayman type [Source:MGI Symbol;Acc:MGI:2448730]	10	81204508	81230833	-1	protein_coding
ENSMUSG00000050328	0.0291284	Hoxc12	homeobox C12 [Source:MGI Symbol;Acc:MGI:96194]	15	102936757	102938609	1	protein_coding
ENSMUSG00000025478	0.029119	Dpysl4	dihydropyrimidinase-like 4 [Source:MGI Symbol;Acc:MGI:1349764]	7	139086001	139102704	1	protein_coding
ENSMUSG00000027500	0.029025	Stmn2	stathmin-like 2 [Source:MGI Symbol;Acc:MGI:98241]	3	8509360	8561606	1	protein_coding
ENSMUSG00000014846	0.0290042	Tppp3	tubulin polymerization-promoting protein family member 3 [Source:MGI Symbol;Acc:MGI:1915221]	8	105467493	105471526	-1	protein_coding
ENSMUSG00000027833	0.0289793	Shox2	short stature homeobox 2 [Source:MGI Symbol;Acc:MGI:1201673]	3	66971727	66981771	-1	protein_coding
ENSMUSG00000025128	0.0289734	Bhlhe22	basic helix-loop-helix family, member e22 [Source:MGI Symbol;Acc:MGI:1930001]	3	18054174	18057517	1	protein_coding
ENSMUSG00000057000	0.0289715	Nxf3	nuclear RNA export factor 3 [Source:MGI Symbol;Acc:MGI:2685230]	X	136072099	136085255	-1	protein_coding
ENSMUSG00000038400	0.0288466	Pmepa1	prostate transmembrane protein, androgen induced 1 [Source:MGI Symbol;Acc:MGI:1929600]	2	173224458	173276533	-1	protein_coding
ENSMUSG00000047747	0.0288402	Rnf150	ring finger protein 150 [Source:MGI Symbol;Acc:MGI:2443860]	8	82863356	83091268	1	protein_coding
ENSMUSG00000001496	0.0288114	Nkx2-1	NK2 homeobox 1 [Source:MGI Symbol;Acc:MGI:108067]	12	56531958	56536908	-1	protein_coding
ENSMUSG00000029671	0.0287963	Wnt16	wingless-type MMTV integration site family, member 16 [Source:MGI Symbol;Acc:MGI:2136018]	6	22288227	22298522	1	protein_coding
ENSMUSG00000024803	0.0287551	Ankrd1	ankyrin repeat domain 1 (cardiac muscle) [Source:MGI Symbol;Acc:MGI:1097717]	19	36111965	36119844	-1	protein_coding
ENSMUSG00000005503	0.0286696	Evx1	even-skipped homeobox 1 [Source:MGI Symbol;Acc:MGI:95461]	6	52313498	52318378	1	protein_coding
ENSMUSG00000030854	0.0286661	Ptpn5	protein tyrosine phosphatase, non-receptor type 5 [Source:MGI Symbol;Acc:MGI:97807]	7	47077795	47133684	-1	protein_coding
ENSMUSG00000042002	0.0286429	Foxn4	forkhead box N4 [Source:MGI Symbol;Acc:MGI:2151057]	5	114254164	114273807	-1	protein_coding
ENSMUSG00000045493	0.0285871	Bhlhe23	basic helix-loop-helix family, member e23 [Source:MGI Symbol;Acc:MGI:2153710]	2	180774381	180776900	-1	protein_coding
ENSMUSG00000028825	0.028545	Rhd	Rh blood group, D antigen [Source:MGI Symbol;Acc:MGI:1202882]	4	134864536	134896172	1	protein_coding
ENSMUSG00000055609	0.0284288	Hba-x	hemoglobin X, alpha-like embryonic chain in Hba complex [Source:MGI Symbol;Acc:MGI:96019]	11	32276400	32278116	1	protein_coding
ENSMUSG00000044117	0.0283822	2900011O08Rik	RIKEN cDNA 2900011O08 gene [Source:MGI Symbol;Acc:MGI:1914504]	16	13986604	14101500	1	protein_coding
ENSMUSG00000006574	0.0283449	Slc4a1	solute carrier family 4 (anion exchanger), member 1 [Source:MGI Symbol;Acc:MGI:109393]	11	102348824	102366203	-1	protein_coding
ENSMUSG00000100241	0.0282307	Slc18a3	solute carrier family 18 (vesicular monoamine), member 3 [Source:MGI Symbol;Acc:MGI:1101061]	14	32462438	32464850	-1	protein_coding
ENSMUSG00000029373	0.0280261	Pf4	platelet factor 4 [Source:MGI Symbol;Acc:MGI:1888711]	5	90772435	90773383	1	protein_coding
ENSMUSG00000021196	0.0279503	Pfkp	phosphofructokinase, platelet [Source:MGI Symbol;Acc:MGI:1891833]	13	6579768	6648777	-1	protein_coding
ENSMUSG00000022949	0.0278698	Clic6	chloride intracellular channel 6 [Source:MGI Symbol;Acc:MGI:2146607]	16	92485736	92541243	1	protein_coding
ENSMUSG00000052336	0.0277189	Cx3cr1	chemokine (C-X3-C motif) receptor 1 [Source:MGI Symbol;Acc:MGI:1333815]	9	119901616	120069879	-1	protein_coding
ENSMUSG00000021186	0.0277143	Fbln5	fibulin 5 [Source:MGI Symbol;Acc:MGI:1346091]	12	101746565	101819055	-1	protein_coding
ENSMUSG00000032359	0.0276783	Ctsh	cathepsin H [Source:MGI Symbol;Acc:MGI:107285]	9	90054152	90076089	1	protein_coding
ENSMUSG00000080316	0.02762	Spaca6	sperm acrosome associated 6 [Source:MGI Symbol;Acc:MGI:1922452]	17	17830719	17843009	1	protein_coding
ENSMUSG00000048001	0.0276157	Hes5	hairy and enhancer of split 5 (Drosophila) [Source:MGI Symbol;Acc:MGI:104876]	4	154960923	154962371	1	protein_coding
ENSMUSG00000015599	0.0276019	Ttbk1	tau tubulin kinase 1 [Source:MGI Symbol;Acc:MGI:2147036]	17	46442448	46487675	-1	protein_coding
ENSMUSG00000001656	0.0274828	Hoxc11	homeobox C11 [Source:MGI Symbol;Acc:MGI:96193]	15	102954427	102957708	1	protein_coding
ENSMUSG00000102995	0.027469	A330074H02Rik	RIKEN cDNA A330074H02 gene [Source:MGI Symbol;Acc:MGI:3028065]	7	79510362	79511400	1	TEC
ENSMUSG00000027508	0.0272615	Pag1	phosphoprotein associated with glycosphingolipid microdomains 1 [Source:MGI Symbol;Acc:MGI:2443160]	3	9687479	9833679	-1	protein_coding
ENSMUSG00000108322	0.0272228	Gm45123	predicted gene 45123 [Source:MGI Symbol;Acc:MGI:5753699]	7	44484517	44485413	1	lincRNA
ENSMUSG00000026295	0.0272188	Spp2	secreted phosphoprotein 2 [Source:MGI Symbol;Acc:MGI:1922646]	1	88406961	88426438	1	protein_coding
ENSMUSG00000034730	0.0271506	Adgrb1	adhesion G protein-coupled receptor B1 [Source:MGI Symbol;Acc:MGI:1933736]	15	74516195	74589465	1	protein_coding
ENSMUSG00000006311	0.0270649	Etv2	ets variant 2 [Source:MGI Symbol;Acc:MGI:99253]	7	30633616	30635852	-1	protein_coding
ENSMUSG00000009876	0.0270635	Cox4i2	cytochrome c oxidase subunit IV isoform 2 [Source:MGI Symbol;Acc:MGI:2135755]	2	152754173	152765037	1	protein_coding
ENSMUSG00000028469	0.0270169	Npr2	natriuretic peptide receptor 2 [Source:MGI Symbol;Acc:MGI:97372]	4	43631935	43651244	1	protein_coding
ENSMUSG00000053693	0.026903	Mast1	microtubule associated serine/threonine kinase 1 [Source:MGI Symbol;Acc:MGI:1861901]	8	84911903	84937359	-1	protein_coding
ENSMUSG00000017390	0.0267943	Aldoc	aldolase C, fructose-bisphosphate [Source:MGI Symbol;Acc:MGI:101863]	11	78322968	78327781	1	protein_coding
ENSMUSG00000030257	0.0267906	Srgap3	SLIT-ROBO Rho GTPase activating protein 3 [Source:MGI Symbol;Acc:MGI:2152938]	6	112717971	112947266	-1	protein_coding
ENSMUSG00000052951	0.0267789	C130021I20Rik	Riken cDNA C130021I20 gene [Source:MGI Symbol;Acc:MGI:3639863]	2	33641193	33646354	1	antisense
ENSMUSG00000030000	0.0267589	Add2	adducin 2 (beta) [Source:MGI Symbol;Acc:MGI:87919]	6	86028681	86124409	1	protein_coding
ENSMUSG00000025270	0.0267531	Alas2	aminolevulinic acid synthase 2, erythroid [Source:MGI Symbol;Acc:MGI:87990]	X	150547375	150570638	1	protein_coding
ENSMUSG00000030790	0.0267224	Adm	adrenomedullin [Source:MGI Symbol;Acc:MGI:108058]	7	110627661	110629820	1	protein_coding
ENSMUSG00000045667	0.0266971	Smtnl2	smoothelin-like 2 [Source:MGI Symbol;Acc:MGI:2442764]	11	72389164	72411713	-1	protein_coding
ENSMUSG00000052217	0.0266713	Hbb-bh1	hemoglobin Z, beta-like embryonic chain [Source:MGI Symbol;Acc:MGI:96024]	7	103841637	103843164	-1	protein_coding
ENSMUSG00000000247	0.0266665	Lhx2	LIM homeobox protein 2 [Source:MGI Symbol;Acc:MGI:96785]	2	38339281	38369733	1	protein_coding
ENSMUSG00000034918	0.0265799	Cdhr2	cadherin-related family member 2 [Source:MGI Symbol;Acc:MGI:2687323]	13	54701461	54736662	1	protein_coding
ENSMUSG00000048782	0.026456	Insc	inscuteable homolog (Drosophila) [Source:MGI Symbol;Acc:MGI:1917942]	7	114743694	114850383	1	protein_coding
ENSMUSG00000032494	0.0264121	Tdgf1	teratocarcinoma-derived growth factor 1 [Source:MGI Symbol;Acc:MGI:98658]	9	110939603	110946158	-1	protein_coding
ENSMUSG00000030411	0.0262909	Nova2	neuro-oncological ventral antigen 2 [Source:MGI Symbol;Acc:MGI:104296]	7	18925888	18965319	1	protein_coding
ENSMUSG00000034031	0.0262886	Ccdc182	coiled-coil domain containing 182 [Source:MGI Symbol;Acc:MGI:1921547]	11	88294058	88295261	1	protein_coding
ENSMUSG00000026674	0.0262758	Ddr2	discoidin domain receptor family, member 2 [Source:MGI Symbol;Acc:MGI:1345277]	1	169972307	170110762	-1	protein_coding
ENSMUSG00000086126	0.0262746	Evx1os	even skipped homeotic gene 1, opposite strand [Source:MGI Symbol;Acc:MGI:1917843]	6	52308389	52314832	-1	antisense
ENSMUSG00000015001	0.026262	Oc90	otoconin 90 [Source:MGI Symbol;Acc:MGI:1313269]	15	65876053	65912397	-1	protein_coding
ENSMUSG00000013418	0.0262506	B4galnt2	beta-1,4-N-acetyl-galactosaminyl transferase 2 [Source:MGI Symbol;Acc:MGI:1342058]	11	95865943	95914891	-1	protein_coding
ENSMUSG00000029844	0.026189	Hoxa1	homeobox A1 [Source:MGI Symbol;Acc:MGI:96170]	6	52155590	52158317	-1	protein_coding
ENSMUSG00000017737	0.0261454	Mmp9	matrix metallopeptidase 9 [Source:MGI Symbol;Acc:MGI:97011]	2	164940780	164955850	1	protein_coding
ENSMUSG00000019278	0.0261283	Dpep1	dipeptidase 1 (renal) [Source:MGI Symbol;Acc:MGI:94917]	8	123186242	123201812	1	protein_coding
ENSMUSG00000021678	0.0261252	F2rl1	coagulation factor II (thrombin) receptor-like 1 [Source:MGI Symbol;Acc:MGI:101910]	13	95511732	95525240	-1	protein_coding
ENSMUSG00000025216	0.026108	Lbx1	ladybird homeobox homolog 1 (Drosophila) [Source:MGI Symbol;Acc:MGI:104867]	19	45232684	45235812	-1	protein_coding
ENSMUSG00000025194	0.0260645	Abcc2	ATP-binding cassette, sub-family C (CFTR/MRP), member 2 [Source:MGI Symbol;Acc:MGI:1352447]	19	43782192	43840740	1	protein_coding
ENSMUSG00000036915	0.0260367	Kirrel2	kin of IRRE like 2 (Drosophila) [Source:MGI Symbol;Acc:MGI:2442334]	7	30447534	30457690	-1	protein_coding
ENSMUSG00000062327	0.0260302	T	brachyury [Source:MGI Symbol;Acc:MGI:98472]	17	8434423	8442496	1	protein_coding
ENSMUSG00000021728	0.0259705	Emb	embigin [Source:MGI Symbol;Acc:MGI:95321]	13	117220625	117274098	1	protein_coding
ENSMUSG00000049382	0.0259276	Krt8	keratin 8 [Source:MGI Symbol;Acc:MGI:96705]	15	101996711	102004342	-1	protein_coding
ENSMUSG00000050966	0.0258999	Lin28a	lin-28 homolog A (C. elegans) [Source:MGI Symbol;Acc:MGI:1890546]	4	134003330	134018841	-1	protein_coding
ENSMUSG00000032181	0.0258685	Scg3	secretogranin III [Source:MGI Symbol;Acc:MGI:103032]	9	75643189	75684056	-1	protein_coding
ENSMUSG00000032128	0.0258236	Robo3	roundabout guidance receptor 3 [Source:MGI Symbol;Acc:MGI:1343102]	9	37415669	37433246	-1	protein_coding
ENSMUSG00000037254	0.0257749	Itih2	inter-alpha trypsin inhibitor, heavy chain 2 [Source:MGI Symbol;Acc:MGI:96619]	2	10094593	10131396	-1	protein_coding
ENSMUSG00000008575	0.0257101	Nfib	nuclear factor I/B [Source:MGI Symbol;Acc:MGI:103188]	4	82290173	82705750	-1	protein_coding
ENSMUSG00000028001	0.0256992	Fga	fibrinogen alpha chain [Source:MGI Symbol;Acc:MGI:1316726]	3	83026076	83033627	1	protein_coding
ENSMUSG00000040693	0.0256992	Slco4c1	solute carrier organic anion transporter family, member 4C1 [Source:MGI Symbol;Acc:MGI:2442784]	1	96816270	96872171	-1	protein_coding
ENSMUSG00000041216	0.0256894	Clvs1	clavesin 1 [Source:MGI Symbol;Acc:MGI:1921688]	4	9269293	9451691	1	protein_coding
ENSMUSG00000039410	0.0256872	Prdm16	PR domain containing 16 [Source:MGI Symbol;Acc:MGI:1917923]	4	154316125	154636873	-1	protein_coding
ENSMUSG00000025196	0.0256859	Cpn1	carboxypeptidase N, polypeptide 1 [Source:MGI Symbol;Acc:MGI:2135874]	19	43956307	43986556	-1	protein_coding
ENSMUSG00000023043	0.0255584	Krt18	keratin 18 [Source:MGI Symbol;Acc:MGI:96692]	15	102028216	102032026	1	protein_coding
ENSMUSG00000043496	0.0255571	Tril	TLR4 interactor with leucine-rich repeats [Source:MGI Symbol;Acc:MGI:1914123]	6	53815468	53820830	-1	protein_coding
ENSMUSG00000102344	0.0255478	9430053O09Rik	RIKEN cDNA 9430053O09 gene [Source:MGI Symbol;Acc:MGI:2442604]	16	77419251	77421820	-1	TEC
ENSMUSG00000020080	0.0255271	Hkdc1	hexokinase domain containing 1 [Source:MGI Symbol;Acc:MGI:2384910]	10	62383137	62422491	-1	protein_coding
ENSMUSG00000041911	0.0254462	Dlx1	distal-less homeobox 1 [Source:MGI Symbol;Acc:MGI:94901]	2	71528113	71533981	1	protein_coding
ENSMUSG00000031342	0.0254348	Gpm6b	glycoprotein m6b [Source:MGI Symbol;Acc:MGI:107672]	X	166238911	166388988	1	protein_coding
ENSMUSG00000042116	0.0254136	Vwa1	von Willebrand factor A domain containing 1 [Source:MGI Symbol;Acc:MGI:2179729]	4	155768149	155774698	-1	protein_coding
ENSMUSG00000020911	0.0254121	Krt19	keratin 19 [Source:MGI Symbol;Acc:MGI:96693]	11	100140810	100148665	-1	protein_coding
ENSMUSG00000002930	0.0253424	Ppp1r17	protein phosphatase 1, regulatory subunit 17 [Source:MGI Symbol;Acc:MGI:1333876]	6	56017497	56032689	1	protein_coding
ENSMUSG00000017344	0.0253149	Vtn	vitronectin [Source:MGI Symbol;Acc:MGI:98940]	11	78499091	78502324	1	protein_coding
ENSMUSG00000027612	0.0252898	Mmp24	matrix metallopeptidase 24 [Source:MGI Symbol;Acc:MGI:1341867]	2	155775342	155818366	1	protein_coding
ENSMUSG00000030707	0.0252819	Coro1a	coronin, actin binding protein 1A [Source:MGI Symbol;Acc:MGI:1345961]	7	126699773	126707787	-1	protein_coding
ENSMUSG00000078566	0.0251535	Bnip3	BCL2/adenovirus E1B interacting protein 3 [Source:MGI Symbol;Acc:MGI:109326]	7	138890836	138909519	-1	protein_coding
ENSMUSG00000021071	0.0251534	Trim9	tripartite motif-containing 9 [Source:MGI Symbol;Acc:MGI:2137354]	12	70244539	70347614	-1	protein_coding
ENSMUSG00000023473	0.0251448	Celsr3	cadherin, EGF LAG seven-pass G-type receptor 3 [Source:MGI Symbol;Acc:MGI:1858236]	9	108826320	108852969	1	protein_coding
ENSMUSG00000038550	0.0250299	Ciart	circadian associated repressor of transcription [Source:MGI Symbol;Acc:MGI:2684975]	3	95878503	95882251	-1	protein_coding
ENSMUSG00000021765	0.0249764	Fst	follistatin [Source:MGI Symbol;Acc:MGI:95586]	13	114452262	114458730	-1	protein_coding
ENSMUSG00000036030	0.0248689	Prtg	protogenin [Source:MGI Symbol;Acc:MGI:2444710]	9	72806874	72917291	1	protein_coding
ENSMUSG00000086903	0.0248595	Hotair	HOX transcript antisense RNA (non-protein coding) [Source:MGI Symbol;Acc:MGI:3826586]	15	102944062	102947730	-1	lincRNA
ENSMUSG00000047143	0.0248458	Dmrta2	doublesex and mab-3 related transcription factor like family A2 [Source:MGI Symbol;Acc:MGI:2653629]	4	109978053	109983687	1	protein_coding
ENSMUSG00000063430	0.0247892	Wscd2	WSC domain containing 2 [Source:MGI Symbol;Acc:MGI:2445030]	5	113490333	113589725	1	protein_coding
ENSMUSG00000072944	0.0247742	Nup62cl	nucleoporin 62 C-terminal like [Source:MGI Symbol;Acc:MGI:2685565]	X	140006805	140062712	-1	protein_coding
ENSMUSG00000053062	0.0247717	Jam2	junction adhesion molecule 2 [Source:MGI Symbol;Acc:MGI:1933820]	16	84774123	84825928	1	protein_coding
ENSMUSG00000026247	0.0247567	Ecel1	endothelin converting enzyme-like 1 [Source:MGI Symbol;Acc:MGI:1343461]	1	87147655	87156521	-1	protein_coding
ENSMUSG00000042129	0.0247323	Rassf4	Ras association (RalGDS/AF-6) domain family member 4 [Source:MGI Symbol;Acc:MGI:2386853]	6	116633008	116673952	-1	protein_coding
ENSMUSG00000045518	0.0246682	Onecut3	one cut domain, family member 3 [Source:MGI Symbol;Acc:MGI:1891409]	10	80494835	80517276	1	protein_coding
ENSMUSG00000012520	0.0246294	Phox2b	paired-like homeobox 2b [Source:MGI Symbol;Acc:MGI:1100882]	5	67094399	67099301	-1	protein_coding
ENSMUSG00000031074	0.02459	Fgf3	fibroblast growth factor 3 [Source:MGI Symbol;Acc:MGI:95517]	7	144838083	144844436	1	protein_coding
ENSMUSG00000066800	0.0245787	Rnasel	ribonuclease L (2', 5'-oligoisoadenylate synthetase-dependent) [Source:MGI Symbol;Acc:MGI:1098272]	1	153749426	153764221	1	protein_coding
ENSMUSG00000030350	0.0244884	Prmt8	protein arginine N-methyltransferase 8 [Source:MGI Symbol;Acc:MGI:3043083]	6	127689011	127769472	-1	protein_coding
ENSMUSG00000030523	0.0244876	Trpm1	transient receptor potential cation channel, subfamily M, member 1 [Source:MGI Symbol;Acc:MGI:1330305]	7	64153835	64269775	1	protein_coding
ENSMUSG00000030494	0.0244843	Rhpn2	rhophilin, Rho GTPase binding protein 2 [Source:MGI Symbol;Acc:MGI:1289234]	7	35334170	35392289	1	protein_coding
ENSMUSG00000060534	0.0243704	Dcc	deleted in colorectal carcinoma [Source:MGI Symbol;Acc:MGI:94869]	18	71258738	72351069	-1	protein_coding
ENSMUSG00000010476	0.0243662	Ebf3	early B cell factor 3 [Source:MGI Symbol;Acc:MGI:894289]	7	137193673	137314445	-1	protein_coding
ENSMUSG00000025876	0.0243587	Unc5a	unc-5 netrin receptor A [Source:MGI Symbol;Acc:MGI:894682]	13	54949411	55006018	1	protein_coding
ENSMUSG00000052229	0.0243085	Gpr17	G protein-coupled receptor 17 [Source:MGI Symbol;Acc:MGI:3584514]	18	31942997	31949636	-1	protein_coding
ENSMUSG00000031785	0.0242885	Adgrg1	adhesion G protein-coupled receptor G1 [Source:MGI Symbol;Acc:MGI:1340051]	8	94974751	95014217	1	protein_coding
ENSMUSG00000053046	0.0242563	Brsk2	BR serine/threonine kinase 2 [Source:MGI Symbol;Acc:MGI:1923020]	7	141949751	142004247	1	protein_coding
ENSMUSG00000005089	0.0242475	Slc1a2	solute carrier family 1 (glial high affinity glutamate transporter), member 2 [Source:MGI Symbol;Acc:MGI:101931]	2	102658659	102790784	1	protein_coding
ENSMUSG00000027967	0.0242423	Neurog2	neurogenin 2 [Source:MGI Symbol;Acc:MGI:109619]	3	127633135	127635631	1	protein_coding
ENSMUSG00000049100	0.0242274	Pcdh10	protocadherin 10 [Source:MGI Symbol;Acc:MGI:1338042]	3	45378398	45435623	1	protein_coding
ENSMUSG00000098912	0.0241716	1500004A13Rik	RIKEN cDNA 1500004A13 gene [Source:MGI Symbol;Acc:MGI:2442808]	3	88782943	88832547	-1	processed_transcript
ENSMUSG00000022619	0.024167	Mapk8ip2	mitogen-activated protein kinase 8 interacting protein 2 [Source:MGI Symbol;Acc:MGI:1926555]	15	89453913	89464468	1	protein_coding
ENSMUSG00000044681	0.0240537	Cnpy1	canopy FGF signaling regulator 1 [Source:MGI Symbol;Acc:MGI:2442451]	5	28200819	28245806	-1	protein_coding
ENSMUSG00000095139	0.0239788	Pou3f2	POU domain, class 3, transcription factor 2 [Source:MGI Symbol;Acc:MGI:101895]	4	22482780	22488366	-1	protein_coding
ENSMUSG00000010021	0.0239357	Kif19a	kinesin family member 19A [Source:MGI Symbol;Acc:MGI:2447024]	11	114765388	114790739	1	protein_coding
ENSMUSG00000022658	0.0239298	Tagln3	transgelin 3 [Source:MGI Symbol;Acc:MGI:1926784]	16	45711230	45724608	-1	protein_coding
ENSMUSG00000047002	0.0239051	Msgn1	mesogenin 1 [Source:MGI Symbol;Acc:MGI:1860483]	12	11208360	11208972	-1	protein_coding
ENSMUSG00000041272	0.0238883	Tox	thymocyte selection-associated high mobility group box [Source:MGI Symbol;Acc:MGI:2181659]	4	6686353	6991557	-1	protein_coding
ENSMUSG00000028645	0.0238589	Slc2a1	solute carrier family 2 (facilitated glucose transporter), member 1 [Source:MGI Symbol;Acc:MGI:95755]	4	119108711	119137983	1	protein_coding
ENSMUSG00000020679	0.0238329	Hnf1b	HNF1 homeobox B [Source:MGI Symbol;Acc:MGI:98505]	11	83850063	83905819	1	protein_coding
ENSMUSG00000035946	0.0237876	Gsx2	GS homeobox 2 [Source:MGI Symbol;Acc:MGI:95843]	5	75075601	75077893	1	protein_coding
ENSMUSG00000030256	0.0237746	Bhlhe41	basic helix-loop-helix family, member e41 [Source:MGI Symbol;Acc:MGI:1930704]	6	145858243	145865558	-1	protein_coding
ENSMUSG00000047793	0.0237212	Sned1	sushi, nidogen and EGF-like domains 1 [Source:MGI Symbol;Acc:MGI:3045960]	1	93235841	93301065	1	protein_coding
ENSMUSG00000017300	0.023678	Tnnc2	troponin C2, fast [Source:MGI Symbol;Acc:MGI:98780]	2	164777161	164779967	-1	protein_coding
ENSMUSG00000042448	0.023649	Hoxd1	homeobox D1 [Source:MGI Symbol;Acc:MGI:96201]	2	74762980	74765142	1	protein_coding
ENSMUSG00000042451	0.023626	Mybph	myosin binding protein H [Source:MGI Symbol;Acc:MGI:1858196]	1	134193448	134201232	1	protein_coding
ENSMUSG00000029413	0.0236218	Naaa	N-acylethanolamine acid amidase [Source:MGI Symbol;Acc:MGI:1914361]	5	92257659	92278170	-1	protein_coding
ENSMUSG00000049690	0.0236196	Nckap5	NCK-associated protein 5 [Source:MGI Symbol;Acc:MGI:2686394]	1	125913620	126830799	-1	protein_coding
ENSMUSG00000040413	0.0235751	Timd2	T cell immunoglobulin and mucin domain containing 2 [Source:MGI Symbol;Acc:MGI:2159681]	11	46668960	46707061	-1	protein_coding
ENSMUSG00000026976	0.0235493	Pax8	paired box 8 [Source:MGI Symbol;Acc:MGI:97492]	2	24420560	24475599	-1	protein_coding
ENSMUSG00000025321	0.0235475	Itgb8	integrin beta 8 [Source:MGI Symbol;Acc:MGI:1338035]	12	119158022	119238802	-1	protein_coding
ENSMUSG00000027525	0.023528	Phactr3	phosphatase and actin regulator 3 [Source:MGI Symbol;Acc:MGI:1921439]	2	178118975	178338492	1	protein_coding
ENSMUSG00000030246	0.0234893	Ldhb	lactate dehydrogenase B [Source:MGI Symbol;Acc:MGI:96763]	6	142490249	142507957	-1	protein_coding
ENSMUSG00000020469	0.0234841	Myl7	myosin, light polypeptide 7, regulatory [Source:MGI Symbol;Acc:MGI:107495]	11	5896637	5898782	-1	protein_coding
ENSMUSG00000056380	0.0234696	Gpr50	G-protein-coupled receptor 50 [Source:MGI Symbol;Acc:MGI:1333877]	X	71663667	71669257	1	protein_coding
ENSMUSG00000053279	0.0234457	Aldh1a1	aldehyde dehydrogenase family 1, subfamily A1 [Source:MGI Symbol;Acc:MGI:1353450]	19	20601961	20643462	1	protein_coding
ENSMUSG00000047728	0.0233535	BC025446	cDNA sequence BC025446 [Source:MGI Symbol;Acc:MGI:2385015]	15	75216376	75222661	1	protein_coding
ENSMUSG00000037034	0.0233362	Pax1	paired box 1 [Source:MGI Symbol;Acc:MGI:97485]	2	147361925	147393295	1	protein_coding
ENSMUSG00000054452	0.0233282	Aes	amino-terminal enhancer of split [Source:MGI Symbol;Acc:MGI:95806]	10	81559488	81566362	1	protein_coding
ENSMUSG00000030800	0.0233194	Prss8	protease, serine 8 (prostasin) [Source:MGI Symbol;Acc:MGI:1923810]	7	127925716	127930104	-1	protein_coding
ENSMUSG00000087166	0.0232879	L1td1	LINE-1 type transposase domain containing 1 [Source:MGI Symbol;Acc:MGI:3578435]	4	98726734	98738480	1	protein_coding
ENSMUSG00000019312	0.0232781	Grb7	growth factor receptor bound protein 7 [Source:MGI Symbol;Acc:MGI:102683]	11	98446394	98455373	1	protein_coding
ENSMUSG00000024176	0.0231983	Sox8	SRY (sex determining region Y)-box 8 [Source:MGI Symbol;Acc:MGI:98370]	17	25565892	25570686	-1	protein_coding
ENSMUSG00000030103	0.0231648	Bhlhe40	basic helix-loop-helix family, member e40 [Source:MGI Symbol;Acc:MGI:1097714]	6	108660629	108666925	1	protein_coding
ENSMUSG00000026380	0.0231422	Tfcp2l1	transcription factor CP2-like 1 [Source:MGI Symbol;Acc:MGI:2444691]	1	118627945	118685168	1	protein_coding
ENSMUSG00000032482	0.023098	Cspg5	chondroitin sulfate proteoglycan 5 [Source:MGI Symbol;Acc:MGI:1352747]	9	110243783	110262576	1	protein_coding
ENSMUSG00000031438	0.0230973	Rnf128	ring finger protein 128 [Source:MGI Symbol;Acc:MGI:1914139]	X	139563316	139673145	1	protein_coding
ENSMUSG00000025255	0.0230588	Zfhx4	zinc finger homeodomain 4 [Source:MGI Symbol;Acc:MGI:2137668]	3	5218526	5415857	1	protein_coding
ENSMUSG00000014813	0.0230531	Stc1	stanniocalcin 1 [Source:MGI Symbol;Acc:MGI:109131]	14	69029289	69041401	1	protein_coding
ENSMUSG00000026475	0.0230122	Rgs16	regulator of G-protein signaling 16 [Source:MGI Symbol;Acc:MGI:108407]	1	153740349	153745468	1	protein_coding
ENSMUSG00000086563	0.0229249	Platr15	pluripotency associated transcript 15 [Source:MGI Symbol;Acc:MGI:3650105]	2	150704536	150706876	-1	lincRNA
ENSMUSG00000020019	0.0227878	Ntn4	netrin 4 [Source:MGI Symbol;Acc:MGI:1888978]	10	93640681	93747207	1	protein_coding
ENSMUSG00000036111	0.0227222	Lmo1	LIM domain only 1 [Source:MGI Symbol;Acc:MGI:102812]	7	109138572	109175207	-1	protein_coding
ENSMUSG00000031543	0.0227218	Ank1	ankyrin 1, erythroid [Source:MGI Symbol;Acc:MGI:88024]	8	22974844	23150497	1	protein_coding
ENSMUSG00000068428	0.0226961	Gmnc	geminin coiled-coil domain containing [Source:MGI Symbol;Acc:MGI:2685452]	16	26957236	26989974	-1	protein_coding
ENSMUSG00000086427	0.0226502	Hoxa11os	homeobox A11, opposite strand [Source:MGI Symbol;Acc:MGI:107208]	6	52244393	52249799	1	processed_transcript
ENSMUSG00000027273	0.0226118	Snap25	synaptosomal-associated protein 25 [Source:MGI Symbol;Acc:MGI:98331]	2	136713453	136782428	1	protein_coding
ENSMUSG00000025608	0.0226038	Podxl	podocalyxin-like [Source:MGI Symbol;Acc:MGI:1351317]	6	31519488	31563981	-1	protein_coding
ENSMUSG00000055874	0.0225902	Foxi3	forkhead box I3 [Source:MGI Symbol;Acc:MGI:3511278]	6	70956531	70961066	1	protein_coding
ENSMUSG00000029372	0.0225758	Ppbp	pro-platelet basic protein [Source:MGI Symbol;Acc:MGI:1888712]	5	90768518	90770063	1	protein_coding
ENSMUSG00000030500	0.0225691	Slc17a6	solute carrier family 17 (sodium-dependent inorganic phosphate cotransporter), member 6 [Source:MGI Symbol;Acc:MGI:2156052]	7	51622006	51671119	1	protein_coding
ENSMUSG00000030787	0.0225502	Lyve1	lymphatic vessel endothelial hyaluronan receptor 1 [Source:MGI Symbol;Acc:MGI:2136348]	7	110850607	110863239	-1	protein_coding
ENSMUSG00000006930	0.0225491	Hap1	huntingtin-associated protein 1 [Source:MGI Symbol;Acc:MGI:1261831]	11	100347327	100356128	-1	protein_coding
ENSMUSG00000032118	0.0225411	Fez1	fasciculation and elongation protein zeta 1 (zygin I) [Source:MGI Symbol;Acc:MGI:2670976]	9	36821864	36878924	1	protein_coding
ENSMUSG00000027254	0.0224707	Map1a	microtubule-associated protein 1 A [Source:MGI Symbol;Acc:MGI:1306776]	2	121289600	121310832	1	protein_coding
ENSMUSG00000023906	0.0224063	Cldn6	claudin 6 [Source:MGI Symbol;Acc:MGI:1859284]	17	23679365	23682446	1	protein_coding
ENSMUSG00000050368	0.0223966	Hoxd10	homeobox D10 [Source:MGI Symbol;Acc:MGI:96202]	2	74691924	74695105	1	protein_coding
ENSMUSG00000022180	0.022382	Slc7a8	solute carrier family 7 (cationic amino acid transporter, y+ system), member 8 [Source:MGI Symbol;Acc:MGI:1355323]	14	54722216	54781886	-1	protein_coding
ENSMUSG00000035805	0.022363	Mlc1	megalencephalic leukoencephalopathy with subcortical cysts 1 homolog (human) [Source:MGI Symbol;Acc:MGI:2157910]	15	88955884	88979007	-1	protein_coding
ENSMUSG00000045591	0.0223422	Olig3	oligodendrocyte transcription factor 3 [Source:MGI Symbol;Acc:MGI:2149955]	10	19356533	19358604	1	protein_coding
ENSMUSG00000028332	0.0222933	Hemgn	hemogen [Source:MGI Symbol;Acc:MGI:2136910]	4	46393989	46413506	-1	protein_coding
ENSMUSG00000044254	0.0222919	Pcsk9	proprotein convertase subtilisin/kexin type 9 [Source:MGI Symbol;Acc:MGI:2140260]	4	106442329	106464329	-1	protein_coding
ENSMUSG00000027684	0.0222919	Mecom	MDS1 and EVI1 complex locus [Source:MGI Symbol;Acc:MGI:95457]	3	29951296	30548008	-1	protein_coding
ENSMUSG00000038168	0.0222827	P3h2	prolyl 3-hydroxylase 2 [Source:MGI Symbol;Acc:MGI:2146663]	16	25959288	26105784	-1	protein_coding
ENSMUSG00000028644	0.02227	Ermap	erythroblast membrane-associated protein [Source:MGI Symbol;Acc:MGI:1349816]	4	119175457	119190011	-1	protein_coding
ENSMUSG00000006538	0.0222513	Ihh	Indian hedgehog [Source:MGI Symbol;Acc:MGI:96533]	1	74945315	74951672	-1	protein_coding
ENSMUSG00000025056	0.0222351	Nr0b1	nuclear receptor subfamily 0, group B, member 1 [Source:MGI Symbol;Acc:MGI:1352460]	X	86191764	86195947	1	protein_coding
ENSMUSG00000021259	0.022191	Cyp46a1	cytochrome P450, family 46, subfamily a, polypeptide 1 [Source:MGI Symbol;Acc:MGI:1341877]	12	108334377	108362231	1	protein_coding
ENSMUSG00000038725	0.0221898	Pkhd1l1	polycystic kidney and hepatic disease 1-like 1 [Source:MGI Symbol;Acc:MGI:2183153]	15	44457553	44601369	1	protein_coding
ENSMUSG00000017950	0.0221539	Hnf4a	hepatic nuclear factor 4, alpha [Source:MGI Symbol;Acc:MGI:109128]	2	163506808	163572910	1	protein_coding
ENSMUSG00000026825	0.0221203	Dnm1	dynamin 1 [Source:MGI Symbol;Acc:MGI:107384]	2	32308471	32353338	-1	protein_coding
ENSMUSG00000009739	0.0221054	Pou6f1	POU domain, class 6, transcription factor 1 [Source:MGI Symbol;Acc:MGI:102935]	15	100575318	100599984	-1	protein_coding
ENSMUSG00000040907	0.0220917	Atp1a3	ATPase, Na+/K+ transporting, alpha 3 polypeptide [Source:MGI Symbol;Acc:MGI:88107]	7	24978167	25005958	-1	protein_coding
ENSMUSG00000005125	0.0220441	Ndrg1	N-myc downstream regulated gene 1 [Source:MGI Symbol;Acc:MGI:1341799]	15	66929321	66969640	-1	protein_coding
ENSMUSG00000029712	0.0220245	Actl6b	actin-like 6B [Source:MGI Symbol;Acc:MGI:1933548]	5	137553517	137569582	1	protein_coding
ENSMUSG00000042078	0.0220016	Svop	SV2 related protein [Source:MGI Symbol;Acc:MGI:1915916]	5	114026910	114091570	-1	protein_coding
ENSMUSG00000046182	0.0219986	Gsg1l	GSG1-like [Source:MGI Symbol;Acc:MGI:2685483]	7	125878420	126082411	-1	protein_coding
ENSMUSG00000030616	0.0219908	Sytl2	synaptotagmin-like 2 [Source:MGI Symbol;Acc:MGI:1933366]	7	90302252	90410719	1	protein_coding
ENSMUSG00000039057	0.0219695	Myo16	myosin XVI [Source:MGI Symbol;Acc:MGI:2685951]	8	10153911	10634742	1	protein_coding
ENSMUSG00000026586	0.0219232	Prrx1	paired related homeobox 1 [Source:MGI Symbol;Acc:MGI:97712]	1	163245119	163313710	-1	protein_coding
ENSMUSG00000002985	0.021915	Apoe	apolipoprotein E [Source:MGI Symbol;Acc:MGI:88057]	7	19696109	19699188	-1	protein_coding
ENSMUSG00000000093	0.0218863	Tbx2	T-box 2 [Source:MGI Symbol;Acc:MGI:98494]	11	85832551	85841948	1	protein_coding
ENSMUSG00000056671	0.02183	Prelid2	PRELI domain containing 2 [Source:MGI Symbol;Acc:MGI:1924869]	18	41875696	41951194	-1	protein_coding
ENSMUSG00000086296	0.0218192	D030055H07Rik	RIKEN cDNA D030055H07 gene [Source:MGI Symbol;Acc:MGI:3605036]	9	106148687	106160201	1	antisense
ENSMUSG00000057098	0.0217489	Ebf1	early B cell factor 1 [Source:MGI Symbol;Acc:MGI:95275]	11	44617317	45008091	1	protein_coding
ENSMUSG00000092536	0.0217433	Gm20501	predicted gene 20501 [Source:MGI Symbol;Acc:MGI:5141966]	7	141943704	141949539	-1	bidirectional_promoter_lncRNA
ENSMUSG00000032589	0.0217386	Bsn	bassoon [Source:MGI Symbol;Acc:MGI:1277955]	9	108096022	108190384	-1	protein_coding
ENSMUSG00000035923	0.0217373	Myf6	myogenic factor 6 [Source:MGI Symbol;Acc:MGI:97253]	10	107492853	107494737	-1	protein_coding
ENSMUSG00000029563	0.0216941	Foxp2	forkhead box P2 [Source:MGI Symbol;Acc:MGI:2148705]	6	14901349	15441977	1	protein_coding
ENSMUSG00000025161	0.0216775	Slc16a3	solute carrier family 16 (monocarboxylic acid transporters), member 3 [Source:MGI Symbol;Acc:MGI:1933438]	11	120948480	120960868	1	protein_coding
ENSMUSG00000051920	0.0216752	Rspo2	R-spondin 2 [Source:MGI Symbol;Acc:MGI:1922667]	15	43020811	43170818	-1	protein_coding
ENSMUSG00000023216	0.0216645	Epb42	erythrocyte membrane protein band 4.2 [Source:MGI Symbol;Acc:MGI:95402]	2	121017891	121037072	-1	protein_coding
ENSMUSG00000041957	0.0216539	Pkp2	plakophilin 2 [Source:MGI Symbol;Acc:MGI:1914701]	16	16213318	16272712	1	protein_coding
ENSMUSG00000020085	0.0216515	Aifm2	apoptosis-inducing factor, mitochondrion-associated 2 [Source:MGI Symbol;Acc:MGI:1918611]	10	61715263	61739260	1	protein_coding
ENSMUSG00000036905	0.0216141	C1qb	complement component 1, q subcomponent, beta polypeptide [Source:MGI Symbol;Acc:MGI:88224]	4	136880129	136886187	-1	protein_coding
ENSMUSG00000035407	0.0215883	Kank4	KN motif and ankyrin repeat domains 4 [Source:MGI Symbol;Acc:MGI:3043381]	4	98754898	98817537	-1	protein_coding
ENSMUSG00000020061	0.0215871	Mybpc1	myosin binding protein C, slow-type [Source:MGI Symbol;Acc:MGI:1336213]	10	88518279	88605152	-1	protein_coding
ENSMUSG00000030110	0.0215561	Ret	ret proto-oncogene [Source:MGI Symbol;Acc:MGI:97902]	6	118151745	118197718	-1	protein_coding
ENSMUSG00000054793	0.021546	Cadm4	cell adhesion molecule 4 [Source:MGI Symbol;Acc:MGI:2449088]	7	24482023	24504539	1	protein_coding
ENSMUSG00000004035	0.0215298	Gstm7	glutathione S-transferase, mu 7 [Source:MGI Symbol;Acc:MGI:1915562]	3	107926334	107931817	-1	protein_coding
ENSMUSG00000026430	0.0214961	Rassf5	Ras association (RalGDS/AF-6) domain family member 5 [Source:MGI Symbol;Acc:MGI:1926375]	1	131176410	131245258	-1	protein_coding
ENSMUSG00000027010	0.021473	Slc25a12	solute carrier family 25 (mitochondrial carrier, Aralar), member 12 [Source:MGI Symbol;Acc:MGI:1926080]	2	71271063	71367749	-1	protein_coding
ENSMUSG00000027219	0.0214716	Slc28a2	solute carrier family 28 (sodium-coupled nucleoside transporter), member 2 [Source:MGI Symbol;Acc:MGI:1913105]	2	122426477	122461137	1	protein_coding
ENSMUSG00000062070	0.0214536	Pgk1	phosphoglycerate kinase 1 [Source:MGI Symbol;Acc:MGI:97555]	X	106187100	106203699	1	protein_coding
ENSMUSG00000022186	0.0214529	Oxct1	3-oxoacid CoA transferase 1 [Source:MGI Symbol;Acc:MGI:1914291]	15	4026383	4155344	1	protein_coding
ENSMUSG00000031825	0.0214169	Crispld2	cysteine-rich secretory protein LCCL domain containing 2 [Source:MGI Symbol;Acc:MGI:1926142]	8	119992438	120052793	1	protein_coding
ENSMUSG00000034227	0.0213438	Foxj1	forkhead box J1 [Source:MGI Symbol;Acc:MGI:1347474]	11	116330704	116335399	-1	protein_coding
ENSMUSG00000031144	0.0213053	Syp	synaptophysin [Source:MGI Symbol;Acc:MGI:98467]	X	7638471	7653256	1	protein_coding
ENSMUSG00000050132	0.0212856	Sarm1	sterile alpha and HEAT/Armadillo motif containing 1 [Source:MGI Symbol;Acc:MGI:2136419]	11	78472330	78497754	-1	protein_coding
ENSMUSG00000030638	0.0212746	Sh3gl3	SH3-domain GRB2-like 3 [Source:MGI Symbol;Acc:MGI:700011]	7	82173840	82307419	1	protein_coding
ENSMUSG00000027358	0.0212644	Bmp2	bone morphogenetic protein 2 [Source:MGI Symbol;Acc:MGI:88177]	2	133552159	133562885	1	protein_coding
ENSMUSG00000022382	0.0211987	Wnt7b	wingless-type MMTV integration site family, member 7B [Source:MGI Symbol;Acc:MGI:98962]	15	85535439	85581821	-1	protein_coding
ENSMUSG00000032172	0.0211915	Olfm2	olfactomedin 2 [Source:MGI Symbol;Acc:MGI:3045350]	9	20667690	20746349	-1	protein_coding
ENSMUSG00000036913	0.0211642	Trim67	tripartite motif-containing 67 [Source:MGI Symbol;Acc:MGI:3045323]	8	124793092	124834713	1	protein_coding
ENSMUSG00000090061	0.0211513	Nwd2	NACHT and WD repeat domain containing 2 [Source:MGI Symbol;Acc:MGI:1920464]	5	63649102	63810546	1	protein_coding
ENSMUSG00000021260	0.0210873	Hhipl1	hedgehog interacting protein-like 1 [Source:MGI Symbol;Acc:MGI:1919265]	12	108306270	108328300	1	protein_coding
ENSMUSG00000112120	0.0210739	RP23-230J20.2		10	67496359	67497707	-1	lincRNA
ENSMUSG00000033837	0.0210523	Foxh1	forkhead box H1 [Source:MGI Symbol;Acc:MGI:1347465]	15	76668284	76669948	-1	protein_coding
ENSMUSG00000036295	0.0210443	Lrrn3	leucine rich repeat protein 3, neuronal [Source:MGI Symbol;Acc:MGI:106036]	12	41451673	41485751	-1	protein_coding
ENSMUSG00000002341	0.0209851	Ncan	neurocan [Source:MGI Symbol;Acc:MGI:104694]	8	70093085	70120873	-1	protein_coding
ENSMUSG00000027950	0.0209522	Chrnb2	cholinergic receptor, nicotinic, beta polypeptide 2 (neuronal) [Source:MGI Symbol;Acc:MGI:87891]	3	89746195	89764632	-1	protein_coding
ENSMUSG00000024354	0.0209101	Slc23a1	solute carrier family 23 (nucleobase transporters), member 1 [Source:MGI Symbol;Acc:MGI:1341903]	18	35614604	35627244	-1	protein_coding
ENSMUSG00000003477	0.0208861	Inmt	indolethylamine N-methyltransferase [Source:MGI Symbol;Acc:MGI:102963]	6	55170626	55175043	-1	protein_coding
ENSMUSG00000069227	0.020875	Gprin1	G protein-regulated inducer of neurite outgrowth 1 [Source:MGI Symbol;Acc:MGI:1349455]	13	54736671	54749874	-1	protein_coding
ENSMUSG00000021010	0.0208312	Npas3	neuronal PAS domain protein 3 [Source:MGI Symbol;Acc:MGI:1351610]	12	53248677	54072175	1	protein_coding
ENSMUSG00000027797	0.0208233	Dclk1	doublecortin-like kinase 1 [Source:MGI Symbol;Acc:MGI:1330861]	3	55242364	55539068	1	protein_coding
ENSMUSG00000104362	0.020822	Gm37928	predicted gene, 37928 [Source:MGI Symbol;Acc:MGI:5611156]	3	118530883	118535013	1	TEC
ENSMUSG00000028339	0.0208092	Col15a1	collagen, type XV, alpha 1 [Source:MGI Symbol;Acc:MGI:88449]	4	47208161	47313167	1	protein_coding
ENSMUSG00000034796	0.0207963	Cpne7	copine VII [Source:MGI Symbol;Acc:MGI:2142747]	8	123117374	123135182	1	protein_coding
ENSMUSG00000027315	0.0207902	Spint1	serine protease inhibitor, Kunitz type 1 [Source:MGI Symbol;Acc:MGI:1338033]	2	119237362	119249527	1	protein_coding
ENSMUSG00000043013	0.0207561	Onecut1	one cut domain, family member 1 [Source:MGI Symbol;Acc:MGI:1196423]	9	74861921	74891781	1	protein_coding
ENSMUSG00000030223	0.0207501	Ptpro	protein tyrosine phosphatase, receptor type, O [Source:MGI Symbol;Acc:MGI:1097152]	6	137252319	137463233	1	protein_coding
ENSMUSG00000020407	0.0207428	Upp1	uridine phosphorylase 1 [Source:MGI Symbol;Acc:MGI:1097668]	11	9118103	9136170	1	protein_coding
ENSMUSG00000000303	0.020701	Cdh1	cadherin 1 [Source:MGI Symbol;Acc:MGI:88354]	8	106603351	106670246	1	protein_coding
ENSMUSG00000031160	0.0206756	Eras	ES cell-expressed Ras [Source:MGI Symbol;Acc:MGI:2665023]	X	7924276	7928607	-1	protein_coding
ENSMUSG00000019124	0.0206655	Scrn1	secernin 1 [Source:MGI Symbol;Acc:MGI:1917188]	6	54501173	54566489	-1	protein_coding
ENSMUSG00000030699	0.0206575	Tbx6	T-box 6 [Source:MGI Symbol;Acc:MGI:102539]	7	126781483	126785560	1	protein_coding
ENSMUSG00000058897	0.020655	Col25a1	collagen, type XXV, alpha 1 [Source:MGI Symbol;Acc:MGI:1924268]	3	130131501	130599877	1	protein_coding
ENSMUSG00000067279	0.0206205	Ppp1r3c	protein phosphatase 1, regulatory (inhibitor) subunit 3C [Source:MGI Symbol;Acc:MGI:1858229]	19	36731737	36736653	-1	protein_coding
ENSMUSG00000029195	0.0206181	Klb	klotho beta [Source:MGI Symbol;Acc:MGI:1932466]	5	65348314	65384007	1	protein_coding
ENSMUSG00000018259	0.0206157	Prl8a2	prolactin family 8, subfamily a, member 2 [Source:MGI Symbol;Acc:MGI:894281]	13	27345683	27354216	1	protein_coding
ENSMUSG00000048747	0.0206056	E130114P18Rik	RIKEN cDNA E130114P18 gene [Source:MGI Symbol;Acc:MGI:2442873]	4	97568133	97778078	-1	protein_coding
ENSMUSG00000000214	0.0205956	Th	tyrosine hydroxylase [Source:MGI Symbol;Acc:MGI:98735]	7	142892752	142931128	-1	protein_coding
ENSMUSG00000032122	0.0205871	Slc37a2	solute carrier family 37 (glycerol-3-phosphate transporter), member 2 [Source:MGI Symbol;Acc:MGI:1929693]	9	37227585	37255738	-1	protein_coding
ENSMUSG00000027574	0.0205828	Nkain4	Na+/K+ transporting ATPase interacting 4 [Source:MGI Symbol;Acc:MGI:1915372]	2	180934772	180954699	-1	protein_coding
ENSMUSG00000031709	0.0205764	Tbc1d9	TBC1 domain family, member 9 [Source:MGI Symbol;Acc:MGI:1918560]	8	83165352	83272934	1	protein_coding
ENSMUSG00000024900	0.0205567	Cpt1a	carnitine palmitoyltransferase 1a, liver [Source:MGI Symbol;Acc:MGI:1098296]	19	3323301	3385732	1	protein_coding
ENSMUSG00000032011	0.0205548	Thy1	thymus cell antigen 1, theta [Source:MGI Symbol;Acc:MGI:98747]	9	44043384	44048579	1	protein_coding
ENSMUSG00000025777	0.0205402	Gdap1	ganglioside-induced differentiation-associated-protein 1 [Source:MGI Symbol;Acc:MGI:1338002]	1	17145362	17164271	1	protein_coding
ENSMUSG00000100252	0.0205008	Mir124-2hg	Mir124-2 host gene (non-protein coding) [Source:MGI Symbol;Acc:MGI:1917691]	3	17789921	17808970	1	lincRNA
ENSMUSG00000013367	0.0204884	Iglon5	IgLON family member 5 [Source:MGI Symbol;Acc:MGI:2686277]	7	43472904	43490075	-1	protein_coding
ENSMUSG00000074607	0.0204763	Tox2	TOX high mobility group box family member 2 [Source:MGI Symbol;Acc:MGI:3611233]	2	163203125	163324170	1	protein_coding
ENSMUSG00000055407	0.0204678	Map6	microtubule-associated protein 6 [Source:MGI Symbol;Acc:MGI:1201690]	7	99267447	99337137	1	protein_coding
ENSMUSG00000041782	0.0204596	Lad1	ladinin [Source:MGI Symbol;Acc:MGI:109343]	1	135818598	135833342	1	protein_coding
ENSMUSG00000021702	0.0204511	Thbs4	thrombospondin 4 [Source:MGI Symbol;Acc:MGI:1101779]	13	92751590	92794818	-1	protein_coding
ENSMUSG00000042401	0.0204483	Crtac1	cartilage acidic protein 1 [Source:MGI Symbol;Acc:MGI:1920082]	19	42283037	42431783	-1	protein_coding
ENSMUSG00000029322	0.0204465	Plac8	placenta-specific 8 [Source:MGI Symbol;Acc:MGI:2445289]	5	100553725	100572245	-1	protein_coding
ENSMUSG00000022053	0.0204242	Ebf2	early B cell factor 2 [Source:MGI Symbol;Acc:MGI:894332]	14	67233292	67430918	1	protein_coding
ENSMUSG00000023045	0.0204166	Soat2	sterol O-acyltransferase 2 [Source:MGI Symbol;Acc:MGI:1332226]	15	102150526	102163474	1	protein_coding
ENSMUSG00000023926	0.0204165	Rhag	Rhesus blood group-associated A glycoprotein [Source:MGI Symbol;Acc:MGI:1202713]	17	40811126	40840754	1	protein_coding
ENSMUSG00000031613	0.0203613	Hpgd	hydroxyprostaglandin dehydrogenase 15 (NAD) [Source:MGI Symbol;Acc:MGI:108085]	8	56294585	56321043	1	protein_coding
ENSMUSG00000110874	0.0203412	RP24-295B16.1		10	45807562	45852283	1	lincRNA
ENSMUSG00000030093	0.0203409	Wnt7a	wingless-type MMTV integration site family, member 7A [Source:MGI Symbol;Acc:MGI:98961]	6	91363981	91411363	-1	protein_coding
ENSMUSG00000041120	0.0203359	Nbl1	neuroblastoma, suppression of tumorigenicity 1 [Source:MGI Symbol;Acc:MGI:104591]	4	139082284	139092993	-1	protein_coding
ENSMUSG00000035105	0.0202938	Egln3	egl-9 family hypoxia-inducible factor 3 [Source:MGI Symbol;Acc:MGI:1932288]	12	54178981	54203860	-1	protein_coding
ENSMUSG00000054976	0.0202896	Nyap2	neuronal tyrosine-phophorylated phosphoinositide 3-kinase adaptor 2 [Source:MGI Symbol;Acc:MGI:2443135]	1	81076950	81341764	1	protein_coding
ENSMUSG00000035277	0.0202771	Arx	aristaless related homeobox [Source:MGI Symbol;Acc:MGI:1097716]	X	93286445	93298357	1	protein_coding
ENSMUSG00000026107	0.0202542	Nabp1	nucleic acid binding protein 1 [Source:MGI Symbol;Acc:MGI:1923258]	1	51465862	51478425	-1	protein_coding
ENSMUSG00000037610	0.0202064	Kcnmb2	potassium large conductance calcium-activated channel, subfamily M, beta member 2 [Source:MGI Symbol;Acc:MGI:1919663]	3	31902507	32200180	1	protein_coding
ENSMUSG00000026253	0.0202045	Chrng	cholinergic receptor, nicotinic, gamma polypeptide [Source:MGI Symbol;Acc:MGI:87895]	1	87204657	87212694	1	protein_coding
ENSMUSG00000037482	0.0201431	Erv3	endogenous retroviral sequence 3 [Source:MGI Symbol;Acc:MGI:1919245]	2	131853678	131859747	-1	protein_coding
ENSMUSG00000039830	0.0201329	Olig2	oligodendrocyte transcription factor 2 [Source:MGI Symbol;Acc:MGI:1355331]	16	91225550	91228677	1	protein_coding
ENSMUSG00000048126	0.0201005	Col6a3	collagen, type VI, alpha 3 [Source:MGI Symbol;Acc:MGI:88461]	1	90765923	90843971	-1	protein_coding
ENSMUSG00000001348	0.0200949	Acp5	acid phosphatase 5, tartrate resistant [Source:MGI Symbol;Acc:MGI:87883]	9	22126727	22135711	-1	protein_coding
ENSMUSG00000004891	0.0200946	Nes	nestin [Source:MGI Symbol;Acc:MGI:101784]	3	87971078	87980451	1	protein_coding
ENSMUSG00000016624	0.0200878	Phf21b	PHD finger protein 21B [Source:MGI Symbol;Acc:MGI:2443812]	15	84785381	84856049	-1	protein_coding
ENSMUSG00000053199	0.0200863	Arhgap20	Rho GTPase activating protein 20 [Source:MGI Symbol;Acc:MGI:2445175]	9	51765337	51853856	1	protein_coding
ENSMUSG00000039533	0.0200808	Mmd2	monocyte to macrophage differentiation-associated 2 [Source:MGI Symbol;Acc:MGI:1922354]	5	142562358	142608800	-1	protein_coding
ENSMUSG00000022371	0.0200344	Col14a1	collagen, type XIV, alpha 1 [Source:MGI Symbol;Acc:MGI:1341272]	15	55307750	55520803	1	protein_coding
ENSMUSG00000071553	0.020034	Cpa2	carboxypeptidase A2, pancreatic [Source:MGI Symbol;Acc:MGI:3617840]	6	30541582	30564476	1	protein_coding
ENSMUSG00000034777	0.0200068	Vax2	ventral anterior homeobox 2 [Source:MGI Symbol;Acc:MGI:1346018]	6	83711264	83738313	1	protein_coding
ENSMUSG00000031189	0.0199884	Aff2	AF4/FMR2 family, member 2 [Source:MGI Symbol;Acc:MGI:1202294]	X	69360294	69868037	1	protein_coding
ENSMUSG00000108434	0.0199681	Gm45768	predicted gene 45768 [Source:MGI Symbol;Acc:MGI:5804883]	7	37317899	37321100	-1	lincRNA
ENSMUSG00000027350	0.0199513	Chgb	chromogranin B [Source:MGI Symbol;Acc:MGI:88395]	2	132781278	132795079	1	protein_coding
ENSMUSG00000032323	0.0199505	Cyp11a1	cytochrome P450, family 11, subfamily a, polypeptide 1 [Source:MGI Symbol;Acc:MGI:88582]	9	58006411	58027023	1	protein_coding
ENSMUSG00000004098	0.0199501	Col5a3	collagen, type V, alpha 3 [Source:MGI Symbol;Acc:MGI:1858212]	9	20770050	20815067	-1	protein_coding
ENSMUSG00000036422	0.0199256	Pcdh8	protocadherin 8 [Source:MGI Symbol;Acc:MGI:1306800]	14	79766775	79771312	-1	protein_coding
ENSMUSG00000026241	0.0199167	Nppc	natriuretic peptide type C [Source:MGI Symbol;Acc:MGI:97369]	1	86666291	86670571	-1	protein_coding
ENSMUSG00000019900	0.0198703	Rfx6	regulatory factor X, 6 [Source:MGI Symbol;Acc:MGI:2445208]	10	51677756	51730432	1	protein_coding
ENSMUSG00000058297	0.0198232	Spock2	sparc/osteonectin, cwcv and kazal-like domains proteoglycan 2 [Source:MGI Symbol;Acc:MGI:1891351]	10	60106219	60135198	1	protein_coding
ENSMUSG00000002847	0.0198169	Pla1a	phospholipase A1 member A [Source:MGI Symbol;Acc:MGI:1934677]	16	38396119	38433145	-1	protein_coding
ENSMUSG00000026950	0.0198109	Neb	nebulin [Source:MGI Symbol;Acc:MGI:97292]	2	52136647	52378474	-1	protein_coding
ENSMUSG00000031883	0.0198027	Car7	carbonic anhydrase 7 [Source:MGI Symbol;Acc:MGI:103100]	8	104534689	104550343	1	protein_coding
ENSMUSG00000032318	0.0197946	Isl2	insulin related protein 2 (islet 2) [Source:MGI Symbol;Acc:MGI:109156]	9	55538672	55546180	1	protein_coding
ENSMUSG00000042589	0.0197907	Cux2	cut-like homeobox 2 [Source:MGI Symbol;Acc:MGI:107321]	5	121856366	122050102	-1	protein_coding
ENSMUSG00000062980	0.0197407	Cped1	cadherin-like and PC-esterase domain containing 1 [Source:MGI Symbol;Acc:MGI:2444814]	6	21985916	22256404	1	protein_coding
ENSMUSG00000070803	0.019723	Cited4	Cbp/p300-interacting transactivator, with Glu/Asp-rich carboxy-terminal domain, 4 [Source:MGI Symbol;Acc:MGI:1861694]	4	120666572	120667820	1	protein_coding
ENSMUSG00000009646	0.0197131	Pla2g12b	phospholipase A2, group XIIB [Source:MGI Symbol;Acc:MGI:1917086]	10	59403660	59421976	1	protein_coding
ENSMUSG00000040310	0.0197075	Alx4	aristaless-like homeobox 4 [Source:MGI Symbol;Acc:MGI:108359]	2	93642384	93681339	1	protein_coding
ENSMUSG00000063531	0.0196599	Sema3e	sema domain, immunoglobulin domain (Ig), short basic domain, secreted, (semaphorin) 3E [Source:MGI Symbol;Acc:MGI:1340034]	5	14025276	14256689	1	protein_coding
ENSMUSG00000047904	0.0196456	Sstr2	somatostatin receptor 2 [Source:MGI Symbol;Acc:MGI:98328]	11	113619342	113626028	1	protein_coding
ENSMUSG00000041730	0.0196258	Prrxl1	paired related homeobox protein-like 1 [Source:MGI Symbol;Acc:MGI:2148204]	14	32599407	32649246	1	protein_coding
ENSMUSG00000003863	0.0196086	Ppfia3	protein tyrosine phosphatase, receptor type, f polypeptide (PTPRF), interacting protein (liprin), alpha 3 [Source:MGI Symbol;Acc:MGI:1924037]	7	45339122	45367019	-1	protein_coding
ENSMUSG00000071076	0.0196004	Jund	jun D proto-oncogene [Source:MGI Symbol;Acc:MGI:96648]	8	70698949	70700616	1	protein_coding
ENSMUSG00000026414	0.0195965	Tnnt2	troponin T2, cardiac [Source:MGI Symbol;Acc:MGI:104597]	1	135836354	135852260	1	protein_coding
ENSMUSG00000048534	0.0195951	Jaml	junction adhesion molecule like [Source:MGI Symbol;Acc:MGI:2685484]	9	45079183	45108534	1	protein_coding
ENSMUSG00000035783	0.0195838	Acta2	actin, alpha 2, smooth muscle, aorta [Source:MGI Symbol;Acc:MGI:87909]	19	34241090	34255336	-1	protein_coding
ENSMUSG00000030428	0.0195552	Ttyh1	tweety family member 1 [Source:MGI Symbol;Acc:MGI:1889007]	7	4119408	4136708	1	protein_coding
ENSMUSG00000012017	0.0195479	Scarf2	scavenger receptor class F, member 2 [Source:MGI Symbol;Acc:MGI:1858430]	16	17797282	17808287	1	protein_coding
ENSMUSG00000029544	0.0195426	Cabp1	calcium binding protein 1 [Source:MGI Symbol;Acc:MGI:1352750]	5	115168689	115194381	-1	protein_coding
ENSMUSG00000026395	0.0195309	Ptprc	protein tyrosine phosphatase, receptor type, C [Source:MGI Symbol;Acc:MGI:97810]	1	138062861	138175708	-1	protein_coding
ENSMUSG00000068923	0.0195204	Syt11	synaptotagmin XI [Source:MGI Symbol;Acc:MGI:1859547]	3	88744700	88775164	-1	protein_coding
ENSMUSG00000031557	0.0194895	Plekha2	pleckstrin homology domain-containing, family A (phosphoinositide binding specific) member 2 [Source:MGI Symbol;Acc:MGI:1928144]	8	25039144	25102376	-1	protein_coding
ENSMUSG00000031179	0.0194781	3830417A13Rik	RIKEN cDNA 3830417A13 gene [Source:MGI Symbol;Acc:MGI:1917946]	X	64173548	64178778	1	protein_coding
ENSMUSG00000020120	0.0194685	Plek	pleckstrin [Source:MGI Symbol;Acc:MGI:1860485]	11	16971206	17052381	-1	protein_coding
ENSMUSG00000078202	0.0194068	Nrarp	Notch-regulated ankyrin repeat protein [Source:MGI Symbol;Acc:MGI:1914372]	2	25180758	25183339	1	protein_coding
ENSMUSG00000097336	0.0194067	Fendrr	Foxf1 adjacent non-coding developmental regulatory RNA [Source:MGI Symbol;Acc:MGI:1916040]	8	121054882	121083110	-1	processed_transcript
ENSMUSG00000032625	0.0193686	Thsd7a	thrombospondin, type I, domain containing 7A [Source:MGI Symbol;Acc:MGI:2685683]	6	12311610	12749410	-1	protein_coding
ENSMUSG00000027009	0.0193601	Itga4	integrin alpha 4 [Source:MGI Symbol;Acc:MGI:96603]	2	79255426	79333123	1	protein_coding
ENSMUSG00000031510	0.019359	1700128E19Rik	RIKEN cDNA 1700128E19 gene [Source:MGI Symbol;Acc:MGI:1920868]	8	11713264	11722620	1	lincRNA
ENSMUSG00000027452	0.0193473	Acss1	acyl-CoA synthetase short-chain family member 1 [Source:MGI Symbol;Acc:MGI:1915988]	2	150618105	150668500	-1	protein_coding
ENSMUSG00000020701	0.0193388	Tmem132e	transmembrane protein 132E [Source:MGI Symbol;Acc:MGI:2685490]	11	82388900	82446332	1	protein_coding
ENSMUSG00000032243	0.0193227	Itga11	integrin alpha 11 [Source:MGI Symbol;Acc:MGI:2442114]	9	62677826	62783982	1	protein_coding
ENSMUSG00000026773	0.0193224	Pfkfb3	6-phosphofructo-2-kinase/fructose-2,6-biphosphatase 3 [Source:MGI Symbol;Acc:MGI:2181202]	2	11471433	11554077	-1	protein_coding
ENSMUSG00000084843	0.0193119	B230312C02Rik	RIKEN cDNA B230312C02 gene [Source:MGI Symbol;Acc:MGI:2444130]	2	180370491	180385885	-1	lincRNA
ENSMUSG00000053475	0.0192944	Tnfaip6	tumor necrosis factor alpha induced protein 6 [Source:MGI Symbol;Acc:MGI:1195266]	2	52038009	52056686	1	protein_coding
ENSMUSG00000057315	0.0192453	Arhgap24	Rho GTPase activating protein 24 [Source:MGI Symbol;Acc:MGI:1922647]	5	102481391	102897937	1	protein_coding
ENSMUSG00000020733	0.0192426	Slc9a3r1	solute carrier family 9 (sodium/hydrogen exchanger), member 3 regulator 1 [Source:MGI Symbol;Acc:MGI:1349482]	11	115163341	115181181	1	protein_coding
ENSMUSG00000029866	0.0192285	Kel	Kell blood group [Source:MGI Symbol;Acc:MGI:1346053]	6	41686330	41704339	-1	protein_coding
ENSMUSG00000021944	0.0191996	Gata4	GATA binding protein 4 [Source:MGI Symbol;Acc:MGI:95664]	14	63198922	63271692	-1	protein_coding
ENSMUSG00000000392	0.0191917	Fap	fibroblast activation protein [Source:MGI Symbol;Acc:MGI:109608]	2	62500943	62574075	-1	protein_coding
ENSMUSG00000024619	0.019189	Cdx1	caudal type homeobox 1 [Source:MGI Symbol;Acc:MGI:88360]	18	61018862	61036199	-1	protein_coding
ENSMUSG00000031297	0.0191858	Slc7a3	solute carrier family 7 (cationic amino acid transporter, y+ system), member 3 [Source:MGI Symbol;Acc:MGI:1100521]	X	101079210	101086020	-1	protein_coding
ENSMUSG00000044312	0.0191855	Neurog3	neurogenin 3 [Source:MGI Symbol;Acc:MGI:893591]	10	62133090	62134763	1	protein_coding
ENSMUSG00000068735	0.0191538	Trp53i11	transformation related protein 53 inducible protein 11 [Source:MGI Symbol;Acc:MGI:2670995]	2	93187548	93201759	1	protein_coding
ENSMUSG00000025089	0.0191313	Gfra1	glial cell line derived neurotrophic factor family receptor alpha 1 [Source:MGI Symbol;Acc:MGI:1100842]	19	58235604	58455909	-1	protein_coding
ENSMUSG00000071713	0.0191269	Csf2rb	colony stimulating factor 2 receptor, beta, low-affinity (granulocyte-macrophage) [Source:MGI Symbol;Acc:MGI:1339759]	15	78325990	78351000	1	protein_coding
ENSMUSG00000049630	0.0191241	C1ql3	C1q-like 3 [Source:MGI Symbol;Acc:MGI:2387350]	2	13003457	13011806	-1	protein_coding
ENSMUSG00000070858	0.0191017	Gm1673	predicted gene 1673 [Source:MGI Symbol;Acc:MGI:2686519]	5	33983433	33985013	1	protein_coding
ENSMUSG00000034224	0.0191015	Slc38a8	solute carrier family 38, member 8 [Source:MGI Symbol;Acc:MGI:2685433]	8	119479602	119501698	-1	protein_coding
ENSMUSG00000022129	0.0191001	Dct	dopachrome tautomerase [Source:MGI Symbol;Acc:MGI:102563]	14	118012792	118052246	-1	protein_coding
ENSMUSG00000023064	0.0190988	Sncg	synuclein, gamma [Source:MGI Symbol;Acc:MGI:1298397]	14	34370274	34374789	-1	protein_coding
ENSMUSG00000035891	0.0190878	Cerk	ceramide kinase [Source:MGI Symbol;Acc:MGI:2386052]	15	86139128	86186141	-1	protein_coding
ENSMUSG00000045776	0.0190774	Lrtm1	leucine-rich repeats and transmembrane domains 1 [Source:MGI Symbol;Acc:MGI:2442106]	14	29018208	29033642	1	protein_coding
ENSMUSG00000060807	0.0190758	Serpina6	serine (or cysteine) peptidase inhibitor, clade A, member 6 [Source:MGI Symbol;Acc:MGI:88278]	12	103646630	103657212	-1	protein_coding
ENSMUSG00000052026	0.0190527	Slc6a7	solute carrier family 6 (neurotransmitter transporter, L-proline), member 7 [Source:MGI Symbol;Acc:MGI:2147363]	18	60995381	61014199	-1	protein_coding
ENSMUSG00000034799	0.0190477	Unc13a	unc-13 homolog A (C. elegans) [Source:MGI Symbol;Acc:MGI:3051532]	8	71624417	71671757	-1	protein_coding
ENSMUSG00000035498	0.0190268	Cdcp1	CUB domain containing protein 1 [Source:MGI Symbol;Acc:MGI:2442010]	9	123170824	123216038	-1	protein_coding
ENSMUSG00000055022	0.0190193	Cntn1	contactin 1 [Source:MGI Symbol;Acc:MGI:105980]	15	92051165	92341967	1	protein_coding
ENSMUSG00000000628	0.0189956	Hk2	hexokinase 2 [Source:MGI Symbol;Acc:MGI:1315197]	6	82725025	82774454	-1	protein_coding
ENSMUSG00000030074	0.0189853	Gxylt2	glucoside xylosyltransferase 2 [Source:MGI Symbol;Acc:MGI:2682940]	6	100704734	100810913	1	protein_coding
ENSMUSG00000057182	0.0189729	Scn3a	sodium channel, voltage-gated, type III, alpha [Source:MGI Symbol;Acc:MGI:98249]	2	65457118	65567627	-1	protein_coding
ENSMUSG00000033316	0.0189675	Galnt9	UDP-N-acetyl-alpha-D-galactosamine:polypeptide N-acetylgalactosaminyltransferase 9 [Source:MGI Symbol;Acc:MGI:2677965]	5	110544355	110621380	1	protein_coding
ENSMUSG00000069662	0.0189479	Marcks	myristoylated alanine rich protein kinase C substrate [Source:MGI Symbol;Acc:MGI:96907]	10	37133375	37138920	-1	protein_coding
ENSMUSG00000023886	0.0189144	Smoc2	SPARC related modular calcium binding 2 [Source:MGI Symbol;Acc:MGI:1929881]	17	14279506	14404790	1	protein_coding
ENSMUSG00000036995	0.0189143	Asap3	ArfGAP with SH3 domain, ankyrin repeat and PH domain 3 [Source:MGI Symbol;Acc:MGI:2684986]	4	136206365	136245216	1	protein_coding
ENSMUSG00000028536	0.0189028	2610528J11Rik	RIKEN cDNA 2610528J11 gene [Source:MGI Symbol;Acc:MGI:1913701]	4	118526999	118530228	1	protein_coding
ENSMUSG00000006270	0.0188805	Vax1	ventral anterior homeobox 1 [Source:MGI Symbol;Acc:MGI:1277163]	19	59166187	59170056	-1	protein_coding
ENSMUSG00000058975	0.0188766	Kcnc1	potassium voltage gated channel, Shaw-related subfamily, member 1 [Source:MGI Symbol;Acc:MGI:96667]	7	46396497	46438704	1	protein_coding
ENSMUSG00000040364	0.0188368	Sec1	secretory blood group 1 [Source:MGI Symbol;Acc:MGI:1928893]	7	45677686	45694402	-1	protein_coding
ENSMUSG00000054191	0.0188217	Klf1	Kruppel-like factor 1 (erythroid) [Source:MGI Symbol;Acc:MGI:1342771]	8	84901928	84905291	1	protein_coding
ENSMUSG00000034607	0.0188176	Pof1b	premature ovarian failure 1B [Source:MGI Symbol;Acc:MGI:1916943]	X	112638431	112698651	-1	protein_coding
ENSMUSG00000048826	0.0187334	Dact2	dishevelled-binding antagonist of beta-catenin 2 [Source:MGI Symbol;Acc:MGI:1920347]	17	14195231	14203831	-1	protein_coding
ENSMUSG00000107021	0.0187279	Gm42853	predicted gene 42853 [Source:MGI Symbol;Acc:MGI:5662990]	5	116456098	116457484	-1	TEC
ENSMUSG00000020723	0.0187265	Cacng4	calcium channel, voltage-dependent, gamma subunit 4 [Source:MGI Symbol;Acc:MGI:1859167]	11	107732357	107794557	-1	protein_coding
ENSMUSG00000020926	0.0187254	Adam11	a disintegrin and metallopeptidase domain 11 [Source:MGI Symbol;Acc:MGI:1098667]	11	102761439	102780262	1	protein_coding
ENSMUSG00000034910	0.0187241	Pygo1	pygopus 1 [Source:MGI Symbol;Acc:MGI:1919385]	9	72925645	72952181	1	protein_coding
ENSMUSG00000018411	0.0187231	Mapt	microtubule-associated protein tau [Source:MGI Symbol;Acc:MGI:97180]	11	104231390	104332090	1	protein_coding
ENSMUSG00000026170	0.0187205	Cyp27a1	cytochrome P450, family 27, subfamily a, polypeptide 1 [Source:MGI Symbol;Acc:MGI:88594]	1	74713574	74737892	1	protein_coding
ENSMUSG00000029718	0.0187097	Pcolce	procollagen C-endopeptidase enhancer protein [Source:MGI Symbol;Acc:MGI:105099]	5	137605103	137613784	-1	protein_coding
ENSMUSG00000044393	0.0187087	Dsg2	desmoglein 2 [Source:MGI Symbol;Acc:MGI:1196466]	18	20558074	20604521	1	protein_coding
ENSMUSG00000000617	0.0186974	Grm6	glutamate receptor, metabotropic 6 [Source:MGI Symbol;Acc:MGI:1351343]	11	50850685	50866208	1	protein_coding
ENSMUSG00000028876	0.0186852	Epha10	Eph receptor A10 [Source:MGI Symbol;Acc:MGI:3586824]	4	124880899	124917800	1	protein_coding
ENSMUSG00000018983	0.0186838	E2f2	E2F transcription factor 2 [Source:MGI Symbol;Acc:MGI:1096341]	4	136172394	136196057	1	protein_coding
ENSMUSG00000002274	0.018676	Metrn	meteorin, glial cell differentiation regulator [Source:MGI Symbol;Acc:MGI:1917333]	17	25794571	25797136	-1	protein_coding
ENSMUSG00000025075	0.0186741	Habp2	hyaluronic acid binding protein 2 [Source:MGI Symbol;Acc:MGI:1196378]	19	56287137	56320822	1	protein_coding
ENSMUSG00000038235	0.0186574	F11r	F11 receptor [Source:MGI Symbol;Acc:MGI:1321398]	1	171437535	171464603	1	protein_coding
ENSMUSG00000048895	0.018657	Cdk5r1	cyclin-dependent kinase 5, regulatory subunit 1 (p35) [Source:MGI Symbol;Acc:MGI:101764]	11	80477023	80481184	1	protein_coding
ENSMUSG00000032394	0.0186457	Igdcc3	immunoglobulin superfamily, DCC subclass, member 3 [Source:MGI Symbol;Acc:MGI:1202390]	9	65141189	65185872	1	protein_coding
ENSMUSG00000030492	0.018637	Slc7a9	solute carrier family 7 (cationic amino acid transporter, y+ system), member 9 [Source:MGI Symbol;Acc:MGI:1353656]	7	35448796	35466036	1	protein_coding
ENSMUSG00000102562	0.0185769	Gm37694	predicted gene, 37694 [Source:MGI Symbol;Acc:MGI:5610922]	16	77685277	77687409	1	TEC
ENSMUSG00000025930	0.0185762	Msc	musculin [Source:MGI Symbol;Acc:MGI:1333884]	1	14753346	14755992	-1	protein_coding
ENSMUSG00000018906	0.0185709	P4ha2	procollagen-proline, 2-oxoglutarate 4-dioxygenase (proline 4-hydroxylase), alpha II polypeptide [Source:MGI Symbol;Acc:MGI:894286]	11	54100095	54131665	1	protein_coding
ENSMUSG00000070802	0.0185488	Pnmal2	PNMA-like 2 [Source:MGI Symbol;Acc:MGI:3645856]	7	16944682	16948828	1	protein_coding
ENSMUSG00000018698	0.0185441	Lhx1	LIM homeobox protein 1 [Source:MGI Symbol;Acc:MGI:99783]	11	84518284	84525535	-1	protein_coding
ENSMUSG00000045136	0.0185347	Tubb2b	tubulin, beta 2B class IIB [Source:MGI Symbol;Acc:MGI:1920960]	13	34127008	34130354	-1	protein_coding
ENSMUSG00000085069	0.0185121	Gm13111	predicted gene 13111 [Source:MGI Symbol;Acc:MGI:3651882]	4	154637576	154644724	1	antisense
ENSMUSG00000062760	0.0184851	1810041L15Rik	RIKEN cDNA 1810041L15 gene [Source:MGI Symbol;Acc:MGI:1919551]	15	84379203	84447097	-1	protein_coding
ENSMUSG00000038210	0.0184786	Hoxa11	homeobox A11 [Source:MGI Symbol;Acc:MGI:96172]	6	52242106	52245810	-1	protein_coding
ENSMUSG00000000183	0.018476	Fgf6	fibroblast growth factor 6 [Source:MGI Symbol;Acc:MGI:95520]	6	127015586	127028187	1	protein_coding
ENSMUSG00000050424	0.0184692	Pnma5	paraneoplastic antigen family 5 [Source:MGI Symbol;Acc:MGI:2180566]	X	73033981	73037103	-1	protein_coding
ENSMUSG00000054252	0.0184355	Fgfr3	fibroblast growth factor receptor 3 [Source:MGI Symbol;Acc:MGI:95524]	5	33721674	33737068	1	protein_coding
ENSMUSG00000042436	0.0183997	Mfap4	microfibrillar-associated protein 4 [Source:MGI Symbol;Acc:MGI:1342276]	11	61485431	61488900	1	protein_coding
ENSMUSG00000104022	0.018385	Gm37214	predicted gene, 37214 [Source:MGI Symbol;Acc:MGI:5610442]	1	183420655	183422213	1	sense_intronic
ENSMUSG00000068740	0.0183753	Celsr2	cadherin, EGF LAG seven-pass G-type receptor 2 [Source:MGI Symbol;Acc:MGI:1858235]	3	108390851	108415552	-1	protein_coding
ENSMUSG00000031844	0.0183599	Hsd17b2	hydroxysteroid (17-beta) dehydrogenase 2 [Source:MGI Symbol;Acc:MGI:1096386]	8	117701904	117759027	1	protein_coding
ENSMUSG00000083679	0.0183384	Gm12892	predicted gene 12892 [Source:MGI Symbol;Acc:MGI:3649649]	4	122008193	122009338	1	processed_pseudogene
ENSMUSG00000064247	0.0183359	Plcxd1	phosphatidylinositol-specific phospholipase C, X domain containing 1 [Source:MGI Symbol;Acc:MGI:2685422]	5	110099969	110105953	1	protein_coding
ENSMUSG00000033220	0.0183244	Rac2	RAS-related C3 botulinum substrate 2 [Source:MGI Symbol;Acc:MGI:97846]	15	78559169	78572783	-1	protein_coding
ENSMUSG00000024924	0.0183206	Vldlr	very low density lipoprotein receptor [Source:MGI Symbol;Acc:MGI:98935]	19	27216484	27254231	1	protein_coding
ENSMUSG00000020108	0.0183078	Ddit4	DNA-damage-inducible transcript 4 [Source:MGI Symbol;Acc:MGI:1921997]	10	59949669	59951834	-1	protein_coding
ENSMUSG00000042873	0.0183003	Lhfpl4	lipoma HMGIC fusion partner-like protein 4 [Source:MGI Symbol;Acc:MGI:3057108]	6	113168090	113195384	-1	protein_coding
ENSMUSG00000046229	0.0182928	Scand1	SCAN domain-containing 1 [Source:MGI Symbol;Acc:MGI:1343132]	2	156311847	156312704	-1	protein_coding
ENSMUSG00000008601	0.0182888	Rab25	RAB25, member RAS oncogene family [Source:MGI Symbol;Acc:MGI:1858203]	3	88542029	88548300	-1	protein_coding
ENSMUSG00000043857	0.0182882	Mgat5b	mannoside acetylglucosaminyltransferase 5, isoenzyme B [Source:MGI Symbol;Acc:MGI:3606200]	11	116918863	116986948	1	protein_coding
ENSMUSG00000020682	0.018263	Mmp28	matrix metallopeptidase 28 (epilysin) [Source:MGI Symbol;Acc:MGI:2153062]	11	83440768	83463071	-1	protein_coding
ENSMUSG00000046727	0.0182319	Cystm1	cysteine-rich transmembrane module containing 1 [Source:MGI Symbol;Acc:MGI:1913310]	18	36345619	36402980	1	protein_coding
ENSMUSG00000025019	0.0182294	Lcor	ligand dependent nuclear receptor corepressor [Source:MGI Symbol;Acc:MGI:2443930]	19	41482645	41562246	1	protein_coding
ENSMUSG00000048377	0.0182239	Foxi2	forkhead box I2 [Source:MGI Symbol;Acc:MGI:3028075]	7	135410308	135413622	1	protein_coding
ENSMUSG00000068614	0.0182098	Actc1	actin, alpha, cardiac muscle 1 [Source:MGI Symbol;Acc:MGI:87905]	2	114047282	114053548	-1	protein_coding
ENSMUSG00000027186	0.0182018	Elf5	E74-like factor 5 [Source:MGI Symbol;Acc:MGI:1335079]	2	103411688	103450989	1	protein_coding
ENSMUSG00000035566	0.0181639	Pcdh17	protocadherin 17 [Source:MGI Symbol;Acc:MGI:2684924]	14	84443563	84537060	1	protein_coding
ENSMUSG00000067786	0.0181397	Nnat	neuronatin [Source:MGI Symbol;Acc:MGI:104716]	2	157560078	157562522	1	protein_coding
ENSMUSG00000026587	0.0181286	Astn1	astrotactin 1 [Source:MGI Symbol;Acc:MGI:1098567]	1	158362273	158691781	1	protein_coding
ENSMUSG00000041817	0.0181248	Fam169a	family with sequence similarity 169, member A [Source:MGI Symbol;Acc:MGI:2444268]	13	97067287	97129521	1	protein_coding
ENSMUSG00000038242	0.0181092	Aox4	aldehyde oxidase 4 [Source:MGI Symbol;Acc:MGI:1919122]	1	58210397	58268597	1	protein_coding
ENSMUSG00000098206	0.0181089	A430106G13Rik	RIKEN cDNA A430106G13 gene [Source:MGI Symbol;Acc:MGI:2443823]	1	137966531	137969918	1	lincRNA
ENSMUSG00000038765	0.0181039	Lmx1b	LIM homeobox transcription factor 1 beta [Source:MGI Symbol;Acc:MGI:1100513]	2	33560965	33640511	-1	protein_coding
ENSMUSG00000023336	0.0180812	Wfdc1	WAP four-disulfide core domain 1 [Source:MGI Symbol;Acc:MGI:1915116]	8	119666365	119688222	1	protein_coding
ENSMUSG00000075334	0.018078	Rprm	reprimo, TP53 dependent G2 arrest mediator candidate [Source:MGI Symbol;Acc:MGI:1915124]	2	54084093	54085552	-1	protein_coding
ENSMUSG00000034683	0.0180698	Ppp1r1c	protein phosphatase 1, regulatory (inhibitor) subunit 1C [Source:MGI Symbol;Acc:MGI:1923185]	2	79707780	79818496	1	protein_coding
ENSMUSG00000024261	0.0180578	Syt4	synaptotagmin IV [Source:MGI Symbol;Acc:MGI:101759]	18	31437808	31447415	-1	protein_coding
ENSMUSG00000075316	0.0180519	Scn9a	sodium channel, voltage-gated, type IX, alpha [Source:MGI Symbol;Acc:MGI:107636]	2	66480080	66634962	-1	protein_coding
ENSMUSG00000099906	0.0179773	Gm28653	predicted gene 28653 [Source:MGI Symbol;Acc:MGI:5579359]	1	20679023	20684298	1	lincRNA
ENSMUSG00000039103	0.0179747	Nexn	nexilin [Source:MGI Symbol;Acc:MGI:1916060]	3	152236982	152266350	-1	protein_coding
ENSMUSG00000045871	0.0179606	Slitrk6	SLIT and NTRK-like family, member 6 [Source:MGI Symbol;Acc:MGI:2443198]	14	110748578	110755149	-1	protein_coding
ENSMUSG00000038777	0.01794	Sema6c	sema domain, transmembrane domain (TM), and cytoplasmic domain, (semaphorin) 6C [Source:MGI Symbol;Acc:MGI:1338032]	3	95160457	95174024	1	protein_coding
ENSMUSG00000033152	0.017903	Podxl2	podocalyxin-like 2 [Source:MGI Symbol;Acc:MGI:2442488]	6	88842558	88875044	-1	protein_coding
ENSMUSG00000028871	0.0178983	Rspo1	R-spondin 1 [Source:MGI Symbol;Acc:MGI:2183426]	4	124986430	125009099	1	protein_coding
ENSMUSG00000036242	0.0178933	3632451O06Rik	RIKEN cDNA 3632451O06 gene [Source:MGI Symbol;Acc:MGI:1914669]	14	49681560	49783383	-1	protein_coding
ENSMUSG00000029189	0.0178904	Sel1l3	sel-1 suppressor of lin-12-like 3 (C. elegans) [Source:MGI Symbol;Acc:MGI:1916941]	5	53107083	53213927	-1	protein_coding
ENSMUSG00000029546	0.0177834	Uncx	UNC homeobox [Source:MGI Symbol;Acc:MGI:108013]	5	139543494	139548179	1	protein_coding
ENSMUSG00000034258	0.0177797	Mfsd7c	major facilitator superfamily domain containing 7C [Source:MGI Symbol;Acc:MGI:2384974]	12	85746539	85813585	1	protein_coding
ENSMUSG00000054160	0.0177739	Nkx2-4	NK2 homeobox 4 [Source:MGI Symbol;Acc:MGI:97349]	2	147083316	147085445	-1	protein_coding
ENSMUSG00000024298	0.0177563	Zfp871	zinc finger protein 871 [Source:MGI Symbol;Acc:MGI:1921793]	17	32771236	32788287	-1	protein_coding
ENSMUSG00000032816	0.0177542	Igdcc4	immunoglobulin superfamily, DCC subclass, member 4 [Source:MGI Symbol;Acc:MGI:1858497]	9	65101486	65137940	1	protein_coding
ENSMUSG00000018339	0.0177528	Gpx3	glutathione peroxidase 3 [Source:MGI Symbol;Acc:MGI:105102]	11	54902453	54910377	1	protein_coding
ENSMUSG00000040752	0.0177507	Myh6	myosin, heavy polypeptide 6, cardiac muscle, alpha [Source:MGI Symbol;Acc:MGI:97255]	14	54941981	54966927	-1	protein_coding
ENSMUSG00000028158	0.0177484	Mttp	microsomal triglyceride transfer protein [Source:MGI Symbol;Acc:MGI:106926]	3	138089854	138144968	-1	protein_coding
ENSMUSG00000034903	0.0177404	Cobll1	Cobl-like 1 [Source:MGI Symbol;Acc:MGI:2442894]	2	65088339	65239403	-1	protein_coding
ENSMUSG00000042268	0.0177299	Slc26a9	solute carrier family 26, member 9 [Source:MGI Symbol;Acc:MGI:2444594]	1	131744022	131771504	1	protein_coding
ENSMUSG00000105624	0.0177294	Gm43187	predicted gene 43187 [Source:MGI Symbol;Acc:MGI:5663324]	5	132490343	132492739	-1	TEC
ENSMUSG00000007805	0.017727	Twist2	twist basic helix-loop-helix transcription factor 2 [Source:MGI Symbol;Acc:MGI:104685]	1	91801461	91848028	1	protein_coding
ENSMUSG00000032289	0.0177034	Thsd4	thrombospondin, type I, domain containing 4 [Source:MGI Symbol;Acc:MGI:2672033]	9	59966931	60522046	-1	protein_coding
ENSMUSG00000043099	0.0177025	Hic1	hypermethylated in cancer 1 [Source:MGI Symbol;Acc:MGI:1338010]	11	75164565	75169519	-1	protein_coding
ENSMUSG00000060985	0.0176893	Tdrd5	tudor domain containing 5 [Source:MGI Symbol;Acc:MGI:2684949]	1	156255296	156303664	-1	protein_coding
ENSMUSG00000038859	0.017688	Baiap2l1	BAI1-associated protein 2-like 1 [Source:MGI Symbol;Acc:MGI:1914148]	5	144264526	144358112	-1	protein_coding
ENSMUSG00000026532	0.0176872	Spta1	spectrin alpha, erythrocytic 1 [Source:MGI Symbol;Acc:MGI:98385]	1	174172776	174248450	1	protein_coding
ENSMUSG00000043110	0.0176734	Lrrn4	leucine rich repeat neuronal 4 [Source:MGI Symbol;Acc:MGI:2445154]	2	132868305	132880891	-1	protein_coding
ENSMUSG00000028785	0.0176598	Hpca	hippocalcin [Source:MGI Symbol;Acc:MGI:1336200]	4	129111570	129122036	-1	protein_coding
ENSMUSG00000034098	0.0176562	Fstl5	follistatin-like 5 [Source:MGI Symbol;Acc:MGI:2442179]	3	76074270	76710019	1	protein_coding
ENSMUSG00000026956	0.0176367	Uap1l1	UDP-N-acteylglucosamine pyrophosphorylase 1-like 1 [Source:MGI Symbol;Acc:MGI:2443318]	2	25359889	25365682	-1	protein_coding
ENSMUSG00000016346	0.0176208	Kcnq2	potassium voltage-gated channel, subfamily Q, member 2 [Source:MGI Symbol;Acc:MGI:1309503]	2	181075579	181135300	-1	protein_coding
ENSMUSG00000070564	0.0175949	Ntn5	netrin 5 [Source:MGI Symbol;Acc:MGI:2685330]	7	45684022	45694556	1	protein_coding
ENSMUSG00000021831	0.0175889	Ero1l	ERO1-like (S. cerevisiae) [Source:MGI Symbol;Acc:MGI:1354385]	14	45283092	45318572	-1	protein_coding
ENSMUSG00000038932	0.0175863	Tcfl5	transcription factor-like 5 (basic helix-loop-helix) [Source:MGI Symbol;Acc:MGI:2672878]	2	180621956	180642708	-1	protein_coding
ENSMUSG00000009350	0.017573	Mpo	myeloperoxidase [Source:MGI Symbol;Acc:MGI:97137]	11	87793581	87804413	1	protein_coding
ENSMUSG00000067586	0.0175698	S1pr3	sphingosine-1-phosphate receptor 3 [Source:MGI Symbol;Acc:MGI:1339365]	13	51408618	51422797	1	protein_coding
ENSMUSG00000038679	0.0175596	Trps1	trichorhinophalangeal syndrome I (human) [Source:MGI Symbol;Acc:MGI:1927616]	15	50654752	50890463	-1	protein_coding
ENSMUSG00000054342	0.0175553	Kcnn4	potassium intermediate/small conductance calcium-activated channel, subfamily N, member 4 [Source:MGI Symbol;Acc:MGI:1277957]	7	24370263	24386690	1	protein_coding
ENSMUSG00000004661	0.0175335	Arid3b	AT rich interactive domain 3B (BRIGHT-like) [Source:MGI Symbol;Acc:MGI:1930768]	9	57790353	57836793	-1	protein_coding
ENSMUSG00000049799	0.0175301	Lrrc19	leucine rich repeat containing 19 [Source:MGI Symbol;Acc:MGI:2140219]	4	94636653	94650144	-1	protein_coding
ENSMUSG00000045179	0.0175205	Sox3	SRY (sex determining region Y)-box 3 [Source:MGI Symbol;Acc:MGI:98365]	X	60891366	60893430	-1	protein_coding
ENSMUSG00000007888	0.0175098	Crlf1	cytokine receptor-like factor 1 [Source:MGI Symbol;Acc:MGI:1340030]	8	70493158	70504081	1	protein_coding
ENSMUSG00000032902	0.0174951	Slc16a1	solute carrier family 16 (monocarboxylic acid transporters), member 1 [Source:MGI Symbol;Acc:MGI:106013]	3	104638668	104658462	1	protein_coding
ENSMUSG00000024987	0.0174827	Cyp26a1	cytochrome P450, family 26, subfamily a, polypeptide 1 [Source:MGI Symbol;Acc:MGI:1096359]	19	37697808	37701528	1	protein_coding
ENSMUSG00000021743	0.0174798	Fezf2	Fez family zinc finger 2 [Source:MGI Symbol;Acc:MGI:1859823]	14	12341892	12345865	-1	protein_coding
ENSMUSG00000108986	0.0174255	Gm45009	predicted gene 45009 [Source:MGI Symbol;Acc:MGI:5753585]	7	62337794	62423245	-1	lincRNA
ENSMUSG00000024805	0.0174222	Pcgf5	polycomb group ring finger 5 [Source:MGI Symbol;Acc:MGI:1923505]	19	36379067	36456192	1	protein_coding
ENSMUSG00000036766	0.0174183	Dner	delta/notch-like EGF repeat containing [Source:MGI Symbol;Acc:MGI:2152889]	1	84369839	84696221	-1	protein_coding
ENSMUSG00000029410	0.0174103	Ppef2	protein phosphatase, EF hand calcium-binding domain 2 [Source:MGI Symbol;Acc:MGI:1342304]	5	92226679	92256278	-1	protein_coding
ENSMUSG00000097892	0.0174097	Gm26801	predicted gene, 26801 [Source:MGI Symbol;Acc:MGI:5477295]	1	177428338	177443270	-1	antisense
ENSMUSG00000093738	0.0174046	AI606473	expressed sequence AI606473 [Source:MGI Symbol;Acc:MGI:2139767]	3	154330821	154334254	1	processed_transcript
ENSMUSG00000050010	0.0173882	Shisa3	shisa family member 3 [Source:MGI Symbol;Acc:MGI:3041225]	5	67607882	67623552	1	protein_coding
ENSMUSG00000054889	0.017383	Dsp	desmoplakin [Source:MGI Symbol;Acc:MGI:109611]	13	38151328	38198577	1	protein_coding
ENSMUSG00000042195	0.0173824	Slc35f2	solute carrier family 35, member F2 [Source:MGI Symbol;Acc:MGI:1919272]	9	53771538	53818154	1	protein_coding
ENSMUSG00000016458	0.0173509	Wt1	Wilms tumor 1 homolog [Source:MGI Symbol;Acc:MGI:98968]	2	105126529	105173616	1	protein_coding
ENSMUSG00000035041	0.0173394	Creb3l3	cAMP responsive element binding protein 3-like 3 [Source:MGI Symbol;Acc:MGI:2384786]	10	81084324	81098874	-1	protein_coding
ENSMUSG00000056824	0.0173366	Zfp663	zinc finger protein 663 [Source:MGI Symbol;Acc:MGI:2685854]	2	165351297	165368729	-1	protein_coding
ENSMUSG00000081044	0.0173163	AU015836	expressed sequence AU015836 [Source:MGI Symbol;Acc:MGI:2147954]	X	93968659	93975470	1	protein_coding
ENSMUSG00000054932	0.017314	Afp	alpha fetoprotein [Source:MGI Symbol;Acc:MGI:87951]	5	90490737	90508907	1	protein_coding
ENSMUSG00000106386	0.0173121	Gm42991	predicted gene 42991 [Source:MGI Symbol;Acc:MGI:5663128]	5	131972050	131975886	-1	TEC
ENSMUSG00000018470	0.0173117	Kcnab3	potassium voltage-gated channel, shaker-related subfamily, beta member 3 [Source:MGI Symbol;Acc:MGI:1336208]	11	69326258	69333042	1	protein_coding
ENSMUSG00000022367	0.0173104	Has2	hyaluronan synthase 2 [Source:MGI Symbol;Acc:MGI:107821]	15	56665627	56694539	-1	protein_coding
ENSMUSG00000051839	0.0173034	Gypa	glycophorin A [Source:MGI Symbol;Acc:MGI:95880]	8	80493781	80510542	1	protein_coding
ENSMUSG00000047878	0.0172893	A4galt	alpha 1,4-galactosyltransferase [Source:MGI Symbol;Acc:MGI:3512453]	15	83226726	83251774	-1	protein_coding
ENSMUSG00000097623	0.0172844	B230323A14Rik	RIKEN cDNA B230323A14 gene [Source:MGI Symbol;Acc:MGI:2443084]	9	69758740	69830845	1	antisense
ENSMUSG00000027070	0.0172836	Lrp2	low density lipoprotein receptor-related protein 2 [Source:MGI Symbol;Acc:MGI:95794]	2	69424340	69586065	-1	protein_coding
ENSMUSG00000090523	0.0172779	Gypc	glycophorin C [Source:MGI Symbol;Acc:MGI:1098566]	18	32528322	32560034	-1	protein_coding
ENSMUSG00000024300	0.0172672	Myo1f	myosin IF [Source:MGI Symbol;Acc:MGI:107711]	17	33555719	33607764	1	protein_coding
ENSMUSG00000025469	0.0172197	Msx3	msh homeobox 3 [Source:MGI Symbol;Acc:MGI:106587]	7	140046157	140049089	-1	protein_coding
ENSMUSG00000046743	0.0172171	Fat4	FAT atypical cadherin 4 [Source:MGI Symbol;Acc:MGI:3045256]	3	38886940	39011985	1	protein_coding
ENSMUSG00000053411	0.0172055	Cbx7	chromobox 7 [Source:MGI Symbol;Acc:MGI:1196439]	15	79915807	79971119	-1	protein_coding
ENSMUSG00000048661	0.0171947	Lemd3	LEM domain containing 3 [Source:MGI Symbol;Acc:MGI:3580376]	10	120923413	120979332	-1	protein_coding
ENSMUSG00000021638	0.0171875	Ocln	occludin [Source:MGI Symbol;Acc:MGI:106183]	13	100496507	100552718	-1	protein_coding
ENSMUSG00000027221	0.0171763	Chst1	carbohydrate (keratan sulfate Gal-6) sulfotransferase 1 [Source:MGI Symbol;Acc:MGI:1924219]	2	92599707	92615250	1	protein_coding
ENSMUSG00000032591	0.0171415	Mst1	macrophage stimulating 1 (hepatocyte growth factor-like) [Source:MGI Symbol;Acc:MGI:96080]	9	108080436	108085003	1	protein_coding
ENSMUSG00000000889	0.0171264	Dbh	dopamine beta hydroxylase [Source:MGI Symbol;Acc:MGI:94864]	2	27165233	27183200	1	protein_coding
ENSMUSG00000022218	0.0171085	Tgm1	transglutaminase 1, K polypeptide [Source:MGI Symbol;Acc:MGI:98730]	14	55700009	55713492	-1	protein_coding
ENSMUSG00000078794	0.0170943	Dact3	dishevelled-binding antagonist of beta-catenin 3 [Source:MGI Symbol;Acc:MGI:3654828]	7	16875317	16887462	1	protein_coding
ENSMUSG00000033420	0.0170901	Antxr1	anthrax toxin receptor 1 [Source:MGI Symbol;Acc:MGI:1916788]	6	87133853	87335821	-1	protein_coding
ENSMUSG00000018845	0.0170894	Unc45b	unc-45 myosin chaperone B [Source:MGI Symbol;Acc:MGI:2443377]	11	82910550	82943403	1	protein_coding
ENSMUSG00000027692	0.0170777	Tnik	TRAF2 and NCK interacting kinase [Source:MGI Symbol;Acc:MGI:1916264]	3	28263214	28675858	1	protein_coding
ENSMUSG00000031146	0.0170761	Plp2	proteolipid protein 2 [Source:MGI Symbol;Acc:MGI:1298382]	X	7667941	7671390	-1	protein_coding
ENSMUSG00000027078	0.0170465	Ube2l6	ubiquitin-conjugating enzyme E2L 6 [Source:MGI Symbol;Acc:MGI:1914500]	2	84798828	84810335	1	protein_coding
ENSMUSG00000052430	0.0170462	Bmpr1b	bone morphogenetic protein receptor, type 1B [Source:MGI Symbol;Acc:MGI:107191]	3	141837136	142169425	-1	protein_coding
ENSMUSG00000085463	0.0170453	9430024E24Rik	RIKEN cDNA 9430024E24 gene [Source:MGI Symbol;Acc:MGI:1924507]	2	33716361	33718899	-1	lincRNA
ENSMUSG00000083391	0.0170432	Gm14148	predicted gene 14148 [Source:MGI Symbol;Acc:MGI:3651554]	2	151374008	151375047	1	processed_pseudogene
ENSMUSG00000027313	0.0170268	Chac1	ChaC, cation transport regulator 1 [Source:MGI Symbol;Acc:MGI:1916315]	2	119351229	119354381	1	protein_coding
ENSMUSG00000070003	0.0169974	Ssbp4	single stranded DNA binding protein 4 [Source:MGI Symbol;Acc:MGI:1924150]	8	70597490	70608872	-1	protein_coding
ENSMUSG00000001583	0.0169892	Tnk1	tyrosine kinase, non-receptor, 1 [Source:MGI Symbol;Acc:MGI:1930958]	11	69851005	69858730	-1	protein_coding
ENSMUSG00000021485	0.0169815	Mxd3	Max dimerization protein 3 [Source:MGI Symbol;Acc:MGI:104987]	13	55325168	55329758	-1	protein_coding
ENSMUSG00000017723	0.0169796	Wfdc2	WAP four-disulfide core domain 2 [Source:MGI Symbol;Acc:MGI:1914951]	2	164562413	164568510	1	protein_coding
ENSMUSG00000035413	0.016978	Tmem98	transmembrane protein 98 [Source:MGI Symbol;Acc:MGI:1923457]	11	80810175	80822033	1	protein_coding
ENSMUSG00000051159	0.0169748	Cited1	Cbp/p300-interacting transactivator with Glu/Asp-rich carboxy-terminal domain 1 [Source:MGI Symbol;Acc:MGI:108023]	X	102247381	102252181	-1	protein_coding
ENSMUSG00000001604	0.0169726	Tcea3	transcription elongation factor A (SII), 3 [Source:MGI Symbol;Acc:MGI:1196908]	4	136247729	136274898	1	protein_coding
ENSMUSG00000036198	0.0169556	Arhgap36	Rho GTPase activating protein 36 [Source:MGI Symbol;Acc:MGI:1922654]	X	49463945	49500244	1	protein_coding
ENSMUSG00000103916	0.0169529	Gm38071	predicted gene, 38071 [Source:MGI Symbol;Acc:MGI:5611299]	16	77416624	77420001	1	TEC
ENSMUSG00000048978	0.0169209	Nrsn1	neurensin 1 [Source:MGI Symbol;Acc:MGI:894662]	13	25252040	25270502	-1	protein_coding
ENSMUSG00000043969	0.0169117	Emx2	empty spiracles homeobox 2 [Source:MGI Symbol;Acc:MGI:95388]	19	59458372	59465357	1	protein_coding
ENSMUSG00000038009	0.0168943	Dnajc22	DnaJ heat shock protein family (Hsp40) member C22 [Source:MGI Symbol;Acc:MGI:1920028]	15	99093170	99104737	1	protein_coding
ENSMUSG00000028777	0.016878	Gnat3	guanine nucleotide binding protein, alpha transducing 3 [Source:MGI Symbol;Acc:MGI:3588268]	5	17962549	18019834	1	protein_coding
ENSMUSG00000000753	0.016877	Serpinf1	serine (or cysteine) peptidase inhibitor, clade F, member 1 [Source:MGI Symbol;Acc:MGI:108080]	11	75409769	75422701	-1	protein_coding
ENSMUSG00000052302	0.0168702	Tbc1d30	TBC1 domain family, member 30 [Source:MGI Symbol;Acc:MGI:1921944]	10	121263820	121351278	-1	protein_coding
ENSMUSG00000052609	0.0168604	Plekhg3	pleckstrin homology domain containing, family G (with RhoGef domain) member 3 [Source:MGI Symbol;Acc:MGI:2388284]	12	76530891	76580488	1	protein_coding
ENSMUSG00000039982	0.0168579	Dtx4	deltex 4, E3 ubiquitin ligase [Source:MGI Symbol;Acc:MGI:2672905]	19	12466341	12501996	-1	protein_coding
ENSMUSG00000067071	0.0168523	Hes6	hairy and enhancer of split 6 [Source:MGI Symbol;Acc:MGI:1859852]	1	91411483	91414038	-1	protein_coding
ENSMUSG00000030695	0.0168383	Aldoa	aldolase A, fructose-bisphosphate [Source:MGI Symbol;Acc:MGI:87994]	7	126795234	126809108	-1	protein_coding
ENSMUSG00000062393	0.0168361	Dgkk	diacylglycerol kinase kappa [Source:MGI Symbol;Acc:MGI:3580254]	X	6779306	6948363	1	protein_coding
ENSMUSG00000030351	0.0168322	Tspan11	tetraspanin 11 [Source:MGI Symbol;Acc:MGI:1915748]	6	127887589	127953977	1	protein_coding
ENSMUSG00000031073	0.0168322	Fgf15	fibroblast growth factor 15 [Source:MGI Symbol;Acc:MGI:1096383]	7	144896531	144900953	1	protein_coding
ENSMUSG00000022894	0.0168021	Adamts5	a disintegrin-like and metallopeptidase (reprolysin type) with thrombospondin type 1 motif, 5 (aggrecanase-2) [Source:MGI Symbol;Acc:MGI:1346321]	16	85858170	85901125	-1	protein_coding
ENSMUSG00000022754	0.0167997	Tmem45a	transmembrane protein 45a [Source:MGI Symbol;Acc:MGI:1913122]	16	56805161	56886166	-1	protein_coding
ENSMUSG00000039070	0.0167857	Cpa4	carboxypeptidase A4 [Source:MGI Symbol;Acc:MGI:1919041]	6	30568369	30592418	1	protein_coding
ENSMUSG00000050071	0.0167762	Bex1	brain expressed X-linked 1 [Source:MGI Symbol;Acc:MGI:1328321]	X	136213972	136215513	-1	protein_coding
ENSMUSG00000036896	0.0167702	C1qc	complement component 1, q subcomponent, C chain [Source:MGI Symbol;Acc:MGI:88225]	4	136889804	136893065	-1	protein_coding
ENSMUSG00000029999	0.0167685	Tgfa	transforming growth factor alpha [Source:MGI Symbol;Acc:MGI:98724]	6	86195223	86275719	1	protein_coding
ENSMUSG00000091204	0.0167521	Gm7271	predicted gene 7271 [Source:MGI Symbol;Acc:MGI:3647743]	5	76484040	76516649	1	protein_coding
ENSMUSG00000055053	0.0167446	Nfic	nuclear factor I/C [Source:MGI Symbol;Acc:MGI:109591]	10	81396186	81431005	-1	protein_coding
ENSMUSG00000033774	0.0167348	Npbwr1	neuropeptides B/W receptor 1 [Source:MGI Symbol;Acc:MGI:891989]	1	5913707	5917398	-1	protein_coding
ENSMUSG00000022454	0.0166977	Nell2	NEL-like 2 [Source:MGI Symbol;Acc:MGI:1858510]	15	95219451	95528706	-1	protein_coding
ENSMUSG00000102969	0.0166887	Gm33366	predicted gene, 33366 [Source:MGI Symbol;Acc:MGI:5592525]	13	83734709	83738535	-1	TEC
ENSMUSG00000019982	0.0166715	Myb	myeloblastosis oncogene [Source:MGI Symbol;Acc:MGI:97249]	10	21124935	21160984	-1	protein_coding
ENSMUSG00000056174	0.0166661	Col8a2	collagen, type VIII, alpha 2 [Source:MGI Symbol;Acc:MGI:88464]	4	126286793	126314330	1	protein_coding
ENSMUSG00000044164	0.0166381	Rnf182	ring finger protein 182 [Source:MGI Symbol;Acc:MGI:3045355]	13	43615710	43670945	1	protein_coding
ENSMUSG00000038763	0.0166377	Alpk3	alpha-kinase 3 [Source:MGI Symbol;Acc:MGI:2151224]	7	81057600	81105612	1	protein_coding
ENSMUSG00000085201	0.0166309	Nr6a1os	nuclear receptor subfamily 6, group A, member 1, opposite strand [Source:MGI Symbol;Acc:MGI:3649430]	2	38823257	38852370	1	antisense
ENSMUSG00000034765	0.0166245	Dusp5	dual specificity phosphatase 5 [Source:MGI Symbol;Acc:MGI:2685183]	19	53529109	53542431	1	protein_coding
ENSMUSG00000052957	0.0166151	Gas1	growth arrest specific 1 [Source:MGI Symbol;Acc:MGI:95655]	13	60174405	60177365	-1	protein_coding
ENSMUSG00000066720	0.0166117	Cldn9	claudin 9 [Source:MGI Symbol;Acc:MGI:1913100]	17	23682584	23684018	-1	protein_coding
ENSMUSG00000026994	0.0166058	Galnt3	UDP-N-acetyl-alpha-D-galactosamine:polypeptide N-acetylgalactosaminyltransferase 3 [Source:MGI Symbol;Acc:MGI:894695]	2	66082766	66124994	-1	protein_coding
ENSMUSG00000046610	0.0166013	Oacyl	O-acyltransferase like [Source:MGI Symbol;Acc:MGI:2442915]	18	65698268	65751601	1	protein_coding
ENSMUSG00000000320	0.0165815	Alox12	arachidonate 12-lipoxygenase [Source:MGI Symbol;Acc:MGI:87998]	11	70241457	70255353	-1	protein_coding
ENSMUSG00000044231	0.016574	Nhlrc1	NHL repeat containing 1 [Source:MGI Symbol;Acc:MGI:2145264]	13	47012558	47014850	-1	protein_coding
ENSMUSG00000059456	0.0165628	Ptk2b	PTK2 protein tyrosine kinase 2 beta [Source:MGI Symbol;Acc:MGI:104908]	14	66153257	66281052	-1	protein_coding
ENSMUSG00000039270	0.0165625	Megf9	multiple EGF-like-domains 9 [Source:MGI Symbol;Acc:MGI:1918264]	4	70427065	70534995	-1	protein_coding
ENSMUSG00000018169	0.0165616	Mfng	MFNG O-fucosylpeptide 3-beta-N-acetylglucosaminyltransferase [Source:MGI Symbol;Acc:MGI:1095404]	15	78755882	78773475	-1	protein_coding
ENSMUSG00000097439	0.0165346	Gm16754	predicted gene, 16754 [Source:MGI Symbol;Acc:MGI:4439678]	9	21225371	21233046	1	antisense
ENSMUSG00000032125	0.0165329	Robo4	roundabout guidance receptor 4 [Source:MGI Symbol;Acc:MGI:1921394]	9	37401897	37415115	1	protein_coding
ENSMUSG00000038065	0.0165294	Mturn	maturin, neural progenitor differentiation regulator homolog (Xenopus) [Source:MGI Symbol;Acc:MGI:1915485]	6	54681624	54703851	1	protein_coding
ENSMUSG00000087700	0.0165057	Gm15283	predicted gene 15283 [Source:MGI Symbol;Acc:MGI:3705161]	12	73926481	73949785	-1	processed_transcript
ENSMUSG00000023959	0.016504	Clic5	chloride intracellular channel 5 [Source:MGI Symbol;Acc:MGI:1917912]	17	44188572	44280168	1	protein_coding
ENSMUSG00000032131	0.0165007	Abcg4	ATP-binding cassette, sub-family G (WHITE), member 4 [Source:MGI Symbol;Acc:MGI:1890594]	9	44273188	44288615	-1	protein_coding
ENSMUSG00000025515	0.0164983	Muc2	mucin 2 [Source:MGI Symbol;Acc:MGI:1339364]	7	141690340	141754693	1	protein_coding
ENSMUSG00000023781	0.0164911	Hes7	hairy and enhancer of split 7 (Drosophila) [Source:MGI Symbol;Acc:MGI:2135679]	11	69120404	69124055	1	protein_coding
ENSMUSG00000058952	0.0164853	Cfi	complement component factor i [Source:MGI Symbol;Acc:MGI:105937]	3	129835884	129875332	1	protein_coding
ENSMUSG00000006651	0.016478	Aplp1	amyloid beta (A4) precursor-like protein 1 [Source:MGI Symbol;Acc:MGI:88046]	7	30434982	30445535	-1	protein_coding
ENSMUSG00000003955	0.0164777	Fam162a	family with sequence similarity 162, member A [Source:MGI Symbol;Acc:MGI:1917436]	16	36043844	36071515	-1	protein_coding
ENSMUSG00000069171	0.016473	Nr2f1	nuclear receptor subfamily 2, group F, member 1 [Source:MGI Symbol;Acc:MGI:1352451]	13	78188973	78199757	-1	protein_coding
ENSMUSG00000029126	0.0164657	Nsg1	neuron specific gene family member 1 [Source:MGI Symbol;Acc:MGI:109149]	5	38137192	38159907	-1	protein_coding
ENSMUSG00000033419	0.0164591	Snap91	synaptosomal-associated protein 91 [Source:MGI Symbol;Acc:MGI:109132]	9	86765923	86880654	-1	protein_coding
ENSMUSG00000070780	0.0164531	Rbm47	RNA binding motif protein 47 [Source:MGI Symbol;Acc:MGI:2384294]	5	66016549	66173118	-1	protein_coding
ENSMUSG00000091562	0.0164524	Crybg3	beta-gamma crystallin domain containing 3 [Source:MGI Symbol;Acc:MGI:2676311]	16	59558013	59600886	-1	processed_transcript
ENSMUSG00000031665	0.0164509	Sall1	sal-like 1 (Drosophila) [Source:MGI Symbol;Acc:MGI:1889585]	8	89027235	89044162	-1	protein_coding
ENSMUSG00000071658	0.016445	Gng3	guanine nucleotide binding protein (G protein), gamma 3 [Source:MGI Symbol;Acc:MGI:102704]	19	8836929	8839246	-1	protein_coding
ENSMUSG00000030672	0.0164449	Mylpf	myosin light chain, phosphorylatable, fast skeletal muscle [Source:MGI Symbol;Acc:MGI:97273]	7	127208890	127214298	1	protein_coding
ENSMUSG00000040596	0.0164173	Pogk	pogo transposable element with KRAB domain [Source:MGI Symbol;Acc:MGI:1918842]	1	166384622	166409863	-1	protein_coding
ENSMUSG00000022150	0.0164034	Dab2	disabled 2, mitogen-responsive phosphoprotein [Source:MGI Symbol;Acc:MGI:109175]	15	6299788	6440712	1	protein_coding
ENSMUSG00000053963	0.0163899	Stum	mechanosensory transduction mediator [Source:MGI Symbol;Acc:MGI:2138735]	1	180432387	180483504	-1	protein_coding
ENSMUSG00000024868	0.016389	Dkk1	dickkopf WNT signaling pathway inhibitor 1 [Source:MGI Symbol;Acc:MGI:1329040]	19	30545863	30549665	-1	protein_coding
ENSMUSG00000041544	0.0163786	Disp3	dispatched RND transporter family member 3 [Source:MGI Symbol;Acc:MGI:2444403]	4	148240264	148287965	-1	protein_coding
ENSMUSG00000018973	0.0163682	Hoxb1	homeobox B1 [Source:MGI Symbol;Acc:MGI:96182]	11	96365752	96368256	1	protein_coding
ENSMUSG00000085224	0.0163641	Gm13425	predicted gene 13425 [Source:MGI Symbol;Acc:MGI:3649915]	2	31633453	31640589	-1	antisense
ENSMUSG00000030406	0.0163403	Gipr	gastric inhibitory polypeptide receptor [Source:MGI Symbol;Acc:MGI:1352753]	7	19156061	19166127	-1	protein_coding
ENSMUSG00000017311	0.0163206	Pyy	peptide YY [Source:MGI Symbol;Acc:MGI:99924]	11	102106676	102107832	-1	protein_coding
ENSMUSG00000025875	0.0163125	Tspan17	tetraspanin 17 [Source:MGI Symbol;Acc:MGI:1921507]	13	54789377	54796776	1	protein_coding
ENSMUSG00000038583	0.0162983	Pln	phospholamban [Source:MGI Symbol;Acc:MGI:97622]	10	53337667	53345987	1	protein_coding
ENSMUSG00000046807	0.0162769	Lrrc75b	leucine rich repeat containing 75B [Source:MGI Symbol;Acc:MGI:2143657]	10	75550123	75560330	-1	protein_coding
ENSMUSG00000075543	0.0162763	Urad	ureidoimidazoline (2-oxo-4-hydroxy-4-carboxy-5) decarboxylase [Source:MGI Symbol;Acc:MGI:3647519]	5	147314984	147322440	-1	protein_coding
ENSMUSG00000041134	0.0162738	Cyyr1	cysteine and tyrosine-rich protein 1 [Source:MGI Symbol;Acc:MGI:2152187]	16	85421533	85553397	-1	protein_coding
ENSMUSG00000039372	0.0162674	March4	membrane-associated ring finger (C3HC4) 4 [Source:MGI Symbol;Acc:MGI:2683550]	1	72427112	72536930	-1	protein_coding
ENSMUSG00000022358	0.0162612	Fbxo32	F-box protein 32 [Source:MGI Symbol;Acc:MGI:1914981]	15	58175879	58214892	-1	protein_coding
ENSMUSG00000020159	0.0162564	Gabrp	gamma-aminobutyric acid (GABA) A receptor, pi [Source:MGI Symbol;Acc:MGI:2387597]	11	33550781	33578959	-1	protein_coding
ENSMUSG00000047171	0.016256	Helt	helt bHLH transcription factor [Source:MGI Symbol;Acc:MGI:3040955]	8	46292039	46294671	-1	protein_coding
ENSMUSG00000044927	0.016255	H1fx	H1 histone family, member X [Source:MGI Symbol;Acc:MGI:2685307]	6	87980421	87981637	-1	protein_coding
ENSMUSG00000003070	0.016253	Efna2	ephrin A2 [Source:MGI Symbol;Acc:MGI:102707]	10	80179482	80190010	1	protein_coding
ENSMUSG00000110981	0.0162483	RP24-362F17.1		9	41805412	41838418	1	processed_transcript
ENSMUSG00000021721	0.0162418	Htr1a	5-hydroxytryptamine (serotonin) receptor 1A [Source:MGI Symbol;Acc:MGI:96273]	13	105443693	105448133	1	protein_coding
ENSMUSG00000028565	0.0162173	Nfia	nuclear factor I/A [Source:MGI Symbol;Acc:MGI:108056]	4	97772734	98118874	1	protein_coding
ENSMUSG00000056553	0.0162069	Ptprn2	protein tyrosine phosphatase, receptor type, N polypeptide 2 [Source:MGI Symbol;Acc:MGI:107418]	12	116485720	117276849	1	protein_coding
ENSMUSG00000004360	0.016206	9330159F19Rik	RIKEN cDNA 9330159F19 gene [Source:MGI Symbol;Acc:MGI:3036239]	10	29211606	29230779	1	protein_coding
ENSMUSG00000006494	0.0162043	Pdk1	pyruvate dehydrogenase kinase, isoenzyme 1 [Source:MGI Symbol;Acc:MGI:1926119]	2	71873224	71903858	1	protein_coding
ENSMUSG00000026735	0.0161993	Ptf1a	pancreas specific transcription factor, 1a [Source:MGI Symbol;Acc:MGI:1328312]	2	19445663	19447501	1	protein_coding
ENSMUSG00000020000	0.0161937	Moxd1	monooxygenase, DBH-like 1 [Source:MGI Symbol;Acc:MGI:1921582]	10	24223517	24302790	1	protein_coding
ENSMUSG00000032601	0.0161869	Prkar2a	protein kinase, cAMP dependent regulatory, type II alpha [Source:MGI Symbol;Acc:MGI:108025]	9	108689314	108750436	1	protein_coding
ENSMUSG00000040478	0.0161821	Prdm13	PR domain containing 13 [Source:MGI Symbol;Acc:MGI:2448528]	4	21677480	21685963	-1	protein_coding
ENSMUSG00000047844	0.0161675	Bex4	brain expressed X-linked 4 [Source:MGI Symbol;Acc:MGI:3606746]	X	136138996	136140443	1	protein_coding
ENSMUSG00000032224	0.0161661	Fam81a	family with sequence similarity 81, member A [Source:MGI Symbol;Acc:MGI:1924136]	9	70088511	70142560	-1	protein_coding
ENSMUSG00000030092	0.0161633	Cntn6	contactin 6 [Source:MGI Symbol;Acc:MGI:1858223]	6	104492790	104863406	1	protein_coding
ENSMUSG00000003541	0.0161631	Ier3	immediate early response 3 [Source:MGI Symbol;Acc:MGI:104814]	17	35821684	35822923	1	protein_coding
ENSMUSG00000096847	0.0161521	Tmem151b	transmembrane protein 151B [Source:MGI Symbol;Acc:MGI:2685169]	17	45541940	45549677	-1	protein_coding
ENSMUSG00000028441	0.0161507	1110017D15Rik	RIKEN cDNA 1110017D15 gene [Source:MGI Symbol;Acc:MGI:1920971]	4	41505009	41517333	-1	protein_coding
ENSMUSG00000059974	0.016145	Ntm	neurotrimin [Source:MGI Symbol;Acc:MGI:2446259]	9	28994750	29963141	-1	protein_coding
ENSMUSG00000043885	0.0161341	Slc36a4	solute carrier family 36 (proton/amino acid symporter), member 4 [Source:MGI Symbol;Acc:MGI:2442595]	9	15709738	15743361	1	protein_coding
ENSMUSG00000031827	0.0161297	Cotl1	coactosin-like 1 (Dictyostelium) [Source:MGI Symbol;Acc:MGI:1919292]	8	119809222	119840544	-1	protein_coding
ENSMUSG00000074217	0.0161248	2210011C24Rik	RIKEN cDNA 2210011C24 gene [Source:MGI Symbol;Acc:MGI:1917384]	8	84010222	84012171	-1	protein_coding
ENSMUSG00000028439	0.0160969	Fam219a	family with sequence similarity 219, member A [Source:MGI Symbol;Acc:MGI:1919151]	4	41517691	41569538	-1	protein_coding
ENSMUSG00000061436	0.0160904	Hipk2	homeodomain interacting protein kinase 2 [Source:MGI Symbol;Acc:MGI:1314872]	6	38694390	38876165	-1	protein_coding
ENSMUSG00000022824	0.0160782	Muc13	mucin 13, epithelial transmembrane [Source:MGI Symbol;Acc:MGI:103190]	16	33794037	33819934	1	protein_coding
ENSMUSG00000026764	0.016078	Kif5c	kinesin family member 5C [Source:MGI Symbol;Acc:MGI:1098269]	2	49619298	49774778	1	protein_coding
ENSMUSG00000036862	0.0160732	Dchs1	dachsous 1 (Drosophila) [Source:MGI Symbol;Acc:MGI:2685011]	7	105752990	105787654	-1	protein_coding
ENSMUSG00000074852	0.0160718	Hpse2	heparanase 2 [Source:MGI Symbol;Acc:MGI:2685814]	19	42788947	43388311	-1	protein_coding
ENSMUSG00000034863	0.0160672	Ano8	anoctamin 8 [Source:MGI Symbol;Acc:MGI:2687327]	8	71476019	71485963	-1	protein_coding
ENSMUSG00000042622	0.0160365	Maff	v-maf musculoaponeurotic fibrosarcoma oncogene family, protein F (avian) [Source:MGI Symbol;Acc:MGI:96910]	15	79347541	79359072	1	protein_coding
ENSMUSG00000032105	0.0160348	Pdzd3	PDZ domain containing 3 [Source:MGI Symbol;Acc:MGI:2429554]	9	44247307	44251471	-1	protein_coding
ENSMUSG00000048138	0.0160329	Dmrt2	doublesex and mab-3 related transcription factor 2 [Source:MGI Symbol;Acc:MGI:1330307]	19	25672420	25679010	1	protein_coding
ENSMUSG00000020437	0.0160309	Myo1g	myosin IG [Source:MGI Symbol;Acc:MGI:1927091]	11	6506548	6520965	-1	protein_coding
ENSMUSG00000021453	0.0160252	Gadd45g	growth arrest and DNA-damage-inducible 45 gamma [Source:MGI Symbol;Acc:MGI:1346325]	13	51846678	51848468	1	protein_coding
ENSMUSG00000020102	0.0160251	Slc16a7	solute carrier family 16 (monocarboxylic acid transporters), member 7 [Source:MGI Symbol;Acc:MGI:1330284]	10	125219270	125389465	-1	protein_coding
ENSMUSG00000062170	0.0160102	Fmr1nb	fragile X mental retardation 1 neighbor [Source:MGI Symbol;Acc:MGI:2672032]	X	68761839	68804567	1	protein_coding
ENSMUSG00000011832	0.0160049	Evi5l	ecotropic viral integration site 5 like [Source:MGI Symbol;Acc:MGI:2442167]	8	4166567	4211257	1	protein_coding
ENSMUSG00000032079	0.016001	Apoa5	apolipoprotein A-V [Source:MGI Symbol;Acc:MGI:1913363]	9	46268633	46271919	1	protein_coding
ENSMUSG00000063229	0.0160008	Ldha	lactate dehydrogenase A [Source:MGI Symbol;Acc:MGI:96759]	7	46841475	46855627	1	protein_coding
ENSMUSG00000035200	0.0159942	Chrnb4	cholinergic receptor, nicotinic, beta polypeptide 4 [Source:MGI Symbol;Acc:MGI:87892]	9	55028154	55048779	-1	protein_coding
ENSMUSG00000023443	0.0159935	Esx1	extraembryonic, spermatogenesis, homeobox 1 [Source:MGI Symbol;Acc:MGI:1096388]	X	137115397	137122083	-1	protein_coding
ENSMUSG00000086854	0.0159891	Gm13781	predicted gene 13781 [Source:MGI Symbol;Acc:MGI:3649768]	6	30573153	30576035	-1	antisense
ENSMUSG00000031028	0.0159834	Tub	tubby candidate gene [Source:MGI Symbol;Acc:MGI:2651573]	7	108950338	109034460	1	protein_coding
ENSMUSG00000006567	0.015983	Atp7b	ATPase, Cu++ transporting, beta polypeptide [Source:MGI Symbol;Acc:MGI:103297]	8	21992785	22060305	-1	protein_coding
ENSMUSG00000063146	0.0159811	Clip2	CAP-GLY domain containing linker protein 2 [Source:MGI Symbol;Acc:MGI:1313136]	5	134489383	134552434	-1	protein_coding
ENSMUSG00000026678	0.0159589	Rgs5	regulator of G-protein signaling 5 [Source:MGI Symbol;Acc:MGI:1098434]	1	169655501	169695813	1	protein_coding
ENSMUSG00000023913	0.0159551	Pla2g7	phospholipase A2, group VII (platelet-activating factor acetylhydrolase, plasma) [Source:MGI Symbol;Acc:MGI:1351327]	17	43568098	43612201	1	protein_coding
ENSMUSG00000020396	0.0159443	Nefh	neurofilament, heavy polypeptide [Source:MGI Symbol;Acc:MGI:97309]	11	4938754	4948064	-1	protein_coding
ENSMUSG00000001247	0.0159363	Lsr	lipolysis stimulated lipoprotein receptor [Source:MGI Symbol;Acc:MGI:1927471]	7	30957770	30973464	-1	protein_coding
ENSMUSG00000094910	0.0159317	D430019H16Rik	RIKEN cDNA D430019H16 gene [Source:MGI Symbol;Acc:MGI:2443127]	12	105453856	105493095	1	protein_coding
ENSMUSG00000071235	0.0159287	Vrtn	vertebrae development associated [Source:MGI Symbol;Acc:MGI:3588197]	12	84641019	84651455	1	protein_coding
ENSMUSG00000051212	0.0159255	Gpr183	G protein-coupled receptor 183 [Source:MGI Symbol;Acc:MGI:2442034]	14	121952331	121965193	-1	protein_coding
ENSMUSG00000021313	0.0159241	Ryr2	ryanodine receptor 2, cardiac [Source:MGI Symbol;Acc:MGI:99685]	13	11553103	12106945	-1	protein_coding
ENSMUSG00000040728	0.015917	Esrp1	epithelial splicing regulatory protein 1 [Source:MGI Symbol;Acc:MGI:1917326]	4	11331933	11386783	-1	protein_coding
ENSMUSG00000022803	0.0158973	Popdc2	popeye domain containing 2 [Source:MGI Symbol;Acc:MGI:1930150]	16	38362209	38378216	1	protein_coding
ENSMUSG00000018569	0.0158928	Cldn7	claudin 7 [Source:MGI Symbol;Acc:MGI:1859285]	11	69964779	69967885	1	protein_coding
ENSMUSG00000046447	0.0158922	Camk2n1	calcium/calmodulin-dependent protein kinase II inhibitor 1 [Source:MGI Symbol;Acc:MGI:1913509]	4	138454314	138460123	1	protein_coding
ENSMUSG00000015579	0.0158903	Nkx2-5	NK2 homeobox 5 [Source:MGI Symbol;Acc:MGI:97350]	17	26838664	26841565	-1	protein_coding
ENSMUSG00000032060	0.015876	Cryab	crystallin, alpha B [Source:MGI Symbol;Acc:MGI:88516]	9	50751325	50756636	1	protein_coding
ENSMUSG00000024245	0.0158748	Tmem178	transmembrane protein 178 [Source:MGI Symbol;Acc:MGI:1915277]	17	80944632	81001816	1	protein_coding
ENSMUSG00000039774	0.0158549	Galnt12	UDP-N-acetyl-alpha-D-galactosamine:polypeptide N-acetylgalactosaminyltransferase 12 [Source:MGI Symbol;Acc:MGI:2444664]	4	47091909	47123070	1	protein_coding
ENSMUSG00000033618	0.0158485	Map3k13	mitogen-activated protein kinase kinase kinase 13 [Source:MGI Symbol;Acc:MGI:2444243]	16	21891969	21931877	1	protein_coding
ENSMUSG00000024132	0.0158481	Eci1	enoyl-Coenzyme A delta isomerase 1 [Source:MGI Symbol;Acc:MGI:94871]	17	24426683	24439316	1	protein_coding
ENSMUSG00000047181	0.0158435	Samd14	sterile alpha motif domain containing 14 [Source:MGI Symbol;Acc:MGI:2384945]	11	95009879	95026087	1	protein_coding
ENSMUSG00000033597	0.0158423	Caskin1	CASK interacting protein 1 [Source:MGI Symbol;Acc:MGI:2442952]	17	24488783	24508905	1	protein_coding
ENSMUSG00000023828	0.0158386	Slc22a3	solute carrier family 22 (organic cation transporter), member 3 [Source:MGI Symbol;Acc:MGI:1333817]	17	12419972	12507704	-1	protein_coding
ENSMUSG00000036832	0.0158377	Lpar3	lysophosphatidic acid receptor 3 [Source:MGI Symbol;Acc:MGI:1929469]	3	146220963	146286186	1	protein_coding
ENSMUSG00000017897	0.0158318	Eya2	EYA transcriptional coactivator and phosphatase 2 [Source:MGI Symbol;Acc:MGI:109341]	2	165595032	165771727	1	protein_coding
ENSMUSG00000028222	0.0158266	Calb1	calbindin 1 [Source:MGI Symbol;Acc:MGI:88248]	4	15881264	15908064	1	protein_coding
ENSMUSG00000030283	0.0158229	St8sia1	ST8 alpha-N-acetyl-neuraminide alpha-2,8-sialyltransferase 1 [Source:MGI Symbol;Acc:MGI:106011]	6	142821545	142964452	-1	protein_coding
ENSMUSG00000028327	0.0158178	Stra6l	STRA6-like [Source:MGI Symbol;Acc:MGI:1921402]	4	45848664	45887008	1	protein_coding
ENSMUSG00000070570	0.0158056	Slc17a7	solute carrier family 17 (sodium-dependent inorganic phosphate cotransporter), member 7 [Source:MGI Symbol;Acc:MGI:1920211]	7	45163949	45176142	1	protein_coding
ENSMUSG00000025020	0.0158005	Slit1	slit homolog 1 (Drosophila) [Source:MGI Symbol;Acc:MGI:1315203]	19	41600257	41743665	-1	protein_coding
ENSMUSG00000022577	0.0157924	Ly6h	lymphocyte antigen 6 complex, locus H [Source:MGI Symbol;Acc:MGI:1346030]	15	75551268	75567255	-1	protein_coding
ENSMUSG00000026043	0.0157723	Col3a1	collagen, type III, alpha 1 [Source:MGI Symbol;Acc:MGI:88453]	1	45311538	45349706	1	protein_coding
ENSMUSG00000010461	0.0157593	Eya4	EYA transcriptional coactivator and phosphatase 4 [Source:MGI Symbol;Acc:MGI:1337104]	10	23102963	23350786	-1	protein_coding
ENSMUSG00000024256	0.0157427	Adcyap1	adenylate cyclase activating polypeptide 1 [Source:MGI Symbol;Acc:MGI:105094]	17	93199422	93205485	1	protein_coding
ENSMUSG00000040466	0.0157211	Blvrb	biliverdin reductase B (flavin reductase (NADPH)) [Source:MGI Symbol;Acc:MGI:2385271]	7	27447978	27466144	1	protein_coding
ENSMUSG00000057228	0.0157201	Aadat	aminoadipate aminotransferase [Source:MGI Symbol;Acc:MGI:1345167]	8	60505932	60545677	1	protein_coding
ENSMUSG00000047361	0.0157153	Gm973	predicted gene 973 [Source:MGI Symbol;Acc:MGI:2685819]	1	59516264	59636417	1	protein_coding
ENSMUSG00000033007	0.0157074	Asic4	acid-sensing (proton-gated) ion channel family member 4 [Source:MGI Symbol;Acc:MGI:2652846]	1	75450436	75474343	1	protein_coding
ENSMUSG00000027536	0.0157038	Chmp4c	charged multivesicular body protein 4C [Source:MGI Symbol;Acc:MGI:1913621]	3	10366907	10428856	1	protein_coding
ENSMUSG00000070880	0.0157009	Gad1	glutamate decarboxylase 1 [Source:MGI Symbol;Acc:MGI:95632]	2	70553072	70602014	1	protein_coding
ENSMUSG00000042942	0.0156974	Greb1l	growth regulation by estrogen in breast cancer-like [Source:MGI Symbol;Acc:MGI:3576497]	18	10325177	10562934	1	protein_coding
ENSMUSG00000028445	0.0156777	Enho	energy homeostasis associated [Source:MGI Symbol;Acc:MGI:1916888]	4	41638144	41640324	-1	protein_coding
ENSMUSG00000079042	0.0156765	Apela	apelin receptor early endogenous ligand [Source:MGI Symbol;Acc:MGI:3642370]	8	65028417	65037336	-1	protein_coding
ENSMUSG00000038151	0.0156754	Prdm1	PR domain containing 1, with ZNF domain [Source:MGI Symbol;Acc:MGI:99655]	10	44437177	44528501	-1	protein_coding
ENSMUSG00000037664	0.0156673	Cdkn1c	cyclin-dependent kinase inhibitor 1C (P57) [Source:MGI Symbol;Acc:MGI:104564]	7	143458339	143461050	-1	protein_coding
ENSMUSG00000028525	0.015659	Pde4b	phosphodiesterase 4B, cAMP specific [Source:MGI Symbol;Acc:MGI:99557]	4	102087543	102607259	1	protein_coding
ENSMUSG00000039154	0.0156561	Shd	src homology 2 domain-containing transforming protein D [Source:MGI Symbol;Acc:MGI:1099461]	17	55970467	55976617	1	protein_coding
ENSMUSG00000103932	0.0156378	Gm36963	predicted gene, 36963 [Source:MGI Symbol;Acc:MGI:5610191]	16	77539882	77542205	1	TEC
ENSMUSG00000042357	0.0156295	Gjb5	gap junction protein, beta 5 [Source:MGI Symbol;Acc:MGI:95723]	4	127354809	127358181	-1	protein_coding
ENSMUSG00000021700	0.0156294	Rab3c	RAB3C, member RAS oncogene family [Source:MGI Symbol;Acc:MGI:1914545]	13	110054187	110280206	-1	protein_coding
ENSMUSG00000106896	0.0156285	G630022F23Rik	RIKEN cDNA G630022F23 gene [Source:MGI Symbol;Acc:MGI:3704248]	5	33720043	33723669	-1	TEC
ENSMUSG00000036814	0.0156187	Slc6a20a	solute carrier family 6 (neurotransmitter transporter), member 20A [Source:MGI Symbol;Acc:MGI:2143217]	9	123634770	123678885	-1	protein_coding
ENSMUSG00000034127	0.0156184	Tspan8	tetraspanin 8 [Source:MGI Symbol;Acc:MGI:2384918]	10	115816832	115849893	1	protein_coding
ENSMUSG00000020838	0.0156153	Slc6a4	solute carrier family 6 (neurotransmitter transporter, serotonin), member 4 [Source:MGI Symbol;Acc:MGI:96285]	11	76998603	77032340	1	protein_coding
ENSMUSG00000016763	0.0156142	Scube1	signal peptide, CUB domain, EGF-like 1 [Source:MGI Symbol;Acc:MGI:1890616]	15	83602583	83725021	-1	protein_coding
ENSMUSG00000102189	0.0156012	Gm37194	predicted gene, 37194 [Source:MGI Symbol;Acc:MGI:5610422]	14	50061360	50064390	1	TEC
ENSMUSG00000090981	0.0155993	Olfr718-ps1	olfactory receptor 718, pseudogene 1 [Source:MGI Symbol;Acc:MGI:3030552]	5	143134014	143147581	-1	transcribed_unprocessed_pseudogene
ENSMUSG00000021314	0.0155911	Amph	amphiphysin [Source:MGI Symbol;Acc:MGI:103574]	13	18948351	19150915	1	protein_coding
ENSMUSG00000024331	0.0155562	Dsc2	desmocollin 2 [Source:MGI Symbol;Acc:MGI:103221]	18	20030633	20059554	-1	protein_coding
ENSMUSG00000025150	0.0155536	Cbr2	carbonyl reductase 2 [Source:MGI Symbol;Acc:MGI:107200]	11	120729489	120732114	-1	protein_coding
ENSMUSG00000023456	0.0155524	Tpi1	triosephosphate isomerase 1 [Source:MGI Symbol;Acc:MGI:98797]	6	124810586	124814296	-1	protein_coding
ENSMUSG00000031488	0.0155502	Rab11fip1	RAB11 family interacting protein 1 (class I) [Source:MGI Symbol;Acc:MGI:1923017]	8	27138773	27174646	-1	protein_coding
ENSMUSG00000035551	0.0155443	Igfbpl1	insulin-like growth factor binding protein-like 1 [Source:MGI Symbol;Acc:MGI:1933198]	4	45809468	45826923	-1	protein_coding
ENSMUSG00000034427	0.0155312	Myo15b	myosin XVB [Source:MGI Symbol;Acc:MGI:2685534]	11	115858406	115892603	1	protein_coding
ENSMUSG00000108634	0.0155231	Gm44783	predicted gene 44783 [Source:MGI Symbol;Acc:MGI:5753359]	11	88253368	88256990	1	lincRNA
ENSMUSG00000072214	0.0155157	Sept5	septin 5 [Source:MGI Symbol;Acc:MGI:1195461]	16	18621811	18629938	-1	protein_coding
ENSMUSG00000058248	0.0154946	Kcnh1	potassium voltage-gated channel, subfamily H (eag-related), member 1 [Source:MGI Symbol;Acc:MGI:1341721]	1	192190774	192510159	1	protein_coding
ENSMUSG00000038872	0.0154943	Zfhx3	zinc finger homeobox 3 [Source:MGI Symbol;Acc:MGI:99948]	8	108703100	108961630	1	protein_coding
ENSMUSG00000040891	0.0154831	Foxa3	forkhead box A3 [Source:MGI Symbol;Acc:MGI:1347477]	7	19013284	19023538	-1	protein_coding
ENSMUSG00000053702	0.0154759	Nebl	nebulette [Source:MGI Symbol;Acc:MGI:1921353]	2	17343909	17731464	-1	protein_coding
ENSMUSG00000026437	0.0154731	Cdk18	cyclin-dependent kinase 18 [Source:MGI Symbol;Acc:MGI:97518]	1	132112237	132139684	-1	protein_coding
ENSMUSG00000042895	0.0154726	Abra	actin-binding Rho activating protein [Source:MGI Symbol;Acc:MGI:2444891]	15	41865293	41869720	-1	protein_coding
ENSMUSG00000082226	0.0154713	Gm715	predicted gene 715 [Source:MGI Symbol;Acc:MGI:2685561]	X	60548019	60548849	1	processed_pseudogene
ENSMUSG00000021190	0.0154614	Lgmn	legumain [Source:MGI Symbol;Acc:MGI:1330838]	12	102394084	102439813	-1	protein_coding
ENSMUSG00000111877	0.0154473	RP24-389J11.1		10	39198538	39199301	1	processed_pseudogene
ENSMUSG00000015396	0.0154346	Cd83	CD83 antigen [Source:MGI Symbol;Acc:MGI:1328316]	13	43785107	43803130	1	protein_coding
ENSMUSG00000034685	0.0154344	Fam171a2	family with sequence similarity 171, member A2 [Source:MGI Symbol;Acc:MGI:2448496]	11	102436981	102447682	-1	protein_coding
ENSMUSG00000001827	0.0154309	Folr1	folate receptor 1 (adult) [Source:MGI Symbol;Acc:MGI:95568]	7	101858331	101870788	-1	protein_coding
ENSMUSG00000035561	0.0154207	Aldh1b1	aldehyde dehydrogenase 1 family, member B1 [Source:MGI Symbol;Acc:MGI:1919785]	4	45799022	45804604	1	protein_coding
ENSMUSG00000020155	0.0154118	Kcnmb1	potassium large conductance calcium-activated channel, subfamily M, beta member 1 [Source:MGI Symbol;Acc:MGI:1334203]	11	33963013	33973641	1	protein_coding
ENSMUSG00000032911	0.0153951	Cspg4	chondroitin sulfate proteoglycan 4 [Source:MGI Symbol;Acc:MGI:2153093]	9	56865033	56899870	1	protein_coding
ENSMUSG00000067860	0.0153918	Zic3	zinc finger protein of the cerebellum 3 [Source:MGI Symbol;Acc:MGI:106676]	X	58022700	58041736	1	protein_coding
ENSMUSG00000028736	0.0153786	Pax7	paired box 7 [Source:MGI Symbol;Acc:MGI:97491]	4	139737062	139833528	-1	protein_coding
ENSMUSG00000055805	0.0153733	Fmnl1	formin-like 1 [Source:MGI Symbol;Acc:MGI:1888994]	11	103171107	103198901	1	protein_coding
ENSMUSG00000056457	0.0153722	Prl2c3	prolactin family 2, subfamily c, member 3 [Source:MGI Symbol;Acc:MGI:1341833]	13	12790822	12800078	-1	protein_coding
ENSMUSG00000033578	0.0153697	Tmem35a	transmembrane protein 35A [Source:MGI Symbol;Acc:MGI:1914814]	X	134295225	134305969	1	protein_coding
ENSMUSG00000033633	0.015364	Clec18a	C-type lectin domain family 18, member A [Source:MGI Symbol;Acc:MGI:2672935]	8	111058920	111092426	-1	protein_coding
ENSMUSG00000104413	0.0153596	Gm37065	predicted gene, 37065 [Source:MGI Symbol;Acc:MGI:5610293]	1	171909957	171919356	-1	antisense
ENSMUSG00000028940	0.0153357	Hes2	hairy and enhancer of split 2 (Drosophila) [Source:MGI Symbol;Acc:MGI:1098624]	4	152158867	152162469	1	protein_coding
ENSMUSG00000030579	0.0153215	Tyrobp	TYRO protein tyrosine kinase binding protein [Source:MGI Symbol;Acc:MGI:1277211]	7	30413760	30417585	1	protein_coding
ENSMUSG00000031647	0.0153129	Mfap3l	microfibrillar-associated protein 3-like [Source:MGI Symbol;Acc:MGI:1918556]	8	60632827	60676729	1	protein_coding
ENSMUSG00000009214	0.015304	Tmem8c	transmembrane protein 8C [Source:MGI Symbol;Acc:MGI:1913389]	2	27061636	27072179	-1	protein_coding
ENSMUSG00000038745	0.0153013	Nlrp6	NLR family, pyrin domain containing 6 [Source:MGI Symbol;Acc:MGI:2141990]	7	140920902	140929192	1	protein_coding
ENSMUSG00000033595	0.0152966	Lgi3	leucine-rich repeat LGI family, member 3 [Source:MGI Symbol;Acc:MGI:2182619]	14	70530821	70538323	1	protein_coding
ENSMUSG00000061086	0.0152881	Myl4	myosin, light polypeptide 4 [Source:MGI Symbol;Acc:MGI:97267]	11	104550663	104595753	1	protein_coding
ENSMUSG00000038020	0.0152754	Rapgefl1	Rap guanine nucleotide exchange factor (GEF)-like 1 [Source:MGI Symbol;Acc:MGI:3611446]	11	98836785	98853697	1	protein_coding
ENSMUSG00000031204	0.015273	Asb12	ankyrin repeat and SOCS box-containing 12 [Source:MGI Symbol;Acc:MGI:1917642]	X	95470201	95557987	-1	protein_coding
ENSMUSG00000028610	0.0152729	Dmrtb1	DMRT-like family B with proline-rich C-terminal, 1 [Source:MGI Symbol;Acc:MGI:1927125]	4	107676290	107684230	-1	protein_coding
ENSMUSG00000097428	0.0152692	AW047730	expressed sequence AW047730 [Source:MGI Symbol;Acc:MGI:2139951]	3	88200623	88203481	1	processed_transcript
ENSMUSG00000024134	0.0152645	Six2	sine oculis-related homeobox 2 [Source:MGI Symbol;Acc:MGI:102778]	17	85684277	85688274	-1	protein_coding
ENSMUSG00000024347	0.0152567	Psd2	pleckstrin and Sec7 domain containing 2 [Source:MGI Symbol;Acc:MGI:1921252]	18	35964830	36014715	1	protein_coding
ENSMUSG00000055322	0.0152474	Tns1	tensin 1 [Source:MGI Symbol;Acc:MGI:104552]	1	73910231	74124449	-1	protein_coding
ENSMUSG00000059401	0.0152335	Mamld1	mastermind-like domain containing 1 [Source:MGI Symbol;Acc:MGI:3045303]	X	71050256	71156056	1	protein_coding
ENSMUSG00000026147	0.0152291	Col9a1	collagen, type IX, alpha 1 [Source:MGI Symbol;Acc:MGI:88465]	1	24177610	24252684	1	protein_coding
ENSMUSG00000042751	0.015222	Nmnat2	nicotinamide nucleotide adenylyltransferase 2 [Source:MGI Symbol;Acc:MGI:2444155]	1	152954993	153119261	1	protein_coding
ENSMUSG00000059325	0.0152138	Hopx	HOP homeobox [Source:MGI Symbol;Acc:MGI:1916782]	5	77086988	77115121	-1	protein_coding
ENSMUSG00000002111	0.0152102	Spi1	spleen focus forming virus (SFFV) proviral integration oncogene [Source:MGI Symbol;Acc:MGI:98282]	2	91082390	91115756	1	protein_coding
ENSMUSG00000037887	0.0152054	Dusp8	dual specificity phosphatase 8 [Source:MGI Symbol;Acc:MGI:106626]	7	142079490	142095843	-1	protein_coding
ENSMUSG00000060402	0.0151988	Chst8	carbohydrate (N-acetylgalactosamine 4-0) sulfotransferase 8 [Source:MGI Symbol;Acc:MGI:1916197]	7	34674468	34812711	-1	protein_coding
ENSMUSG00000039131	0.0151969	Gipc2	GIPC PDZ domain containing family, member 2 [Source:MGI Symbol;Acc:MGI:1889209]	3	152093533	152166230	-1	protein_coding
ENSMUSG00000008590	0.0151952	Htr3b	5-hydroxytryptamine (serotonin) receptor 3B [Source:MGI Symbol;Acc:MGI:1861899]	9	48935008	48964990	-1	protein_coding
ENSMUSG00000022176	0.0151897	Rem2	rad and gem related GTP binding protein 2 [Source:MGI Symbol;Acc:MGI:2155260]	14	54476100	54480431	1	protein_coding
ENSMUSG00000090063	0.0151885	Dlx6os1	distal-less homeobox 6, opposite strand 1 [Source:MGI Symbol;Acc:MGI:2443217]	6	6820189	6871592	-1	antisense
ENSMUSG00000035298	0.0151877	Klhl35	kelch-like 35 [Source:MGI Symbol;Acc:MGI:1919434]	7	99466004	99474022	1	protein_coding
ENSMUSG00000028527	0.0151816	Ak4	adenylate kinase 4 [Source:MGI Symbol;Acc:MGI:87979]	4	101419277	101466995	1	protein_coding
ENSMUSG00000030935	0.0151727	Acsm3	acyl-CoA synthetase medium-chain family member 3 [Source:MGI Symbol;Acc:MGI:99538]	7	119760923	119787513	1	protein_coding
ENSMUSG00000031027	0.0151678	Stk33	serine/threonine kinase 33 [Source:MGI Symbol;Acc:MGI:2152419]	7	109279223	109439081	-1	protein_coding
ENSMUSG00000019916	0.0151659	P4ha1	procollagen-proline, 2-oxoglutarate 4-dioxygenase (proline 4-hydroxylase), alpha 1 polypeptide [Source:MGI Symbol;Acc:MGI:97463]	10	59323296	59373304	1	protein_coding
ENSMUSG00000027434	0.015162	Nkx2-2	NK2 homeobox 2 [Source:MGI Symbol;Acc:MGI:97347]	2	147177546	147194243	-1	protein_coding
ENSMUSG00000020277	0.0151428	Pfkl	phosphofructokinase, liver, B-type [Source:MGI Symbol;Acc:MGI:97547]	10	77986947	78010083	-1	protein_coding
ENSMUSG00000103831	0.0151347	Gm37608	predicted gene, 37608 [Source:MGI Symbol;Acc:MGI:5610836]	7	79516882	79518761	1	TEC
ENSMUSG00000016255	0.0151337	Tubb1	tubulin, beta 1 class VI [Source:MGI Symbol;Acc:MGI:107814]	2	174450695	174457882	1	protein_coding
ENSMUSG00000019146	0.0151133	Cacng2	calcium channel, voltage-dependent, gamma subunit 2 [Source:MGI Symbol;Acc:MGI:1316660]	15	77991748	78120028	-1	protein_coding
ENSMUSG00000015950	0.0151113	Ncf1	neutrophil cytosolic factor 1 [Source:MGI Symbol;Acc:MGI:97283]	5	134220053	134229625	-1	protein_coding
ENSMUSG00000028392	0.0150924	Bspry	B-box and SPRY domain containing [Source:MGI Symbol;Acc:MGI:2177191]	4	62480053	62497298	1	protein_coding
ENSMUSG00000060187	0.0150914	Lrrc10	leucine rich repeat containing 10 [Source:MGI Symbol;Acc:MGI:2448063]	10	117045341	117046768	1	protein_coding
ENSMUSG00000042367	0.0150881	Gjb3	gap junction protein, beta 3 [Source:MGI Symbol;Acc:MGI:95721]	4	127325235	127330844	-1	protein_coding
ENSMUSG00000090122	0.0150704	Kcne1l	potassium voltage-gated channel, Isk-related family, member 1-like, pseudogene [Source:MGI Symbol;Acc:MGI:1913490]	X	142304752	142306294	-1	protein_coding
ENSMUSG00000019899	0.0150687	Lama2	laminin, alpha 2 [Source:MGI Symbol;Acc:MGI:99912]	10	26980036	27619758	-1	protein_coding
ENSMUSG00000059246	0.0150634	Foxb1	forkhead box B1 [Source:MGI Symbol;Acc:MGI:1927549]	9	69757710	69760940	-1	protein_coding
ENSMUSG00000021567	0.0150615	Nkd2	naked cuticle 2 homolog (Drosophila) [Source:MGI Symbol;Acc:MGI:1919543]	13	73818534	73847631	-1	protein_coding
ENSMUSG00000021508	0.0150597	Cxcl14	chemokine (C-X-C motif) ligand 14 [Source:MGI Symbol;Acc:MGI:1888514]	13	56288647	56296551	-1	protein_coding
ENSMUSG00000020810	0.0150567	Cygb	cytoglobin [Source:MGI Symbol;Acc:MGI:2149481]	11	116645595	116654313	-1	protein_coding
ENSMUSG00000025738	0.0150559	Fbxl16	F-box and leucine-rich repeat protein 16 [Source:MGI Symbol;Acc:MGI:2448488]	17	25809085	25821244	1	protein_coding
ENSMUSG00000100158	0.0150496	Gm28119	predicted gene 28119 [Source:MGI Symbol;Acc:MGI:5578825]	9	41581908	41582283	1	sense_intronic
ENSMUSG00000038916	0.015045	Soga3	SOGA family member 3 [Source:MGI Symbol;Acc:MGI:1914662]	10	29143839	29199630	1	protein_coding
ENSMUSG00000032064	0.0150364	Dixdc1	DIX domain containing 1 [Source:MGI Symbol;Acc:MGI:2679721]	9	50662752	50739517	-1	protein_coding
ENSMUSG00000108616	0.0150286	Gm35040	predicted gene, 35040 [Source:MGI Symbol;Acc:MGI:5594199]	7	79536043	79560033	1	lincRNA
ENSMUSG00000074971	0.0150246	Fibin	fin bud initiation factor homolog (zebrafish) [Source:MGI Symbol;Acc:MGI:1914856]	2	110360917	110363183	-1	protein_coding
ENSMUSG00000023387	0.0150082	Kcnk16	potassium channel, subfamily K, member 16 [Source:MGI Symbol;Acc:MGI:1921821]	14	20262756	20269162	-1	protein_coding
ENSMUSG00000107468	0.0150031	5730507A11Rik	RIKEN cDNA 5730507A11 gene [Source:MGI Symbol;Acc:MGI:1917874]	2	38862163	38865533	1	TEC
ENSMUSG00000052364	0.0149988	B630019K06Rik	RIKEN cDNA B630019K06 gene [Source:MGI Symbol;Acc:MGI:2147918]	X	8892382	8894964	1	protein_coding
ENSMUSG00000028970	0.0149913	Abcb1b	ATP-binding cassette, sub-family B (MDR/TAP), member 1B [Source:MGI Symbol;Acc:MGI:97568]	5	8798147	8866315	1	protein_coding
ENSMUSG00000073421	0.0149784	H2-Ab1	histocompatibility 2, class II antigen A, beta 1 [Source:MGI Symbol;Acc:MGI:103070]	17	34263209	34269418	1	protein_coding
ENSMUSG00000038132	0.0149584	Rbm24	RNA binding motif protein 24 [Source:MGI Symbol;Acc:MGI:3610364]	13	46418300	46431090	1	protein_coding
ENSMUSG00000021069	0.0149477	Pygl	liver glycogen phosphorylase [Source:MGI Symbol;Acc:MGI:97829]	12	70190811	70231488	-1	protein_coding
ENSMUSG00000031972	0.0149442	Acta1	actin, alpha 1, skeletal muscle [Source:MGI Symbol;Acc:MGI:87902]	8	123891769	123894751	-1	protein_coding
ENSMUSG00000017943	0.0149357	Gdap1l1	ganglioside-induced differentiation-associated protein 1-like 1 [Source:MGI Symbol;Acc:MGI:2385163]	2	163438476	163455324	1	protein_coding
ENSMUSG00000050914	0.014931	Ankrd37	ankyrin repeat domain 37 [Source:MGI Symbol;Acc:MGI:3603344]	8	45996902	46005707	-1	protein_coding
ENSMUSG00000074657	0.0149268	Kif5a	kinesin family member 5A [Source:MGI Symbol;Acc:MGI:109564]	10	127225696	127263348	-1	protein_coding
ENSMUSG00000038070	0.0149239	Cntln	centlein, centrosomal protein [Source:MGI Symbol;Acc:MGI:2443104]	4	84884309	85131921	1	protein_coding
ENSMUSG00000033854	0.0149228	Kcnk10	potassium channel, subfamily K, member 10 [Source:MGI Symbol;Acc:MGI:1919508]	12	98433994	98577940	-1	protein_coding
ENSMUSG00000025789	0.0149204	St8sia2	ST8 alpha-N-acetyl-neuraminide alpha-2,8-sialyltransferase 2 [Source:MGI Symbol;Acc:MGI:106020]	7	73939119	74013690	-1	protein_coding
ENSMUSG00000045394	0.0149154	Epcam	epithelial cell adhesion molecule [Source:MGI Symbol;Acc:MGI:106653]	17	87635979	87651106	1	protein_coding
ENSMUSG00000021198	0.0149101	Unc79	unc-79 homolog (C. elegans) [Source:MGI Symbol;Acc:MGI:2684729]	12	102948859	103184065	1	protein_coding
ENSMUSG00000054459	0.0148985	Vsnl1	visinin-like 1 [Source:MGI Symbol;Acc:MGI:1349453]	12	11325242	11436613	-1	protein_coding
ENSMUSG00000032452	0.0148915	Clstn2	calsyntenin 2 [Source:MGI Symbol;Acc:MGI:1929897]	9	97444395	98033181	-1	protein_coding
ENSMUSG00000092341	0.0148833	Malat1	metastasis associated lung adenocarcinoma transcript 1 (non-coding RNA) [Source:MGI Symbol;Acc:MGI:1919539]	19	5795690	5802672	-1	lincRNA
ENSMUSG00000054136	0.0148832	Adm2	adrenomedullin 2 [Source:MGI Symbol;Acc:MGI:2675256]	15	89322972	89324728	1	protein_coding
ENSMUSG00000041372	0.0148747	B4galnt3	beta-1,4-N-acetyl-galactosaminyl transferase 3 [Source:MGI Symbol;Acc:MGI:3041155]	6	120203073	120294559	-1	protein_coding
ENSMUSG00000072244	0.0148724	Trim6	tripartite motif-containing 6 [Source:MGI Symbol;Acc:MGI:2137352]	7	104218793	104235152	1	protein_coding
ENSMUSG00000040723	0.0148654	Rcsd1	RCSD domain containing 1 [Source:MGI Symbol;Acc:MGI:2676394]	1	165646516	165709757	-1	protein_coding
ENSMUSG00000032503	0.0148646	Arpp21	cyclic AMP-regulated phosphoprotein, 21 [Source:MGI Symbol;Acc:MGI:107562]	9	112065091	112235938	-1	protein_coding
ENSMUSG00000034457	0.014858	Eda2r	ectodysplasin A2 receptor [Source:MGI Symbol;Acc:MGI:2442860]	X	97333840	97377216	-1	protein_coding
ENSMUSG00000028354	0.014852	Fmn2	formin 2 [Source:MGI Symbol;Acc:MGI:1859252]	1	174501825	174822729	1	protein_coding
ENSMUSG00000037989	0.0148519	Wnk2	WNK lysine deficient protein kinase 2 [Source:MGI Symbol;Acc:MGI:1922857]	13	49036303	49148014	-1	protein_coding
ENSMUSG00000020098	0.0148393	Pcbd1	pterin 4 alpha carbinolamine dehydratase/dimerization cofactor of hepatocyte nuclear factor 1 alpha (TCF1) 1 [Source:MGI Symbol;Acc:MGI:94873]	10	61089331	61094324	1	protein_coding
ENSMUSG00000050069	0.0148341	Grem2	gremlin 2, DAN family BMP antagonist [Source:MGI Symbol;Acc:MGI:1344367]	1	174833785	174921819	-1	protein_coding
ENSMUSG00000032034	0.0148239	Kcnj5	potassium inwardly-rectifying channel, subfamily J, member 5 [Source:MGI Symbol;Acc:MGI:104755]	9	32314707	32344350	-1	protein_coding
ENSMUSG00000005251	0.0148236	Ripk4	receptor-interacting serine-threonine kinase 4 [Source:MGI Symbol;Acc:MGI:1919638]	16	97741933	97763737	-1	protein_coding
ENSMUSG00000022211	0.0148214	Carmil3	capping protein regulator and myosin 1 linker 3 [Source:MGI Symbol;Acc:MGI:2448573]	14	55491093	55508246	1	protein_coding
ENSMUSG00000033688	0.0148174	1300017J02Rik	RIKEN cDNA 1300017J02 gene [Source:MGI Symbol;Acc:MGI:1919025]	9	103250521	103305082	-1	protein_coding
ENSMUSG00000032656	0.014817	March3	membrane-associated ring finger (C3HC4) 3 [Source:MGI Symbol;Acc:MGI:2443667]	18	56761716	56925548	-1	protein_coding
ENSMUSG00000068263	0.0148088	Efcc1	EF hand and coiled-coil domain containing 1 [Source:MGI Symbol;Acc:MGI:3611451]	6	87730869	87755908	1	protein_coding
ENSMUSG00000073400	0.0148055	Trim10	tripartite motif-containing 10 [Source:MGI Symbol;Acc:MGI:1338757]	17	36869574	36877833	1	protein_coding
ENSMUSG00000018654	0.0147914	Ikzf1	IKAROS family zinc finger 1 [Source:MGI Symbol;Acc:MGI:1342540]	11	11685003	11772926	1	protein_coding
ENSMUSG00000038239	0.014788	Hrc	histidine rich calcium binding protein [Source:MGI Symbol;Acc:MGI:96226]	7	45335290	45338974	1	protein_coding
ENSMUSG00000048387	0.0147773	Osr1	odd-skipped related 1 (Drosophila) [Source:MGI Symbol;Acc:MGI:1344424]	12	9570116	9581500	1	protein_coding
ENSMUSG00000047953	0.0147765	Gp5	glycoprotein 5 (platelet) [Source:MGI Symbol;Acc:MGI:1096363]	16	30307686	30310779	-1	protein_coding
ENSMUSG00000040147	0.0147713	Maob	monoamine oxidase B [Source:MGI Symbol;Acc:MGI:96916]	X	16709282	16817366	-1	protein_coding
ENSMUSG00000043670	0.0147677	Diras1	DIRAS family, GTP-binding RAS-like 1 [Source:MGI Symbol;Acc:MGI:2183442]	10	81019589	81025662	-1	protein_coding
ENSMUSG00000034205	0.0147619	Loxl2	lysyl oxidase-like 2 [Source:MGI Symbol;Acc:MGI:2137913]	14	69609068	69695834	1	protein_coding
ENSMUSG00000031387	0.0147505	Renbp	renin binding protein [Source:MGI Symbol;Acc:MGI:105940]	X	73922121	73930850	-1	protein_coding
ENSMUSG00000022051	0.0147475	Bnip3l	BCL2/adenovirus E1B interacting protein 3-like [Source:MGI Symbol;Acc:MGI:1332659]	14	66985239	67008877	-1	protein_coding
ENSMUSG00000071064	0.0147451	Zfp827	zinc finger protein 827 [Source:MGI Symbol;Acc:MGI:2444807]	8	79028437	79193766	1	protein_coding
ENSMUSG00000071719	0.0147308	Tmem28	transmembrane protein 28 [Source:MGI Symbol;Acc:MGI:3648377]	X	99821021	99848790	1	protein_coding
ENSMUSG00000044647	0.0147305	Csrnp3	cysteine-serine-rich nuclear protein 3 [Source:MGI Symbol;Acc:MGI:1925021]	2	65845767	66031546	1	protein_coding
ENSMUSG00000075028	0.0147291	Prdm11	PR domain containing 11 [Source:MGI Symbol;Acc:MGI:2685553]	2	92965151	93046167	-1	protein_coding
ENSMUSG00000040666	0.0147275	Sh3bgr	SH3-binding domain glutamic acid-rich protein [Source:MGI Symbol;Acc:MGI:1354740]	16	96200470	96228933	1	protein_coding
ENSMUSG00000030111	0.0147195	A2m	alpha-2-macroglobulin [Source:MGI Symbol;Acc:MGI:2449119]	6	121635376	121679227	1	protein_coding
ENSMUSG00000015647	0.0147088	Lama5	laminin, alpha 5 [Source:MGI Symbol;Acc:MGI:105382]	2	180176373	180225859	-1	protein_coding
ENSMUSG00000059022	0.0147022	Kcp	kielin/chordin-like protein [Source:MGI Symbol;Acc:MGI:2141640]	6	29473162	29507952	-1	protein_coding
ENSMUSG00000041789	0.0146987	2700046A07Rik	RIKEN cDNA 2700046A07 gene [Source:MGI Symbol;Acc:MGI:1919803]	18	62751674	62756347	-1	lincRNA
ENSMUSG00000028011	0.0146965	Tdo2	tryptophan 2,3-dioxygenase [Source:MGI Symbol;Acc:MGI:1928486]	3	81957090	81976202	-1	protein_coding
ENSMUSG00000007034	0.0146961	Slc44a4	solute carrier family 44, member 4 [Source:MGI Symbol;Acc:MGI:1917379]	17	34914466	34930436	1	protein_coding
ENSMUSG00000021696	0.0146804	Elovl7	ELOVL family member 7, elongation of long chain fatty acids (yeast) [Source:MGI Symbol;Acc:MGI:1921809]	13	108214404	108287105	1	protein_coding
ENSMUSG00000074575	0.0146751	Kcng1	potassium voltage-gated channel, subfamily G, member 1 [Source:MGI Symbol;Acc:MGI:3616086]	2	168260117	168281736	-1	protein_coding
ENSMUSG00000056222	0.0146737	Spock1	sparc/osteonectin, cwcv and kazal-like domains proteoglycan 1 [Source:MGI Symbol;Acc:MGI:105371]	13	57421195	57908314	-1	protein_coding
ENSMUSG00000020572	0.0146676	Nampt	nicotinamide phosphoribosyltransferase [Source:MGI Symbol;Acc:MGI:1929865]	12	32819545	32853349	1	protein_coding
ENSMUSG00000102813	0.0146435	Gm37795	predicted gene, 37795 [Source:MGI Symbol;Acc:MGI:5611023]	4	150068539	150070997	1	TEC
ENSMUSG00000038077	0.014636	Kcna6	potassium voltage-gated channel, shaker-related, subfamily, member 6 [Source:MGI Symbol;Acc:MGI:96663]	6	126708329	126740674	-1	protein_coding
ENSMUSG00000031434	0.0146277	Morc4	microrchidia 4 [Source:MGI Symbol;Acc:MGI:1922996]	X	139821632	139871677	-1	protein_coding
ENSMUSG00000068876	0.0146217	Cgn	cingulin [Source:MGI Symbol;Acc:MGI:1927237]	3	94760069	94786492	-1	protein_coding
ENSMUSG00000029442	0.014619	Wdr66	WD repeat domain 66 [Source:MGI Symbol;Acc:MGI:1918495]	5	123252102	123327484	1	protein_coding
ENSMUSG00000026357	0.0146063	Rgs18	regulator of G-protein signaling 18 [Source:MGI Symbol;Acc:MGI:1927498]	1	144752683	144775435	-1	protein_coding
ENSMUSG00000031965	0.0146041	Tbx20	T-box 20 [Source:MGI Symbol;Acc:MGI:1888496]	9	24718138	24774303	-1	protein_coding
ENSMUSG00000029716	0.0146022	Tfr2	transferrin receptor 2 [Source:MGI Symbol;Acc:MGI:1354956]	5	137569840	137587481	1	protein_coding
ENSMUSG00000027495	0.0145996	Fam210b	family with sequence similarity 210, member B [Source:MGI Symbol;Acc:MGI:1914267]	2	172345565	172355749	1	protein_coding
ENSMUSG00000050854	0.0145785	Tmem125	transmembrane protein 125 [Source:MGI Symbol;Acc:MGI:1923409]	4	118540941	118544044	-1	protein_coding
ENSMUSG00000028024	0.0145779	Enpep	glutamyl aminopeptidase [Source:MGI Symbol;Acc:MGI:106645]	3	129269175	129332720	-1	protein_coding
ENSMUSG00000029811	0.014576	Aoc1	amine oxidase, copper-containing 1 [Source:MGI Symbol;Acc:MGI:1923757]	6	48872896	48909188	1	protein_coding
ENSMUSG00000020183	0.0145598	Cpm	carboxypeptidase M [Source:MGI Symbol;Acc:MGI:1917824]	10	117629500	117687352	1	protein_coding
ENSMUSG00000026600	0.0145519	Soat1	sterol O-acyltransferase 1 [Source:MGI Symbol;Acc:MGI:104665]	1	156424525	156474331	-1	protein_coding
ENSMUSG00000034936	0.0145517	Arl4d	ADP-ribosylation factor-like 4D [Source:MGI Symbol;Acc:MGI:1933155]	11	101665541	101667832	1	protein_coding
ENSMUSG00000046480	0.0145491	Scn4b	sodium channel, type IV, beta [Source:MGI Symbol;Acc:MGI:2687406]	9	45138395	45154152	1	protein_coding
ENSMUSG00000039904	0.0145486	Gpr37	G protein-coupled receptor 37 [Source:MGI Symbol;Acc:MGI:1313297]	6	25665878	25690729	-1	protein_coding
ENSMUSG00000009216	0.0145442	Fam163b	family with sequence similarity 163, member B [Source:MGI Symbol;Acc:MGI:1926106]	2	27110380	27142491	-1	protein_coding
ENSMUSG00000057880	0.0145388	Abat	4-aminobutyrate aminotransferase [Source:MGI Symbol;Acc:MGI:2443582]	16	8513429	8621568	1	protein_coding
ENSMUSG00000029260	0.0145128	Ugt2b34	UDP glucuronosyltransferase 2 family, polypeptide B34 [Source:MGI Symbol;Acc:MGI:2140962]	5	86889767	86906937	-1	protein_coding
ENSMUSG00000005672	0.0144977	Kit	KIT proto-oncogene receptor tyrosine kinase [Source:MGI Symbol;Acc:MGI:96677]	5	75574916	75656722	1	protein_coding
ENSMUSG00000063239	0.0144964	Grm4	glutamate receptor, metabotropic 4 [Source:MGI Symbol;Acc:MGI:1351341]	17	27422387	27513341	-1	protein_coding
ENSMUSG00000049625	0.0144958	Tifab	TRAF-interacting protein with forkhead-associated domain, family member B [Source:MGI Symbol;Acc:MGI:2385852]	13	56173703	56178885	-1	protein_coding
ENSMUSG00000022037	0.0144834	Clu	clusterin [Source:MGI Symbol;Acc:MGI:88423]	14	65968483	65981548	1	protein_coding
ENSMUSG00000021974	0.0144501	Fgf9	fibroblast growth factor 9 [Source:MGI Symbol;Acc:MGI:104723]	14	58070547	58112337	1	protein_coding
ENSMUSG00000103509	0.0144383	Gm38372	predicted gene, 38372 [Source:MGI Symbol;Acc:MGI:5611600]	1	7148110	7152137	1	TEC
ENSMUSG00000007950	0.0144372	Abhd8	abhydrolase domain containing 8 [Source:MGI Symbol;Acc:MGI:1918946]	8	71456705	71463655	-1	protein_coding
ENSMUSG00000056829	0.0144147	Foxb2	forkhead box B2 [Source:MGI Symbol;Acc:MGI:1347468]	19	16872316	16873830	-1	protein_coding
ENSMUSG00000003309	0.0144131	Ap1m2	adaptor protein complex AP-1, mu 2 subunit [Source:MGI Symbol;Acc:MGI:1336974]	9	21294275	21312337	-1	protein_coding
ENSMUSG00000051747	0.0143927	Ttn	titin [Source:MGI Symbol;Acc:MGI:98864]	2	76703980	76982547	-1	protein_coding
ENSMUSG00000060735	0.0143844	Rxfp3	relaxin family peptide receptor 3 [Source:MGI Symbol;Acc:MGI:2441827]	15	11033717	11037991	-1	protein_coding
ENSMUSG00000032068	0.0143844	Plet1	placenta expressed transcript 1 [Source:MGI Symbol;Acc:MGI:1923759]	9	50494525	50505482	1	protein_coding
ENSMUSG00000073530	0.0143782	Pappa2	pappalysin 2 [Source:MGI Symbol;Acc:MGI:3051647]	1	158711727	158980490	-1	protein_coding
ENSMUSG00000032238	0.0143757	Rora	RAR-related orphan receptor alpha [Source:MGI Symbol;Acc:MGI:104661]	9	68653786	69388246	1	protein_coding
ENSMUSG00000030302	0.0143752	Atp2b2	ATPase, Ca++ transporting, plasma membrane 2 [Source:MGI Symbol;Acc:MGI:105368]	6	113743831	114042613	-1	protein_coding
ENSMUSG00000112523	0.0143724	RP24-378K7.4		10	106183021	106183891	1	TEC
ENSMUSG00000010066	0.0143672	Cacna2d2	calcium channel, voltage-dependent, alpha 2/delta subunit 2 [Source:MGI Symbol;Acc:MGI:1929813]	9	107399612	107529343	1	protein_coding
ENSMUSG00000033717	0.0143519	Adra2a	adrenergic receptor, alpha 2a [Source:MGI Symbol;Acc:MGI:87934]	19	54045182	54048982	1	protein_coding
ENSMUSG00000078087	0.0143509	Rps12l1	ribosomal protein S12-like 1 [Source:MGI Symbol;Acc:MGI:3783241]	7	56014016	56014414	1	processed_pseudogene
ENSMUSG00000031216	0.0143201	Stard8	START domain containing 8 [Source:MGI Symbol;Acc:MGI:2448556]	X	99003248	99074728	1	protein_coding
ENSMUSG00000026365	0.0143142	Cfh	complement component factor h [Source:MGI Symbol;Acc:MGI:88385]	1	140084708	140183764	-1	protein_coding
ENSMUSG00000018217	0.014314	Pmp22	peripheral myelin protein 22 [Source:MGI Symbol;Acc:MGI:97631]	11	63128982	63159547	1	protein_coding
ENSMUSG00000102854	0.0143128	C130023A14Rik	RIKEN cDNA C130023A14 gene [Source:MGI Symbol;Acc:MGI:2442654]	16	77646340	77649426	1	TEC
ENSMUSG00000017009	0.0142994	Sdc4	syndecan 4 [Source:MGI Symbol;Acc:MGI:1349164]	2	164424247	164443887	-1	protein_coding
ENSMUSG00000022790	0.0142849	Igsf11	immunoglobulin superfamily, member 11 [Source:MGI Symbol;Acc:MGI:2388477]	16	38892671	39027159	1	protein_coding
ENSMUSG00000020848	0.0142844	Doc2b	double C2, beta [Source:MGI Symbol;Acc:MGI:1100497]	11	75768966	75796049	-1	protein_coding
ENSMUSG00000042244	0.0142745	Pglyrp3	peptidoglycan recognition protein 3 [Source:MGI Symbol;Acc:MGI:2685266]	3	92014583	92031582	1	protein_coding
ENSMUSG00000054752	0.0142604	Fsd1l	fibronectin type III and SPRY domain containing 1-like [Source:MGI Symbol;Acc:MGI:2442443]	4	53631471	53707009	1	protein_coding
ENSMUSG00000044279	0.0142566	Crb3	crumbs family member 3 [Source:MGI Symbol;Acc:MGI:2670904]	17	57059105	57065918	1	protein_coding
ENSMUSG00000000632	0.0142525	Sez6	seizure related gene 6 [Source:MGI Symbol;Acc:MGI:104745]	11	77930800	77979048	1	protein_coding
ENSMUSG00000000120	0.0142224	Ngfr	nerve growth factor receptor (TNFR superfamily, member 16) [Source:MGI Symbol;Acc:MGI:97323]	11	95568818	95587735	-1	protein_coding
ENSMUSG00000025092	0.0142141	Hspa12a	heat shock protein 12A [Source:MGI Symbol;Acc:MGI:1920692]	19	58795751	58860984	-1	protein_coding
ENSMUSG00000026497	0.0142139	Mixl1	Mix1 homeobox-like 1 (Xenopus laevis) [Source:MGI Symbol;Acc:MGI:1351322]	1	180693043	180697034	-1	protein_coding
ENSMUSG00000050410	0.0141998	Tcf19	transcription factor 19 [Source:MGI Symbol;Acc:MGI:103180]	17	35512734	35516824	-1	protein_coding
ENSMUSG00000000435	0.0141947	Myf5	myogenic factor 5 [Source:MGI Symbol;Acc:MGI:97252]	10	107482908	107486134	-1	protein_coding
ENSMUSG00000063632	0.0141839	Sox11	SRY (sex determining region Y)-box 11 [Source:MGI Symbol;Acc:MGI:98359]	12	27334264	27342574	-1	protein_coding
ENSMUSG00000031995	0.0141741	St14	suppression of tumorigenicity 14 (colon carcinoma) [Source:MGI Symbol;Acc:MGI:1338881]	9	31089402	31131853	-1	protein_coding
ENSMUSG00000046160	0.0141689	Olig1	oligodendrocyte transcription factor 1 [Source:MGI Symbol;Acc:MGI:1355334]	16	91269772	91271933	1	protein_coding
ENSMUSG00000044951	0.0141498	Mylk4	myosin light chain kinase family, member 4 [Source:MGI Symbol;Acc:MGI:3643758]	13	32700827	32783954	-1	protein_coding
ENSMUSG00000021087	0.0141439	Rtn1	reticulon 1 [Source:MGI Symbol;Acc:MGI:1933947]	12	72211752	72409054	-1	protein_coding
ENSMUSG00000042978	0.0141438	Sbk1	SH3-binding kinase 1 [Source:MGI Symbol;Acc:MGI:2135937]	7	126272619	126295016	1	protein_coding
ENSMUSG00000029188	0.0141413	Slc34a2	solute carrier family 34 (sodium phosphate), member 2 [Source:MGI Symbol;Acc:MGI:1342284]	5	53038081	53071664	1	protein_coding
ENSMUSG00000043557	0.0141366	Mdga1	MAM domain containing glycosylphosphatidylinositol anchor 1 [Source:MGI Symbol;Acc:MGI:1922012]	17	29827956	29970087	-1	protein_coding
ENSMUSG00000015627	0.0141297	Gata5	GATA binding protein 5 [Source:MGI Symbol;Acc:MGI:109497]	2	180325133	180334699	-1	protein_coding
ENSMUSG00000086224	0.014129	2700069I18Rik	RIKEN cDNA 2700069I18 gene [Source:MGI Symbol;Acc:MGI:1919858]	3	5177586	5220841	-1	antisense
ENSMUSG00000028528	0.0141241	Dnajc6	DnaJ heat shock protein family (Hsp40) member C6 [Source:MGI Symbol;Acc:MGI:1919935]	4	101496648	101642799	1	protein_coding
ENSMUSG00000028551	0.0141185	Cdkn2c	cyclin-dependent kinase inhibitor 2C (p18, inhibits CDK4) [Source:MGI Symbol;Acc:MGI:105388]	4	109660876	109667189	-1	protein_coding
ENSMUSG00000033060	0.014118	Lmo7	LIM domain only 7 [Source:MGI Symbol;Acc:MGI:1353586]	14	101729957	101934710	1	protein_coding
ENSMUSG00000070304	0.0141146	Scn2b	sodium channel, voltage-gated, type II, beta [Source:MGI Symbol;Acc:MGI:106921]	9	45117782	45130070	1	protein_coding
ENSMUSG00000034472	0.0141138	Rasd2	RASD family, member 2 [Source:MGI Symbol;Acc:MGI:1922391]	8	75213944	75224113	1	protein_coding
ENSMUSG00000020601	0.0141126	Trib2	tribbles pseudokinase 2 [Source:MGI Symbol;Acc:MGI:2145021]	12	15791727	15816877	-1	protein_coding
ENSMUSG00000053825	0.0141054	Ppfia2	protein tyrosine phosphatase, receptor type, f polypeptide (PTPRF), interacting protein (liprin), alpha 2 [Source:MGI Symbol;Acc:MGI:2443834]	10	106470339	106935952	1	protein_coding
ENSMUSG00000027173	0.0141003	Depdc7	DEP domain containing 7 [Source:MGI Symbol;Acc:MGI:2139258]	2	104721784	104742878	-1	protein_coding
ENSMUSG00000027419	0.0140992	Pcsk2	proprotein convertase subtilisin/kexin type 2 [Source:MGI Symbol;Acc:MGI:97512]	2	143546156	143816285	1	protein_coding
ENSMUSG00000021477	0.0140897	Ctsl	cathepsin L [Source:MGI Symbol;Acc:MGI:88564]	13	64363214	64370306	-1	protein_coding
ENSMUSG00000085541	0.0140894	Gm16010	predicted gene 16010 [Source:MGI Symbol;Acc:MGI:3802126]	9	97015966	97022043	1	antisense
ENSMUSG00000112343	0.0140831	RP24-381P6.1		12	56488321	56529427	-1	processed_transcript
ENSMUSG00000039116	0.0140555	Adgrg6	adhesion G protein-coupled receptor G6 [Source:MGI Symbol;Acc:MGI:1916151]	10	14402583	14545179	-1	protein_coding
ENSMUSG00000015970	0.0140454	Chdh	choline dehydrogenase [Source:MGI Symbol;Acc:MGI:1860776]	14	30009023	30040466	1	protein_coding
ENSMUSG00000085779	0.0140444	Atcayos	ataxia, cerebellar, Cayman type, opposite strand [Source:MGI Symbol;Acc:MGI:1916928]	10	81194609	81210877	1	antisense
ENSMUSG00000025422	0.0140442	Agap2	ArfGAP with GTPase domain, ankyrin repeat and PH domain 2 [Source:MGI Symbol;Acc:MGI:3580016]	10	127075284	127093169	1	protein_coding
ENSMUSG00000049191	0.0140332	Rgag4	retrotransposon gag domain containing 4 [Source:MGI Symbol;Acc:MGI:3045324]	X	102066544	102071304	-1	protein_coding
ENSMUSG00000025592	0.0140236	Dach2	dachshund 2 (Drosophila) [Source:MGI Symbol;Acc:MGI:1890446]	X	113297510	113836386	1	protein_coding
ENSMUSG00000032297	0.0140235	Celf6	CUGBP, Elav-like family member 6 [Source:MGI Symbol;Acc:MGI:1923433]	9	59577917	59607292	1	protein_coding
ENSMUSG00000022537	0.0140133	Tmem44	transmembrane protein 44 [Source:MGI Symbol;Acc:MGI:1924489]	16	30511855	30550842	-1	protein_coding
ENSMUSG00000093460	0.0140115	Six3os1	SIX homeobox 3, opposite strand 1 [Source:MGI Symbol;Acc:MGI:1925118]	17	85600651	85618398	-1	processed_transcript
ENSMUSG00000060780	0.0140036	Lrrtm1	leucine rich repeat transmembrane neuronal 1 [Source:MGI Symbol;Acc:MGI:2389173]	6	77242689	77257791	1	protein_coding
ENSMUSG00000044518	0.0140007	Foxe3	forkhead box E3 [Source:MGI Symbol;Acc:MGI:1353569]	4	114925147	114926013	-1	protein_coding
ENSMUSG00000043639	0.0139993	Rbm20	RNA binding motif protein 20 [Source:MGI Symbol;Acc:MGI:1920963]	19	53677306	53867080	1	protein_coding
ENSMUSG00000106628	0.0139973	Gm43558	predicted gene 43558 [Source:MGI Symbol;Acc:MGI:5663695]	3	134357292	134357501	1	TEC
ENSMUSG00000026188	0.0139953	Tmem169	transmembrane protein 169 [Source:MGI Symbol;Acc:MGI:2442781]	1	72284369	72303104	1	protein_coding
ENSMUSG00000031391	0.0139948	L1cam	L1 cell adhesion molecule [Source:MGI Symbol;Acc:MGI:96721]	X	73853778	73896105	-1	protein_coding
ENSMUSG00000058400	0.0139939	Qrfpr	pyroglutamylated RFamide peptide receptor [Source:MGI Symbol;Acc:MGI:2677633]	3	36179424	36222313	-1	protein_coding
ENSMUSG00000020042	0.0139888	Btbd11	BTB (POZ) domain containing 11 [Source:MGI Symbol;Acc:MGI:1921257]	10	85386814	85660292	1	protein_coding
ENSMUSG00000039716	0.0139849	Dock3	dedicator of cyto-kinesis 3 [Source:MGI Symbol;Acc:MGI:2429763]	9	106892825	107231909	-1	protein_coding
ENSMUSG00000002393	0.0139762	Nr2f6	nuclear receptor subfamily 2, group F, member 6 [Source:MGI Symbol;Acc:MGI:1352453]	8	71374123	71381960	-1	protein_coding
ENSMUSG00000049775	0.0139755	Tmsb4x	thymosin, beta 4, X chromosome [Source:MGI Symbol;Acc:MGI:99510]	X	167207093	167209315	-1	protein_coding
ENSMUSG00000028946	0.013973	Hes3	hairy and enhancer of split 3 (Drosophila) [Source:MGI Symbol;Acc:MGI:104877]	4	152285972	152291662	-1	protein_coding
ENSMUSG00000075307	0.0139711	Klhl41	kelch-like 41 [Source:MGI Symbol;Acc:MGI:2683854]	2	69670120	69684230	1	protein_coding
ENSMUSG00000105265	0.0139596	Sox2ot	SOX2 overlapping transcript (non-protein coding) [Source:MGI Symbol;Acc:MGI:2444112]	3	34104270	34682619	1	processed_transcript
ENSMUSG00000060044	0.0139557	Tmem26	transmembrane protein 26 [Source:MGI Symbol;Acc:MGI:2143537]	10	68723646	68782650	1	protein_coding
ENSMUSG00000025466	0.0139522	Fuom	fucose mutarotase [Source:MGI Symbol;Acc:MGI:1916314]	7	140096770	140102441	-1	protein_coding
ENSMUSG00000103851	0.0139485	Gm37606	predicted gene, 37606 [Source:MGI Symbol;Acc:MGI:5610834]	16	77561650	77564765	1	TEC
ENSMUSG00000109325	0.0139458	Krt8-ps	keratin 8, pseudogene [Source:MGI Symbol;Acc:MGI:3779503]	7	23357125	23358069	1	processed_pseudogene
ENSMUSG00000034382	0.0139455	AI661453	expressed sequence AI661453 [Source:MGI Symbol;Acc:MGI:2146908]	17	47436615	47470638	1	protein_coding
ENSMUSG00000027966	0.0139455	Col11a1	collagen, type XI, alpha 1 [Source:MGI Symbol;Acc:MGI:88446]	3	114030540	114220718	1	protein_coding
ENSMUSG00000069170	0.0139386	Adgrv1	adhesion G protein-coupled receptor V1 [Source:MGI Symbol;Acc:MGI:1274784]	13	81095068	81633154	-1	protein_coding
ENSMUSG00000038402	0.0139361	Foxf2	forkhead box F2 [Source:MGI Symbol;Acc:MGI:1347479]	13	31625816	31631403	1	protein_coding
ENSMUSG00000039783	0.0139269	Kmo	kynurenine 3-monooxygenase (kynurenine 3-hydroxylase) [Source:MGI Symbol;Acc:MGI:2138151]	1	175620381	175662116	1	protein_coding
ENSMUSG00000044361	0.013903	BC024139	cDNA sequence BC024139 [Source:MGI Symbol;Acc:MGI:2442591]	15	76119517	76126596	-1	protein_coding
ENSMUSG00000055489	0.0138649	Ano5	anoctamin 5 [Source:MGI Symbol;Acc:MGI:3576659]	7	51511029	51598709	1	protein_coding
ENSMUSG00000029675	0.0138623	Eln	elastin [Source:MGI Symbol;Acc:MGI:95317]	5	134702593	134747323	-1	protein_coding
ENSMUSG00000026205	0.0138601	Slc23a3	solute carrier family 23 (nucleobase transporters), member 3 [Source:MGI Symbol;Acc:MGI:104516]	1	75125541	75133890	-1	protein_coding
ENSMUSG00000079065	0.0138568	BC005561	cDNA sequence BC005561 [Source:MGI Symbol;Acc:MGI:3040669]	5	104508352	104522611	1	protein_coding
ENSMUSG00000032845	0.0138388	Alpk2	alpha-kinase 2 [Source:MGI Symbol;Acc:MGI:2449492]	18	65265529	65393888	-1	protein_coding
ENSMUSG00000055148	0.0138281	Klf2	Kruppel-like factor 2 (lung) [Source:MGI Symbol;Acc:MGI:1342772]	8	72319033	72321656	1	protein_coding
ENSMUSG00000106438	0.0138277	Gm42749	predicted gene 42749 [Source:MGI Symbol;Acc:MGI:5662886]	5	105409367	105415670	1	lincRNA
ENSMUSG00000085645	0.013811	Hoxb5os	homeobox B5 and homeobox B6, opposite strand [Source:MGI Symbol;Acc:MGI:1922645]	11	96291024	96306910	-1	antisense
ENSMUSG00000037335	0.0138074	Hand1	heart and neural crest derivatives expressed transcript 1 [Source:MGI Symbol;Acc:MGI:103577]	11	57828705	57832818	-1	protein_coding
ENSMUSG00000028591	0.0138049	Pramef12	PRAME family member 12 [Source:MGI Symbol;Acc:MGI:1924882]	4	144391674	144408464	-1	protein_coding
ENSMUSG00000048388	0.0138022	Fam171b	family with sequence similarity 171, member B [Source:MGI Symbol;Acc:MGI:2444579]	2	83812636	83883486	1	protein_coding
ENSMUSG00000055639	0.0138002	Dach1	dachshund 1 (Drosophila) [Source:MGI Symbol;Acc:MGI:1277991]	14	97786853	98169765	-1	protein_coding
ENSMUSG00000032456	0.0137995	Nmnat3	nicotinamide nucleotide adenylyltransferase 3 [Source:MGI Symbol;Acc:MGI:1921330]	9	98287435	98420438	1	protein_coding
ENSMUSG00000028019	0.0137991	Pdgfc	platelet-derived growth factor, C polypeptide [Source:MGI Symbol;Acc:MGI:1859631]	3	81036416	81214040	1	protein_coding
ENSMUSG00000026305	0.0137894	Lrrfip1	leucine rich repeat (in FLII) interacting protein 1 [Source:MGI Symbol;Acc:MGI:1342770]	1	90998737	91128944	1	protein_coding
ENSMUSG00000021367	0.013787	Edn1	endothelin 1 [Source:MGI Symbol;Acc:MGI:95283]	13	42301270	42307989	1	protein_coding
ENSMUSG00000033998	0.013783	Kcnk1	potassium channel, subfamily K, member 1 [Source:MGI Symbol;Acc:MGI:109322]	8	125995170	126030685	1	protein_coding
ENSMUSG00000031906	0.0137708	Smpd3	sphingomyelin phosphodiesterase 3, neutral [Source:MGI Symbol;Acc:MGI:1927578]	8	106252548	106337988	-1	protein_coding
ENSMUSG00000070990	0.0137619	Foxe1	forkhead box E1 [Source:MGI Symbol;Acc:MGI:1353500]	4	46343609	46346412	1	protein_coding
ENSMUSG00000040276	0.0137609	Pacsin1	protein kinase C and casein kinase substrate in neurons 1 [Source:MGI Symbol;Acc:MGI:1345181]	17	27655509	27711106	1	protein_coding
ENSMUSG00000046442	0.0137274	Ppm1e	protein phosphatase 1E (PP2C domain containing) [Source:MGI Symbol;Acc:MGI:2444096]	11	87226906	87359023	-1	protein_coding
ENSMUSG00000030747	0.0137272	Dgat2	diacylglycerol O-acyltransferase 2 [Source:MGI Symbol;Acc:MGI:1915050]	7	99153658	99182719	-1	protein_coding
ENSMUSG00000040118	0.0137217	Cacna2d1	calcium channel, voltage-dependent, alpha2/delta subunit 1 [Source:MGI Symbol;Acc:MGI:88295]	5	15934691	16374511	1	protein_coding
ENSMUSG00000057716	0.0137173	Tmem178b	transmembrane protein 178B [Source:MGI Symbol;Acc:MGI:3647581]	6	39873271	40255150	1	protein_coding
ENSMUSG00000032374	0.0137168	Plod2	procollagen lysine, 2-oxoglutarate 5-dioxygenase 2 [Source:MGI Symbol;Acc:MGI:1347007]	9	92542223	92608428	1	protein_coding
ENSMUSG00000021675	0.0137083	F2rl2	coagulation factor II (thrombin) receptor-like 2 [Source:MGI Symbol;Acc:MGI:1298208]	13	95696853	95702739	1	protein_coding
ENSMUSG00000032419	0.0136964	Tbx18	T-box18 [Source:MGI Symbol;Acc:MGI:1923615]	9	87702800	87731260	-1	protein_coding
ENSMUSG00000097667	0.0136949	Gm26764	predicted gene, 26764 [Source:MGI Symbol;Acc:MGI:5477258]	12	87332488	87335655	1	lincRNA
ENSMUSG00000020029	0.0136799	Nudt4	nudix (nucleoside diphosphate linked moiety X)-type motif 4 [Source:MGI Symbol;Acc:MGI:1918457]	10	95547007	95564146	-1	protein_coding
ENSMUSG00000020782	0.0136798	Llgl2	lethal giant larvae homolog 2 (Drosophila) [Source:MGI Symbol;Acc:MGI:1918843]	11	115824049	115855780	1	protein_coding
ENSMUSG00000004415	0.0136725	Col26a1	collagen, type XXVI, alpha 1 [Source:MGI Symbol;Acc:MGI:2155345]	5	136741759	136883209	-1	protein_coding
ENSMUSG00000036882	0.0136651	Arhgap33	Rho GTPase activating protein 33 [Source:MGI Symbol;Acc:MGI:2673998]	7	30522226	30535060	-1	protein_coding
ENSMUSG00000050917	0.0136504	Fgf4	fibroblast growth factor 4 [Source:MGI Symbol;Acc:MGI:95518]	7	144847367	144865243	1	protein_coding
ENSMUSG00000005413	0.0136479	Hmox1	heme oxygenase 1 [Source:MGI Symbol;Acc:MGI:96163]	8	75093621	75100589	1	protein_coding
ENSMUSG00000006221	0.0136478	Hspb7	heat shock protein family, member 7 (cardiovascular) [Source:MGI Symbol;Acc:MGI:1352494]	4	141420779	141425311	1	protein_coding
ENSMUSG00000064125	0.0136265	Prr36	proline rich 36 [Source:MGI Symbol;Acc:MGI:3605626]	8	4209543	4217459	-1	protein_coding
ENSMUSG00000036158	0.0136231	Prickle1	prickle planar cell polarity protein 1 [Source:MGI Symbol;Acc:MGI:1916034]	15	93499114	93595891	-1	protein_coding
ENSMUSG00000026124	0.0136136	Cfc1	cripto, FRL-1, cryptic family 1 [Source:MGI Symbol;Acc:MGI:109448]	1	34535648	34544313	1	protein_coding
ENSMUSG00000029026	0.0136111	Trp73	transformation related protein 73 [Source:MGI Symbol;Acc:MGI:1336991]	4	154056253	154140208	-1	protein_coding
ENSMUSG00000106099	0.0136062	Gm42664	predicted gene 42664 [Source:MGI Symbol;Acc:MGI:5662801]	3	119743208	119746446	-1	sense_intronic
ENSMUSG00000034898	0.0135982	Filip1	filamin A interacting protein 1 [Source:MGI Symbol;Acc:MGI:1917848]	9	79815051	80012851	-1	protein_coding
ENSMUSG00000037370	0.0135911	Enpp1	ectonucleotide pyrophosphatase/phosphodiesterase 1 [Source:MGI Symbol;Acc:MGI:97370]	10	24637914	24712159	-1	protein_coding
ENSMUSG00000057286	0.0135827	St6galnac2	ST6 (alpha-N-acetyl-neuraminyl-2,3-beta-galactosyl-1,3)-N-acetylgalactosaminide alpha-2,6-sialyltransferase 2 [Source:MGI Symbol;Acc:MGI:107553]	11	116675303	116694868	-1	protein_coding
ENSMUSG00000028396	0.01357	2310002L09Rik	RIKEN cDNA 2310002L09 gene [Source:MGI Symbol;Acc:MGI:1916780]	4	73939371	73950846	-1	protein_coding
ENSMUSG00000046634	0.0135669	Pkd1l1	polycystic kidney disease 1 like 1 [Source:MGI Symbol;Acc:MGI:2156538]	11	8826708	8973266	-1	protein_coding
ENSMUSG00000037010	0.0135602	Apln	apelin [Source:MGI Symbol;Acc:MGI:1353624]	X	48025146	48034853	-1	protein_coding
ENSMUSG00000045201	0.0135571	Lrrc3b	leucine rich repeat containing 3B [Source:MGI Symbol;Acc:MGI:2384996]	14	15357519	15438987	-1	protein_coding
ENSMUSG00000052271	0.0135569	Bhlha15	basic helix-loop-helix family, member a15 [Source:MGI Symbol;Acc:MGI:891976]	5	144190286	144194441	1	protein_coding
ENSMUSG00000027834	0.0135456	Serpini1	serine (or cysteine) peptidase inhibitor, clade I, member 1 [Source:MGI Symbol;Acc:MGI:1194506]	3	75557547	75643495	1	protein_coding
ENSMUSG00000011008	0.0135382	Mcoln2	mucolipin 2 [Source:MGI Symbol;Acc:MGI:1915529]	3	146149833	146195513	1	protein_coding
ENSMUSG00000001655	0.0135364	Hoxc13	homeobox C13 [Source:MGI Symbol;Acc:MGI:99560]	15	102921103	102928814	1	protein_coding
ENSMUSG00000030491	0.0135347	Tdrd12	tudor domain containing 12 [Source:MGI Symbol;Acc:MGI:1919231]	7	35469098	35537745	-1	protein_coding
ENSMUSG00000064023	0.0135342	Klk8	kallikrein related-peptidase 8 [Source:MGI Symbol;Acc:MGI:1343327]	7	43797577	43803826	1	protein_coding
ENSMUSG00000062713	0.013522	Sim2	single-minded homolog 2 (Drosophila) [Source:MGI Symbol;Acc:MGI:98307]	16	94085260	94127032	1	protein_coding
ENSMUSG00000040797	0.0135202	Iqsec3	IQ motif and Sec7 domain 3 [Source:MGI Symbol;Acc:MGI:2677208]	6	121372933	121473678	-1	protein_coding
ENSMUSG00000040680	0.0135017	Kremen2	kringle containing transmembrane protein 2 [Source:MGI Symbol;Acc:MGI:1920266]	17	23741200	23745829	-1	protein_coding
ENSMUSG00000018008	0.0134996	Cyth4	cytohesin 4 [Source:MGI Symbol;Acc:MGI:2441702]	15	78597047	78622019	1	protein_coding
ENSMUSG00000040498	0.013497	Igsf23	immunoglobulin superfamily, member 23 [Source:MGI Symbol;Acc:MGI:1917330]	7	19937305	19950756	-1	protein_coding
ENSMUSG00000038007	0.0134939	Acer2	alkaline ceramidase 2 [Source:MGI Symbol;Acc:MGI:1920932]	4	86874396	86934822	1	protein_coding
ENSMUSG00000035778	0.013492	Ggta1	glycoprotein galactosyltransferase alpha 1, 3 [Source:MGI Symbol;Acc:MGI:95704]	2	35400179	35463231	-1	protein_coding
ENSMUSG00000031517	0.0134855	Gpm6a	glycoprotein m6a [Source:MGI Symbol;Acc:MGI:107671]	8	54954843	55060871	1	protein_coding
ENSMUSG00000049336	0.0134739	Tenm2	teneurin transmembrane protein 2 [Source:MGI Symbol;Acc:MGI:1345184]	11	36006656	37235964	-1	protein_coding
ENSMUSG00000035936	0.0134643	Aldh5a1	aldhehyde dehydrogenase family 5, subfamily A1 [Source:MGI Symbol;Acc:MGI:2441982]	13	24907579	24937661	-1	protein_coding
ENSMUSG00000053117	0.0134578	E330013P04Rik	RIKEN cDNA E330013P04 gene [Source:MGI Symbol;Acc:MGI:2147732]	19	60144675	60162591	1	lincRNA
ENSMUSG00000019796	0.0134547	Lrp11	low density lipoprotein receptor-related protein 11 [Source:MGI Symbol;Acc:MGI:2442989]	10	7589800	7625483	1	protein_coding
ENSMUSG00000031845	0.0134532	Bco1	beta-carotene oxygenase 1 [Source:MGI Symbol;Acc:MGI:1926923]	8	117095854	117133720	1	protein_coding
ENSMUSG00000100832	0.0134495	Gm29260	predicted gene 29260 [Source:MGI Symbol;Acc:MGI:5579966]	1	41781808	41939560	1	lincRNA
ENSMUSG00000025091	0.0134415	Pnliprp2	pancreatic lipase-related protein 2 [Source:MGI Symbol;Acc:MGI:1336202]	19	58759723	58777533	1	protein_coding
ENSMUSG00000050423	0.0134391	Ppp1r3g	protein phosphatase 1, regulatory (inhibitor) subunit 3G [Source:MGI Symbol;Acc:MGI:1923737]	13	35958839	35970388	1	protein_coding
ENSMUSG00000029005	0.0134255	Draxin	dorsal inhibitory axon guidance protein [Source:MGI Symbol;Acc:MGI:1917683]	4	148098437	148130698	-1	protein_coding
ENSMUSG00000020866	0.0134227	Cacna1g	calcium channel, voltage-dependent, T type, alpha 1G subunit [Source:MGI Symbol;Acc:MGI:1201678]	11	94408391	94474198	-1	protein_coding
ENSMUSG00000018474	0.0134189	Chd3	chromodomain helicase DNA binding protein 3 [Source:MGI Symbol;Acc:MGI:1344395]	11	69343273	69369406	-1	protein_coding
ENSMUSG00000027296	0.0134146	Itpka	inositol 1,4,5-trisphosphate 3-kinase A [Source:MGI Symbol;Acc:MGI:1333822]	2	119742337	119751263	1	protein_coding
ENSMUSG00000021373	0.0134122	Cap2	CAP, adenylate cyclase-associated protein, 2 (yeast) [Source:MGI Symbol;Acc:MGI:1914502]	13	46501848	46649642	1	protein_coding
ENSMUSG00000057170	0.0134092	Prl3d1	prolactin family 3, subfamily d, member 1 [Source:MGI Symbol;Acc:MGI:97606]	13	27094212	27100255	1	protein_coding
ENSMUSG00000002100	0.0134072	Mybpc3	myosin binding protein C, cardiac [Source:MGI Symbol;Acc:MGI:102844]	2	91118144	91136516	1	protein_coding
ENSMUSG00000044033	0.0134046	Ccdc141	coiled-coil domain containing 141 [Source:MGI Symbol;Acc:MGI:1919735]	2	77009902	77170636	-1	protein_coding
ENSMUSG00000108394	0.0134018	Gm45477	predicted gene 45477 [Source:MGI Symbol;Acc:MGI:5791313]	3	90311518	90317015	1	TEC
ENSMUSG00000087095	0.0134018	Emx2os	Emx2 opposite strand/antisense transcript (non-protein coding) [Source:MGI Symbol;Acc:MGI:3052329]	19	59425104	59458635	-1	antisense
ENSMUSG00000041112	0.013395	Elmo1	engulfment and cell motility 1 [Source:MGI Symbol;Acc:MGI:2153044]	13	20090596	20606528	1	protein_coding
ENSMUSG00000021919	0.0133933	Chat	choline acetyltransferase [Source:MGI Symbol;Acc:MGI:88392]	14	32408203	32465909	-1	protein_coding
ENSMUSG00000031162	0.013388	Gata1	GATA binding protein 1 [Source:MGI Symbol;Acc:MGI:95661]	X	7959260	7978071	-1	protein_coding
ENSMUSG00000008489	0.0133871	Elavl2	ELAV (embryonic lethal, abnormal vision, Drosophila)-like 2 (Hu antigen B) [Source:MGI Symbol;Acc:MGI:1100887]	4	91250763	91400785	-1	protein_coding
ENSMUSG00000018451	0.0133756	6330403K07Rik	RIKEN cDNA 6330403K07 gene [Source:MGI Symbol;Acc:MGI:1918001]	11	71031941	71033513	-1	lincRNA
ENSMUSG00000049971	0.0133732	Glt1d1	glycosyltransferase 1 domain containing 1 [Source:MGI Symbol;Acc:MGI:2442755]	5	127632262	127709374	1	protein_coding
ENSMUSG00000111264	0.0133614	RP24-282C4.9		9	44618253	44621018	1	TEC
ENSMUSG00000021208	0.013356	Ifi27l2b	interferon, alpha-inducible protein 27 like 2B [Source:MGI Symbol;Acc:MGI:1916390]	12	103450898	103457223	-1	protein_coding
ENSMUSG00000065968	0.0133521	Ifitm7	interferon induced transmembrane protein 7 [Source:MGI Symbol;Acc:MGI:1921732]	16	13981702	13986855	-1	protein_coding
ENSMUSG00000074505	0.0133459	Fat3	FAT atypical cadherin 3 [Source:MGI Symbol;Acc:MGI:2444314]	9	15910189	16501285	-1	protein_coding
ENSMUSG00000007682	0.0133452	Dio2	deiodinase, iodothyronine, type II [Source:MGI Symbol;Acc:MGI:1338833]	12	90724554	90738438	-1	protein_coding
ENSMUSG00000028864	0.0133442	Hgf	hepatocyte growth factor [Source:MGI Symbol;Acc:MGI:96079]	5	16553495	16620152	1	protein_coding
ENSMUSG00000031962	0.0133416	Cdh15	cadherin 15 [Source:MGI Symbol;Acc:MGI:106672]	8	122847966	122867397	1	protein_coding
ENSMUSG00000022101	0.0133303	Fgf17	fibroblast growth factor 17 [Source:MGI Symbol;Acc:MGI:1202401]	14	70636205	70642268	-1	protein_coding
ENSMUSG00000026853	0.013326	Crat	carnitine acetyltransferase [Source:MGI Symbol;Acc:MGI:109501]	2	30400471	30415813	-1	protein_coding
ENSMUSG00000061353	0.0133198	Cxcl12	chemokine (C-X-C motif) ligand 12 [Source:MGI Symbol;Acc:MGI:103556]	6	117168535	117181367	1	protein_coding
ENSMUSG00000008658	0.0133197	Rbfox1	RNA binding protein, fox-1 homolog (C. elegans) 1 [Source:MGI Symbol;Acc:MGI:1926224]	16	6809222	7412479	1	protein_coding
ENSMUSG00000036655	0.013319	Colec11	collectin sub-family member 11 [Source:MGI Symbol;Acc:MGI:1918943]	12	28594173	28623290	-1	protein_coding
ENSMUSG00000067242	0.0133156	Lgi1	leucine-rich repeat LGI family, member 1 [Source:MGI Symbol;Acc:MGI:1861691]	19	38264536	38312214	1	protein_coding
ENSMUSG00000024992	0.0133135	Pde6c	phosphodiesterase 6C, cGMP specific, cone, alpha prime [Source:MGI Symbol;Acc:MGI:105956]	19	38132781	38183947	1	protein_coding
ENSMUSG00000040181	0.0133102	Fmo1	flavin containing monooxygenase 1 [Source:MGI Symbol;Acc:MGI:1310002]	1	162829561	162866610	-1	protein_coding
ENSMUSG00000023993	0.0133064	Treml1	triggering receptor expressed on myeloid cells-like 1 [Source:MGI Symbol;Acc:MGI:1918576]	17	48359916	48367174	1	protein_coding
ENSMUSG00000000154	0.0133058	Slc22a18	solute carrier family 22 (organic cation transporter), member 18 [Source:MGI Symbol;Acc:MGI:1336884]	7	143473736	143499334	1	protein_coding
ENSMUSG00000097929	0.0133044	Tunar	Tcl1 upstream neural differentiation associated RNA [Source:MGI Symbol;Acc:MGI:1917202]	12	105336594	105383932	1	protein_coding
ENSMUSG00000060512	0.0133031	0610040J01Rik	RIKEN cDNA 0610040J01 gene [Source:MGI Symbol;Acc:MGI:1923511]	5	63812363	63899625	1	protein_coding
ENSMUSG00000025757	0.0132783	Hspa4l	heat shock protein 4 like [Source:MGI Symbol;Acc:MGI:107422]	3	40744495	40796103	1	protein_coding
ENSMUSG00000075304	0.013274	Sp5	trans-acting transcription factor 5 [Source:MGI Symbol;Acc:MGI:1927715]	2	70474923	70477729	1	protein_coding
ENSMUSG00000028943	0.0132675	Espn	espin [Source:MGI Symbol;Acc:MGI:1861630]	4	152120331	152152371	-1	protein_coding
ENSMUSG00000030401	0.0132616	Rtn2	reticulon 2 (Z-band associated protein) [Source:MGI Symbol;Acc:MGI:107612]	7	19282624	19296160	1	protein_coding
ENSMUSG00000024049	0.013261	Myom1	myomesin 1 [Source:MGI Symbol;Acc:MGI:1341430]	17	71019521	71126856	1	protein_coding
ENSMUSG00000019528	0.0132604	Gyg	glycogenin [Source:MGI Symbol;Acc:MGI:1351614]	3	20122084	20155317	-1	protein_coding
ENSMUSG00000038608	0.013258	Dock10	dedicator of cytokinesis 10 [Source:MGI Symbol;Acc:MGI:2146320]	1	80501073	80758527	-1	protein_coding
ENSMUSG00000035835	0.0132565	Plppr3	phospholipid phosphatase related 3 [Source:MGI Symbol;Acc:MGI:2388640]	10	79860475	79874634	-1	protein_coding
ENSMUSG00000021130	0.0132527	Galnt16	UDP-N-acetyl-alpha-D-galactosamine:polypeptide N-acetylgalactosaminyltransferase 16 [Source:MGI Symbol;Acc:MGI:1917754]	12	80518277	80630972	1	protein_coding
ENSMUSG00000034059	0.0132484	Ypel4	yippee-like 4 (Drosophila) [Source:MGI Symbol;Acc:MGI:3605071]	2	84734058	84738655	1	protein_coding
ENSMUSG00000031586	0.0132418	Rbpms	RNA binding protein gene with multiple splicing [Source:MGI Symbol;Acc:MGI:1334446]	8	33782643	33929863	-1	protein_coding
ENSMUSG00000023861	0.0132409	Mpc1	mitochondrial pyruvate carrier 1 [Source:MGI Symbol;Acc:MGI:1915240]	17	8282904	8297661	1	protein_coding
ENSMUSG00000052563	0.0132025	D930048N14Rik	RIKEN cDNA D930048N14 gene [Source:MGI Symbol;Acc:MGI:2144709]	11	51650954	51657681	1	protein_coding
ENSMUSG00000021798	0.013198	Ldb3	LIM domain binding 3 [Source:MGI Symbol;Acc:MGI:1344412]	14	34526699	34588681	-1	protein_coding
ENSMUSG00000104292	0.0131927	Gm38042	predicted gene, 38042 [Source:MGI Symbol;Acc:MGI:5611270]	8	108737593	108742800	1	TEC
ENSMUSG00000042429	0.0131837	Adora1	adenosine A1 receptor [Source:MGI Symbol;Acc:MGI:99401]	1	134199223	134235431	-1	protein_coding
ENSMUSG00000027188	0.0131837	Pamr1	peptidase domain containing associated with muscle regeneration 1 [Source:MGI Symbol;Acc:MGI:2445082]	2	102550012	102643041	1	protein_coding
ENSMUSG00000059481	0.0131822	Plg	plasminogen [Source:MGI Symbol;Acc:MGI:97620]	17	12378609	12419384	1	protein_coding
ENSMUSG00000032232	0.0131805	Cgnl1	cingulin-like 1 [Source:MGI Symbol;Acc:MGI:1915428]	9	71626509	71771602	-1	protein_coding
ENSMUSG00000052397	0.0131769	Ezr	ezrin [Source:MGI Symbol;Acc:MGI:98931]	17	6738041	6782784	-1	protein_coding
ENSMUSG00000003949	0.0131734	Hlf	hepatic leukemia factor [Source:MGI Symbol;Acc:MGI:96108]	11	90336536	90390895	-1	protein_coding
ENSMUSG00000041836	0.0131721	Ptpre	protein tyrosine phosphatase, receptor type, E [Source:MGI Symbol;Acc:MGI:97813]	7	135537481	135686293	1	protein_coding
ENSMUSG00000000125	0.0131695	Wnt3	wingless-type MMTV integration site family, member 3 [Source:MGI Symbol;Acc:MGI:98955]	11	103774150	103817957	1	protein_coding
ENSMUSG00000026688	0.0131664	Mgst3	microsomal glutathione S-transferase 3 [Source:MGI Symbol;Acc:MGI:1913697]	1	167371966	167393841	-1	protein_coding
ENSMUSG00000030249	0.0131585	Abcc9	ATP-binding cassette, sub-family C (CFTR/MRP), member 9 [Source:MGI Symbol;Acc:MGI:1352630]	6	142587862	142702315	-1	protein_coding
ENSMUSG00000023224	0.0131535	Serping1	serine (or cysteine) peptidase inhibitor, clade G, member 1 [Source:MGI Symbol;Acc:MGI:894696]	2	84765387	84775444	-1	protein_coding
ENSMUSG00000049691	0.0131515	Nkx3-2	NK3 homeobox 2 [Source:MGI Symbol;Acc:MGI:108015]	5	41761483	41764501	-1	protein_coding
ENSMUSG00000035864	0.0131407	Syt1	synaptotagmin I [Source:MGI Symbol;Acc:MGI:99667]	10	108497650	109010982	-1	protein_coding
ENSMUSG00000040258	0.0131391	Nxph4	neurexophilin 4 [Source:MGI Symbol;Acc:MGI:1336197]	10	127525473	127534559	-1	protein_coding
ENSMUSG00000029602	0.0131367	Rasal1	RAS protein activator like 1 (GAP1 like) [Source:MGI Symbol;Acc:MGI:1330842]	5	120648812	120679597	1	protein_coding
ENSMUSG00000062444	0.0131126	Ap3b2	adaptor-related protein complex 3, beta 2 subunit [Source:MGI Symbol;Acc:MGI:1100869]	7	81460399	81493925	-1	protein_coding
ENSMUSG00000028931	0.0131124	Kcnab2	potassium voltage-gated channel, shaker-related subfamily, beta member 2 [Source:MGI Symbol;Acc:MGI:109239]	4	152390742	152477871	-1	protein_coding
ENSMUSG00000054256	0.0131102	Msi1	musashi RNA-binding protein 1 [Source:MGI Symbol;Acc:MGI:107376]	5	115429599	115455698	1	protein_coding
ENSMUSG00000031530	0.0131096	Dusp4	dual specificity phosphatase 4 [Source:MGI Symbol;Acc:MGI:2442191]	8	34807297	34819894	1	protein_coding
ENSMUSG00000007944	0.0130995	Ttc9b	tetratricopeptide repeat domain 9B [Source:MGI Symbol;Acc:MGI:1920282]	7	27653915	27657346	1	protein_coding
ENSMUSG00000039714	0.0130942	Cplx3	complexin 3 [Source:MGI Symbol;Acc:MGI:2384571]	9	57599992	57606281	-1	protein_coding
ENSMUSG00000091898	0.0130829	Tnnc1	troponin C, cardiac/slow skeletal [Source:MGI Symbol;Acc:MGI:98779]	14	31208312	31211729	1	protein_coding
ENSMUSG00000015879	0.0130731	Fam184b	family with sequence similarity 184, member B [Source:MGI Symbol;Acc:MGI:2442958]	5	45529705	45639614	-1	protein_coding
ENSMUSG00000022286	0.0130722	Grhl2	grainyhead-like 2 (Drosophila) [Source:MGI Symbol;Acc:MGI:2182543]	15	37233036	37363569	1	protein_coding
ENSMUSG00000028399	0.0130653	Ptprd	protein tyrosine phosphatase, receptor type, D [Source:MGI Symbol;Acc:MGI:97812]	4	75941238	78211961	-1	protein_coding
ENSMUSG00000074227	0.0130614	Spint2	serine protease inhibitor, Kunitz type 2 [Source:MGI Symbol;Acc:MGI:1338031]	7	29256323	29281912	-1	protein_coding
ENSMUSG00000041488	0.013059	Stx3	syntaxin 3 [Source:MGI Symbol;Acc:MGI:103077]	19	11775118	11819403	-1	protein_coding
ENSMUSG00000003436	0.0130567	Dll3	delta-like 3 (Drosophila) [Source:MGI Symbol;Acc:MGI:1096877]	7	28293553	28302238	-1	protein_coding
ENSMUSG00000019326	0.0130508	Aoc3	amine oxidase, copper containing 3 [Source:MGI Symbol;Acc:MGI:1306797]	11	101330605	101341938	1	protein_coding
ENSMUSG00000039831	0.013048	Arhgap29	Rho GTPase activating protein 29 [Source:MGI Symbol;Acc:MGI:2443818]	3	121952541	122016753	1	protein_coding
ENSMUSG00000096753	0.0130457	Fam181a	family with sequence similarity 181, member A [Source:MGI Symbol;Acc:MGI:3647570]	12	103310975	103317065	1	protein_coding
ENSMUSG00000021403	0.0130432	Serpinb9b	serine (or cysteine) peptidase inhibitor, clade B, member 9b [Source:MGI Symbol;Acc:MGI:894668]	13	33027416	33041884	1	protein_coding
ENSMUSG00000042102	0.0130424	Dmgdh	dimethylglycine dehydrogenase precursor [Source:MGI Symbol;Acc:MGI:1921379]	13	93674433	93752831	1	protein_coding
ENSMUSG00000063600	0.0130409	Egfem1	EGF-like and EMI domain containing 1 [Source:MGI Symbol;Acc:MGI:1922990]	3	29082023	29691209	1	protein_coding
ENSMUSG00000001014	0.0130388	Icam4	intercellular adhesion molecule 4, Landsteiner-Wiener blood group [Source:MGI Symbol;Acc:MGI:1925619]	9	21029373	21030595	1	protein_coding
ENSMUSG00000037161	0.0130325	Mgarp	mitochondria localized glutamic acid rich protein [Source:MGI Symbol;Acc:MGI:1914999]	3	51388412	51396738	-1	protein_coding
ENSMUSG00000000126	0.0130318	Wnt9a	wingless-type MMTV integration site family, member 9A [Source:MGI Symbol;Acc:MGI:2446084]	11	59306928	59333552	1	protein_coding
ENSMUSG00000050761	0.0130317	Gp1bb	glycoprotein Ib, beta polypeptide [Source:MGI Symbol;Acc:MGI:107852]	16	18620319	18622403	-1	protein_coding
ENSMUSG00000021448	0.0130225	Shc3	src homology 2 domain-containing transforming protein C3 [Source:MGI Symbol;Acc:MGI:106179]	13	51431041	51567084	-1	protein_coding
ENSMUSG00000044080	0.0130167	S100a1	S100 calcium binding protein A1 [Source:MGI Symbol;Acc:MGI:1338917]	3	90511034	90514392	-1	protein_coding
ENSMUSG00000022219	0.0130078	Cideb	cell death-inducing DNA fragmentation factor, alpha subunit-like effector B [Source:MGI Symbol;Acc:MGI:1270844]	14	55754045	55758458	-1	protein_coding
ENSMUSG00000057777	0.0130054	Mab21l2	mab-21-like 2 (C. elegans) [Source:MGI Symbol;Acc:MGI:1346022]	3	86545581	86548629	-1	protein_coding
ENSMUSG00000104145	0.0129868	D130019J16Rik	RIKEN cDNA D130019J16 gene [Source:MGI Symbol;Acc:MGI:2443523]	1	137935189	137937346	1	TEC
ENSMUSG00000026980	0.0129855	Ly75	lymphocyte antigen 75 [Source:MGI Symbol;Acc:MGI:106662]	2	60292103	60383303	-1	protein_coding
ENSMUSG00000021118	0.0129801	Plek2	pleckstrin 2 [Source:MGI Symbol;Acc:MGI:1351466]	12	78888691	78906964	-1	protein_coding
ENSMUSG00000006200	0.0129787	Rhox6	reproductive homeobox 6 [Source:MGI Symbol;Acc:MGI:1202888]	X	37826910	37829857	1	protein_coding
ENSMUSG00000020542	0.0129703	Myocd	myocardin [Source:MGI Symbol;Acc:MGI:2137495]	11	65176561	65269989	-1	protein_coding
ENSMUSG00000049538	0.0129627	Adamts16	a disintegrin-like and metallopeptidase (reprolysin type) with thrombospondin type 1 motif, 16 [Source:MGI Symbol;Acc:MGI:2429637]	13	70727802	70841811	-1	protein_coding
ENSMUSG00000105440	0.0129597	Gm43673	predicted gene 43673 [Source:MGI Symbol;Acc:MGI:5663810]	3	21702815	21712460	1	lincRNA
ENSMUSG00000028766	0.012957	Alpl	alkaline phosphatase, liver/bone/kidney [Source:MGI Symbol;Acc:MGI:87983]	4	137741733	137796384	-1	protein_coding
ENSMUSG00000068854	0.0129415	Hist2h2be	histone cluster 2, H2be [Source:MGI Symbol;Acc:MGI:2448415]	3	96221119	96223738	1	protein_coding
ENSMUSG00000037217	0.0129336	Syn1	synapsin I [Source:MGI Symbol;Acc:MGI:98460]	X	20860511	20921004	-1	protein_coding
ENSMUSG00000028104	0.0129334	Polr3gl	polymerase (RNA) III (DNA directed) polypeptide G like [Source:MGI Symbol;Acc:MGI:1917120]	3	96577872	96594181	-1	protein_coding
ENSMUSG00000074001	0.0129254	Klhl40	kelch-like 40 [Source:MGI Symbol;Acc:MGI:1919580]	9	121777607	121783818	1	protein_coding
ENSMUSG00000028893	0.0129217	Sesn2	sestrin 2 [Source:MGI Symbol;Acc:MGI:2651874]	4	132492032	132510501	-1	protein_coding
ENSMUSG00000030077	0.012919	Chl1	cell adhesion molecule L1-like [Source:MGI Symbol;Acc:MGI:1098266]	6	103510586	103750211	1	protein_coding
ENSMUSG00000042686	0.0129162	Jph1	junctophilin 1 [Source:MGI Symbol;Acc:MGI:1891495]	1	16964560	17097889	-1	protein_coding
ENSMUSG00000024901	0.0129143	Peli3	pellino 3 [Source:MGI Symbol;Acc:MGI:1924963]	19	4930651	4943127	-1	protein_coding
ENSMUSG00000035594	0.012895	Chrna5	cholinergic receptor, nicotinic, alpha polypeptide 5 [Source:MGI Symbol;Acc:MGI:87889]	9	54980880	55007779	1	protein_coding
ENSMUSG00000020889	0.0128885	Nr1d1	nuclear receptor subfamily 1, group D, member 1 [Source:MGI Symbol;Acc:MGI:2444210]	11	98767932	98775333	-1	protein_coding
ENSMUSG00000063887	0.0128823	Nlgn1	neuroligin 1 [Source:MGI Symbol;Acc:MGI:2179435]	3	25426215	26332460	-1	protein_coding
ENSMUSG00000004110	0.0128661	Cacna1e	calcium channel, voltage-dependent, R type, alpha 1E subunit [Source:MGI Symbol;Acc:MGI:106217]	1	154390731	154884501	-1	protein_coding
ENSMUSG00000037762	0.0128638	Slc16a9	solute carrier family 16 (monocarboxylic acid transporters), member 9 [Source:MGI Symbol;Acc:MGI:1914109]	10	70245100	70285968	1	protein_coding
ENSMUSG00000031383	0.0128528	Dusp9	dual specificity phosphatase 9 [Source:MGI Symbol;Acc:MGI:2387107]	X	73639419	73643514	1	protein_coding
ENSMUSG00000056155	0.0128502	Nanos3	nanos homolog 3 (Drosophila) [Source:MGI Symbol;Acc:MGI:2675387]	8	84173731	84185217	-1	protein_coding
ENSMUSG00000025791	0.0128461	Pgm2	phosphoglucomutase 2 [Source:MGI Symbol;Acc:MGI:97565]	4	99929414	99987294	1	protein_coding
ENSMUSG00000032051	0.0128457	Fdx1	ferredoxin 1 [Source:MGI Symbol;Acc:MGI:103224]	9	51943306	51963556	-1	protein_coding
ENSMUSG00000023232	0.0128427	Serinc2	serine incorporator 2 [Source:MGI Symbol;Acc:MGI:1919132]	4	130253495	130279205	-1	protein_coding
ENSMUSG00000049493	0.0128365	Pls1	plastin 1 (I-isoform) [Source:MGI Symbol;Acc:MGI:104809]	9	95752642	95845311	-1	protein_coding
ENSMUSG00000037393	0.0128311	Nmur2	neuromedin U receptor 2 [Source:MGI Symbol;Acc:MGI:2441765]	11	56024987	56041010	-1	protein_coding
ENSMUSG00000102504	0.0128224	Gm21955	predicted gene, 21955 [Source:MGI Symbol;Acc:MGI:5439424]	4	42714926	42719893	1	TEC
ENSMUSG00000007279	0.0128212	Scube2	signal peptide, CUB domain, EGF-like 2 [Source:MGI Symbol;Acc:MGI:1928765]	7	109798676	109865679	-1	protein_coding
ENSMUSG00000059493	0.0128206	Nhs	Nance-Horan syndrome (human) [Source:MGI Symbol;Acc:MGI:2684894]	X	161833296	162159730	-1	protein_coding
ENSMUSG00000029032	0.0128189	Arhgef16	Rho guanine nucleotide exchange factor (GEF) 16 [Source:MGI Symbol;Acc:MGI:2446219]	4	154278486	154301676	-1	protein_coding
ENSMUSG00000027962	0.012818	Vcam1	vascular cell adhesion molecule 1 [Source:MGI Symbol;Acc:MGI:98926]	3	116109949	116129688	-1	protein_coding
ENSMUSG00000095742	0.0128125	CAAA01147332.1		JH584295.1	66	1479	-1	protein_coding
ENSMUSG00000037818	0.01281	Abhd18	abhydrolase domain containing 18 [Source:MGI Symbol;Acc:MGI:1915468]	3	40846970	40938138	1	protein_coding
ENSMUSG00000056812	0.0128048	St8sia3	ST8 alpha-N-acetyl-neuraminide alpha-2,8-sialyltransferase 3 [Source:MGI Symbol;Acc:MGI:106019]	18	64254359	64276146	1	protein_coding
ENSMUSG00000038591	0.0127945	Colec10	collectin sub-family member 10 [Source:MGI Symbol;Acc:MGI:3606482]	15	54410774	54466358	1	protein_coding
ENSMUSG00000027547	0.0127936	Sall4	sal-like 4 (Drosophila) [Source:MGI Symbol;Acc:MGI:2139360]	2	168748332	168767943	-1	protein_coding
ENSMUSG00000029314	0.0127914	Gpat3	glycerol-3-phosphate acyltransferase 3 [Source:MGI Symbol;Acc:MGI:3603816]	5	100845713	100899102	1	protein_coding
ENSMUSG00000031762	0.012789	Mt2	metallothionein 2 [Source:MGI Symbol;Acc:MGI:97172]	8	94172664	94173568	1	protein_coding
ENSMUSG00000056296	0.0127839	Synpr	synaptoporin [Source:MGI Symbol;Acc:MGI:1919253]	14	13284780	13615459	1	protein_coding
ENSMUSG00000026163	0.0127717	Sphkap	SPHK1 interactor, AKAP domain containing [Source:MGI Symbol;Acc:MGI:1924879]	1	83254139	83408200	-1	protein_coding
ENSMUSG00000002289	0.012771	Angptl4	angiopoietin-like 4 [Source:MGI Symbol;Acc:MGI:1888999]	17	33773750	33781575	-1	protein_coding
ENSMUSG00000023951	0.0127681	Vegfa	vascular endothelial growth factor A [Source:MGI Symbol;Acc:MGI:103178]	17	46016993	46032369	-1	protein_coding
ENSMUSG00000028358	0.0127624	Zfp618	zinc finger protein 618 [Source:MGI Symbol;Acc:MGI:1919950]	4	62965573	63139708	1	protein_coding
ENSMUSG00000046204	0.0127604	Pnma2	paraneoplastic antigen MA2 [Source:MGI Symbol;Acc:MGI:2444129]	14	66911170	66920054	1	protein_coding
ENSMUSG00000031698	0.0127564	Mylk3	myosin light chain kinase 3 [Source:MGI Symbol;Acc:MGI:2443063]	8	85324303	85386345	-1	protein_coding
ENSMUSG00000046733	0.0127461	Gprc5a	G protein-coupled receptor, family C, group 5, member A [Source:MGI Symbol;Acc:MGI:1891250]	6	135065651	135084709	1	protein_coding
ENSMUSG00000059991	0.0127365	Nptx2	neuronal pentraxin 2 [Source:MGI Symbol;Acc:MGI:1858209]	5	144545902	144557478	1	protein_coding
ENSMUSG00000018566	0.0127365	Slc2a4	solute carrier family 2 (facilitated glucose transporter), member 4 [Source:MGI Symbol;Acc:MGI:95758]	11	69942539	69948188	-1	protein_coding
ENSMUSG00000085870	0.0127313	Gm12829	predicted gene 12829 [Source:MGI Symbol;Acc:MGI:3650003]	4	114680804	114687595	1	lincRNA
ENSMUSG00000021636	0.0127274	Marveld2	MARVEL (membrane-associating) domain containing 2 [Source:MGI Symbol;Acc:MGI:2446166]	13	100595957	100616971	-1	protein_coding
ENSMUSG00000052727	0.012707	Map1b	microtubule-associated protein 1B [Source:MGI Symbol;Acc:MGI:1306778]	13	99421464	99516602	-1	protein_coding
ENSMUSG00000091594	0.0127022	Gm17067	predicted gene 17067 [Source:MGI Symbol;Acc:MGI:4937894]	7	42705469	42727017	-1	protein_coding
ENSMUSG00000026628	0.0127012	Atf3	activating transcription factor 3 [Source:MGI Symbol;Acc:MGI:109384]	1	191170296	191218039	-1	protein_coding
ENSMUSG00000086552	0.0126974	Dlx4os	distal-less homeobox 4, opposite strand [Source:MGI Symbol;Acc:MGI:2444057]	11	95145052	95159047	1	antisense
ENSMUSG00000038530	0.012693	Rgs4	regulator of G-protein signaling 4 [Source:MGI Symbol;Acc:MGI:108409]	1	169741477	169747642	-1	protein_coding
ENSMUSG00000053395	0.0126914	Cacng8	calcium channel, voltage-dependent, gamma subunit 8 [Source:MGI Symbol;Acc:MGI:1932376]	7	3390683	3415648	1	protein_coding
ENSMUSG00000103009	0.0126873	Gm4430	predicted gene 4430 [Source:MGI Symbol;Acc:MGI:3782614]	2	129197252	129199194	-1	TEC
ENSMUSG00000028581	0.0126783	Laptm5	lysosomal-associated protein transmembrane 5 [Source:MGI Symbol;Acc:MGI:108046]	4	130913125	130936141	1	protein_coding
ENSMUSG00000035735	0.012678	Dagla	diacylglycerol lipase, alpha [Source:MGI Symbol;Acc:MGI:2677061]	19	10245265	10304877	-1	protein_coding
ENSMUSG00000076435	0.0126542	Acsf2	acyl-CoA synthetase family member 2 [Source:MGI Symbol;Acc:MGI:2388287]	11	94557102	94601871	-1	protein_coding
ENSMUSG00000029029	0.0126516	Wrap73	WD repeat containing, antisense to Trp73 [Source:MGI Symbol;Acc:MGI:1891749]	4	154142372	154167420	1	protein_coding
ENSMUSG00000034168	0.0126502	Irf2bpl	interferon regulatory factor 2 binding protein-like [Source:MGI Symbol;Acc:MGI:2442463]	12	86880703	86884814	-1	protein_coding
ENSMUSG00000037962	0.0126502	Rflna	refilin A [Source:MGI Symbol;Acc:MGI:1920371]	5	125003221	125012547	1	protein_coding
ENSMUSG00000005373	0.0126463	Mlxipl	MLX interacting protein-like [Source:MGI Symbol;Acc:MGI:1927999]	5	135089890	135138382	1	protein_coding
ENSMUSG00000004319	0.0126308	Clcn3	chloride channel, voltage-sensitive 3 [Source:MGI Symbol;Acc:MGI:103555]	8	60910389	60983300	-1	protein_coding
ENSMUSG00000063594	0.0126278	Gng8	guanine nucleotide binding protein (G protein), gamma 8 [Source:MGI Symbol;Acc:MGI:109163]	7	16891786	16895436	1	protein_coding
ENSMUSG00000002908	0.0126151	Kcnn1	potassium intermediate/small conductance calcium-activated channel, subfamily N, member 1 [Source:MGI Symbol;Acc:MGI:1933993]	8	70842049	70863258	-1	protein_coding
ENSMUSG00000038248	0.0126139	Sobp	sine oculis-binding protein homolog (Drosophila) [Source:MGI Symbol;Acc:MGI:1924427]	10	43002500	43174530	-1	protein_coding
ENSMUSG00000044708	0.0126064	Kcnj10	potassium inwardly-rectifying channel, subfamily J, member 10 [Source:MGI Symbol;Acc:MGI:1194504]	1	172341210	172374085	1	protein_coding
ENSMUSG00000027257	0.012603	Pacsin3	protein kinase C and casein kinase substrate in neurons 3 [Source:MGI Symbol;Acc:MGI:1891410]	2	91255954	91264679	1	protein_coding
ENSMUSG00000024186	0.0125989	Rgs11	regulator of G-protein signaling 11 [Source:MGI Symbol;Acc:MGI:1354739]	17	26202951	26211324	1	protein_coding
ENSMUSG00000037411	0.0125968	Serpine1	serine (or cysteine) peptidase inhibitor, clade E, member 1 [Source:MGI Symbol;Acc:MGI:97608]	5	137061504	137072268	-1	protein_coding
ENSMUSG00000021624	0.0125783	Cd180	CD180 antigen [Source:MGI Symbol;Acc:MGI:1194924]	13	102693558	102739629	1	protein_coding
ENSMUSG00000036523	0.0125757	Greb1	gene regulated by estrogen in breast cancer protein [Source:MGI Symbol;Acc:MGI:2149712]	12	16670615	16800886	-1	protein_coding
ENSMUSG00000029112	0.0125695	Nkx1-1	NK1 transcription factor related, locus 1 (Drosophila) [Source:MGI Symbol;Acc:MGI:109346]	5	33430734	33433976	-1	protein_coding
ENSMUSG00000055891	0.0125633	Ubl4b	ubiquitin-like 4B [Source:MGI Symbol;Acc:MGI:1914841]	3	107553687	107555073	-1	protein_coding
ENSMUSG00000097986	0.0125628	Gm26953	predicted gene, 26953 [Source:MGI Symbol;Acc:MGI:5504068]	5	112215461	112233720	1	lincRNA
ENSMUSG00000078810	0.0125593	Gp6	glycoprotein 6 (platelet) [Source:MGI Symbol;Acc:MGI:1889810]	7	4363965	4397744	-1	protein_coding
ENSMUSG00000022489	0.0125576	Pde1b	phosphodiesterase 1B, Ca2+-calmodulin dependent [Source:MGI Symbol;Acc:MGI:97523]	15	103503298	103530052	1	protein_coding
ENSMUSG00000038025	0.0125479	Phf2	PHD finger protein 2 [Source:MGI Symbol;Acc:MGI:1338034]	13	48801750	48870885	-1	protein_coding
ENSMUSG00000047085	0.0125468	Lrrc4b	leucine rich repeat containing 4B [Source:MGI Symbol;Acc:MGI:3027390]	7	44429018	44463351	1	protein_coding
ENSMUSG00000024529	0.0125416	Lox	lysyl oxidase [Source:MGI Symbol;Acc:MGI:96817]	18	52516069	52529867	-1	protein_coding
ENSMUSG00000051062	0.0125411	Fbll1	fibrillarin-like 1 [Source:MGI Symbol;Acc:MGI:3034689]	11	35797382	35798884	-1	protein_coding
ENSMUSG00000021099	0.0125355	Six6	sine oculis-related homeobox 6 [Source:MGI Symbol;Acc:MGI:1341840]	12	72939892	72944899	1	protein_coding
ENSMUSG00000020334	0.0125342	Slc22a4	solute carrier family 22 (organic cation transporter), member 4 [Source:MGI Symbol;Acc:MGI:1353479]	11	53983123	54028090	-1	protein_coding
ENSMUSG00000034706	0.0125323	Dnaic2	dynein, axonemal, intermediate chain 2 [Source:MGI Symbol;Acc:MGI:2685574]	11	114727408	114757889	1	protein_coding
ENSMUSG00000042385	0.0125306	Gzmk	granzyme K [Source:MGI Symbol;Acc:MGI:1298232]	13	113171608	113225908	-1	protein_coding
ENSMUSG00000052331	0.0125299	Ankrd44	ankyrin repeat domain 44 [Source:MGI Symbol;Acc:MGI:3045243]	1	54645340	54926387	-1	protein_coding
ENSMUSG00000079259	0.0125157	Trim71	tripartite motif-containing 71 [Source:MGI Symbol;Acc:MGI:2685973]	9	114507133	114564369	-1	protein_coding
ENSMUSG00000040511	0.0125091	Pvr	poliovirus receptor [Source:MGI Symbol;Acc:MGI:107741]	7	19903578	19921160	-1	protein_coding
ENSMUSG00000036617	0.0124982	Etl4	enhancer trap locus 4 [Source:MGI Symbol;Acc:MGI:95454]	2	19909780	20810713	1	protein_coding
ENSMUSG00000024986	0.0124981	Hhex	hematopoietically expressed homeobox [Source:MGI Symbol;Acc:MGI:96086]	19	37434810	37440731	1	protein_coding
ENSMUSG00000040856	0.0124977	Dlk1	delta-like 1 homolog (Drosophila) [Source:MGI Symbol;Acc:MGI:94900]	12	109452823	109463336	1	protein_coding
ENSMUSG00000031838	0.0124918	Ifi30	interferon gamma inducible protein 30 [Source:MGI Symbol;Acc:MGI:2137648]	8	70762774	70766663	-1	protein_coding
ENSMUSG00000047632	0.0124913	Fgfbp3	fibroblast growth factor binding protein 3 [Source:MGI Symbol;Acc:MGI:1919764]	19	36917550	36919615	-1	protein_coding
ENSMUSG00000068373	0.0124864	D430041D05Rik	RIKEN cDNA D430041D05 gene [Source:MGI Symbol;Acc:MGI:2181743]	2	104143073	104410334	-1	protein_coding
ENSMUSG00000037703	0.012483	Lzts3	leucine zipper, putative tumor suppressor family member 3 [Source:MGI Symbol;Acc:MGI:2656976]	2	130632839	130642803	-1	protein_coding
ENSMUSG00000042812	0.0124748	Foxf1	forkhead box F1 [Source:MGI Symbol;Acc:MGI:1347470]	8	121084386	121088144	1	protein_coding
ENSMUSG00000047867	0.0124681	Gimap6	GTPase, IMAP family member 6 [Source:MGI Symbol;Acc:MGI:1918876]	6	48701582	48708225	-1	protein_coding
ENSMUSG00000098112	0.0124665	Bin2	bridging integrator 2 [Source:MGI Symbol;Acc:MGI:3611448]	15	100641077	100669553	-1	protein_coding
ENSMUSG00000004562	0.0124654	Arhgef40	Rho guanine nucleotide exchange factor (GEF) 40 [Source:MGI Symbol;Acc:MGI:2685515]	14	51984719	52006251	1	protein_coding
ENSMUSG00000108601	0.0124614	Gm44645	predicted gene 44645 [Source:MGI Symbol;Acc:MGI:5753221]	7	73422250	73423902	1	TEC
ENSMUSG00000087658	0.012457	Hotairm1	Hoxa transcript antisense RNA, myeloid-specific 1 [Source:MGI Symbol;Acc:MGI:3705155]	6	52156902	52162119	1	antisense
ENSMUSG00000027412	0.0124487	Lpin3	lipin 3 [Source:MGI Symbol;Acc:MGI:1891342]	2	160880670	160906002	1	protein_coding
ENSMUSG00000030519	0.0124406	Apba2	amyloid beta (A4) precursor protein-binding, family A, member 2 [Source:MGI Symbol;Acc:MGI:1261791]	7	64501706	64753878	1	protein_coding
ENSMUSG00000026435	0.012437	Slc45a3	solute carrier family 45, member 3 [Source:MGI Symbol;Acc:MGI:1922082]	1	131962967	131982969	1	protein_coding
ENSMUSG00000108841	0.0124183	Frmpd2	FERM and PDZ domain containing 2 [Source:MGI Symbol;Acc:MGI:2685472]	14	33471696	33575269	1	protein_coding
ENSMUSG00000046794	0.0124104	Ppp1r3b	protein phosphatase 1, regulatory (inhibitor) subunit 3B [Source:MGI Symbol;Acc:MGI:2177268]	8	35375739	35388139	1	protein_coding
ENSMUSG00000041608	0.0124088	Entpd3	ectonucleoside triphosphate diphosphohydrolase 3 [Source:MGI Symbol;Acc:MGI:1321386]	9	120539818	120568327	1	protein_coding
ENSMUSG00000009248	0.0123985	Ascl2	achaete-scute family bHLH transcription factor 2 [Source:MGI Symbol;Acc:MGI:96920]	7	142966829	142969264	-1	protein_coding
ENSMUSG00000035472	0.0123931	Slc25a21	solute carrier family 25 (mitochondrial oxodicarboxylate carrier), member 21 [Source:MGI Symbol;Acc:MGI:2445059]	12	56712634	57197472	-1	protein_coding
ENSMUSG00000051985	0.0123905	Igfn1	immunoglobulin-like and fibronectin type III domain containing 1 [Source:MGI Symbol;Acc:MGI:3045352]	1	135953578	136006342	-1	protein_coding
ENSMUSG00000021876	0.0123816	Rnase4	ribonuclease, RNase A family 4 [Source:MGI Symbol;Acc:MGI:1926217]	14	51091077	51106151	1	protein_coding
ENSMUSG00000079092	0.0123814	Prl2c2	prolactin family 2, subfamily c, member 2 [Source:MGI Symbol;Acc:MGI:97618]	13	12996132	13005383	-1	protein_coding
ENSMUSG00000020573	0.0123764	Pik3cg	phosphoinositide-3-kinase, catalytic, gamma polypeptide [Source:MGI Symbol;Acc:MGI:1353576]	12	32173473	32208659	-1	protein_coding
ENSMUSG00000026657	0.012373	Frmd4a	FERM domain containing 4A [Source:MGI Symbol;Acc:MGI:1919850]	2	4017717	4614043	1	protein_coding
ENSMUSG00000031264	0.0123662	Btk	Bruton agammaglobulinemia tyrosine kinase [Source:MGI Symbol;Acc:MGI:88216]	X	134542336	134583570	-1	protein_coding
ENSMUSG00000085396	0.0123607	Firre	functional intergenic repeating RNA element [Source:MGI Symbol;Acc:MGI:2147989]	X	50555744	50635321	-1	processed_transcript
ENSMUSG00000033685	0.0123581	Ucp2	uncoupling protein 2 (mitochondrial, proton carrier) [Source:MGI Symbol;Acc:MGI:109354]	7	100493337	100502020	1	protein_coding
ENSMUSG00000097794	0.0123448	Gm2990	predicted gene 2990 [Source:MGI Symbol;Acc:MGI:3781168]	14	32465042	32483539	1	lincRNA
ENSMUSG00000079243	0.0123392	Xirp1	xin actin-binding repeat containing 1 [Source:MGI Symbol;Acc:MGI:1333878]	9	120013755	120023598	-1	protein_coding
ENSMUSG00000079110	0.0123373	Capn3	calpain 3 [Source:MGI Symbol;Acc:MGI:107437]	2	120456019	120504913	1	protein_coding
ENSMUSG00000032470	0.0123334	Mras	muscle and microspikes RAS [Source:MGI Symbol;Acc:MGI:1100856]	9	99385420	99437381	-1	protein_coding
ENSMUSG00000008843	0.0123248	Cldn13	claudin 13 [Source:MGI Symbol;Acc:MGI:1913102]	5	134914249	134915526	-1	protein_coding
ENSMUSG00000039913	0.012309	Pak7	p21 protein (Cdc42/Rac)-activated kinase 7 [Source:MGI Symbol;Acc:MGI:1920334]	2	136081104	136387967	-1	protein_coding
ENSMUSG00000065485	0.0122989	Mir219a-2	microRNA 219a-2 [Source:MGI Symbol;Acc:MGI:3618754]	2	29845631	29845727	-1	miRNA
ENSMUSG00000059555	0.0122952	Tor4a	torsin family 4, member A [Source:MGI Symbol;Acc:MGI:2442720]	2	25192966	25196886	-1	protein_coding
ENSMUSG00000032717	0.0122938	Mdfi	MyoD family inhibitor [Source:MGI Symbol;Acc:MGI:107687]	17	47815328	47834691	-1	protein_coding
ENSMUSG00000087221	0.0122891	BC037032	cDNA Sequence BC037032 [Source:MGI Symbol;Acc:MGI:3040924]	15	4020114	4027405	-1	processed_transcript
ENSMUSG00000045763	0.0122875	Basp1	brain abundant, membrane attached signal protein 1 [Source:MGI Symbol;Acc:MGI:1917600]	15	25363285	25413764	-1	protein_coding
ENSMUSG00000032487	0.0122811	Ptgs2	prostaglandin-endoperoxide synthase 2 [Source:MGI Symbol;Acc:MGI:97798]	1	150100031	150108227	1	protein_coding
ENSMUSG00000027961	0.0122778	Lrrc39	leucine rich repeat containing 39 [Source:MGI Symbol;Acc:MGI:1924557]	3	116562973	116583134	1	protein_coding
ENSMUSG00000106379	0.0122695	Lhfpl3	lipoma HMGIC fusion partner-like 3 [Source:MGI Symbol;Acc:MGI:1925076]	5	22746059	23275597	1	protein_coding
ENSMUSG00000079445	0.0122666	B3gnt7	UDP-GlcNAc:betaGal beta-1,3-N-acetylglucosaminyltransferase 7 [Source:MGI Symbol;Acc:MGI:2384394]	1	86302832	86307305	1	protein_coding
ENSMUSG00000038633	0.012265	Degs1	delta(4)-desaturase, sphingolipid 1 [Source:MGI Symbol;Acc:MGI:1097711]	1	182275772	182282804	-1	protein_coding
ENSMUSG00000102143	0.0122424	Gm38057	predicted gene, 38057 [Source:MGI Symbol;Acc:MGI:5611285]	9	71852001	71855203	-1	TEC
ENSMUSG00000033860	0.0122403	Fgg	fibrinogen gamma chain [Source:MGI Symbol;Acc:MGI:95526]	3	83007724	83015049	1	protein_coding
ENSMUSG00000092274	0.0122387	Neat1	nuclear paraspeckle assembly transcript 1 (non-protein coding) [Source:MGI Symbol;Acc:MGI:1914211]	19	5824708	5845478	-1	lincRNA
ENSMUSG00000041037	0.0122323	Irgq	immunity-related GTPase family, Q [Source:MGI Symbol;Acc:MGI:2667176]	7	24530689	24538600	1	protein_coding
ENSMUSG00000015340	0.0122318	Cybb	cytochrome b-245, beta polypeptide [Source:MGI Symbol;Acc:MGI:88574]	X	9435252	9487771	-1	protein_coding
ENSMUSG00000075256	0.0122314	Cerkl	ceramide kinase-like [Source:MGI Symbol;Acc:MGI:3037816]	2	79330543	79456785	-1	protein_coding
ENSMUSG00000036961	0.0122287	Wnt8b	wingless-type MMTV integration site family, member 8B [Source:MGI Symbol;Acc:MGI:109485]	19	44493472	44514273	1	protein_coding
ENSMUSG00000052415	0.0122265	Tchh	trichohyalin [Source:MGI Symbol;Acc:MGI:2177944]	3	93442330	93449077	1	protein_coding
ENSMUSG00000035969	0.0122244	Rusc2	RUN and SH3 domain containing 2 [Source:MGI Symbol;Acc:MGI:2140371]	4	43381979	43427088	1	protein_coding
ENSMUSG00000030592	0.0122219	Ryr1	ryanodine receptor 1, skeletal muscle [Source:MGI Symbol;Acc:MGI:99659]	7	29003344	29125179	-1	protein_coding
ENSMUSG00000054850	0.0122199	Smim10l2a	small integral membrane protein 10 like 2A [Source:MGI Symbol;Acc:MGI:2443645]	X	56374586	56377799	1	protein_coding
ENSMUSG00000023391	0.0122151	Dlx2	distal-less homeobox 2 [Source:MGI Symbol;Acc:MGI:94902]	2	71543408	71546754	-1	protein_coding
ENSMUSG00000024922	0.0122141	Ovol1	ovo like zinc finger 1 [Source:MGI Symbol;Acc:MGI:1330290]	19	5549137	5560575	-1	protein_coding
ENSMUSG00000061082	0.0122065	Plac1	placental specific protein 1 [Source:MGI Symbol;Acc:MGI:1926287]	X	53069995	53240111	-1	protein_coding
ENSMUSG00000015134	0.0122035	Aldh1a3	aldehyde dehydrogenase family 1, subfamily A3 [Source:MGI Symbol;Acc:MGI:1861722]	7	66390890	66427517	-1	protein_coding
ENSMUSG00000055912	0.0122029	Tmem150a	transmembrane protein 150A [Source:MGI Symbol;Acc:MGI:2385244]	6	72355447	72359762	1	protein_coding
ENSMUSG00000048096	0.0121998	Lmod1	leiomodin 1 (smooth muscle) [Source:MGI Symbol;Acc:MGI:2135671]	1	135324807	135368065	1	protein_coding
ENSMUSG00000034330	0.012198	Plcg2	phospholipase C, gamma 2 [Source:MGI Symbol;Acc:MGI:97616]	8	117498291	117635142	1	protein_coding
ENSMUSG00000102729	0.0121879	Gm32444	predicted gene, 32444 [Source:MGI Symbol;Acc:MGI:5591603]	3	118537021	118540531	1	TEC
ENSMUSG00000055782	0.0121819	Abcd2	ATP-binding cassette, sub-family D (ALD), member 2 [Source:MGI Symbol;Acc:MGI:1349467]	15	91145884	91191807	-1	protein_coding
ENSMUSG00000028655	0.0121804	Mfsd2a	major facilitator superfamily domain containing 2A [Source:MGI Symbol;Acc:MGI:1923824]	4	122946850	122961188	-1	protein_coding
ENSMUSG00000026304	0.0121773	Rab17	RAB17, member RAS oncogene family [Source:MGI Symbol;Acc:MGI:104640]	1	90958133	90969661	-1	protein_coding
ENSMUSG00000027478	0.0121697	Dnmt3b	DNA methyltransferase 3B [Source:MGI Symbol;Acc:MGI:1261819]	2	153649450	153687730	1	protein_coding
ENSMUSG00000055027	0.0121697	Smyd1	SET and MYND domain containing 1 [Source:MGI Symbol;Acc:MGI:104790]	6	71213940	71322233	-1	protein_coding
ENSMUSG00000015652	0.0121656	Steap1	six transmembrane epithelial antigen of the prostate 1 [Source:MGI Symbol;Acc:MGI:1917608]	5	5736317	5749326	-1	protein_coding
ENSMUSG00000018927	0.0121648	Ccl6	chemokine (C-C motif) ligand 6 [Source:MGI Symbol;Acc:MGI:98263]	11	83587882	83593087	-1	protein_coding
ENSMUSG00000025927	0.0121602	Tfap2b	transcription factor AP-2 beta [Source:MGI Symbol;Acc:MGI:104672]	1	19208914	19238576	1	protein_coding
ENSMUSG00000069814	0.0121575	Ccdc92b	coiled-coil domain containing 92B [Source:MGI Symbol;Acc:MGI:3588240]	11	74619605	74641516	1	protein_coding
ENSMUSG00000019850	0.012154	Tnfaip3	tumor necrosis factor, alpha-induced protein 3 [Source:MGI Symbol;Acc:MGI:1196377]	10	19000910	19015657	-1	protein_coding
ENSMUSG00000048865	0.0121367	Arhgap30	Rho GTPase activating protein 30 [Source:MGI Symbol;Acc:MGI:2684948]	1	171388954	171410298	1	protein_coding
ENSMUSG00000024534	0.0121331	Sncaip	synuclein, alpha interacting protein (synphilin) [Source:MGI Symbol;Acc:MGI:1915097]	18	52767709	52915935	1	protein_coding
ENSMUSG00000051703	0.0121248	Tmem198	transmembrane protein 198 [Source:MGI Symbol;Acc:MGI:2443133]	1	75479532	75485705	1	protein_coding
ENSMUSG00000051506	0.012122	Wdfy4	WD repeat and FYVE domain containing 4 [Source:MGI Symbol;Acc:MGI:3584510]	14	32959547	33185508	-1	protein_coding
ENSMUSG00000031428	0.0121215	Zcchc18	zinc finger, CCHC domain containing 18 [Source:MGI Symbol;Acc:MGI:1914245]	X	136993155	136998472	1	protein_coding
ENSMUSG00000030762	0.0121196	Aqp8	aquaporin 8 [Source:MGI Symbol;Acc:MGI:1195271]	7	123462291	123468004	1	protein_coding
ENSMUSG00000054000	0.0121188	Tusc1	tumor suppressor candidate 1 [Source:MGI Symbol;Acc:MGI:2684283]	4	93334138	93335511	-1	protein_coding
ENSMUSG00000027329	0.0121188	Spef1	sperm flagellar 1 [Source:MGI Symbol;Acc:MGI:3513546]	2	131170261	131187282	-1	protein_coding
ENSMUSG00000027596	0.012117	a	nonagouti [Source:MGI Symbol;Acc:MGI:87853]	2	154791402	155051012	1	protein_coding
ENSMUSG00000054716	0.0121152	Zfp771	zinc finger protein 771 [Source:MGI Symbol;Acc:MGI:2442050]	7	127244274	127254803	1	protein_coding
ENSMUSG00000028111	0.0121112	Ctsk	cathepsin K [Source:MGI Symbol;Acc:MGI:107823]	3	95499256	95509362	1	protein_coding
ENSMUSG00000000731	0.0121096	Aire	autoimmune regulator (autoimmune polyendocrinopathy candidiasis ectodermal dystrophy) [Source:MGI Symbol;Acc:MGI:1338803]	10	78030022	78043610	-1	protein_coding
ENSMUSG00000034384	0.0120996	Barhl2	BarH-like 2 (Drosophila) [Source:MGI Symbol;Acc:MGI:1859314]	5	106452523	106458166	-1	protein_coding
ENSMUSG00000060882	0.0120992	Kcnd2	potassium voltage-gated channel, Shal-related family, member 2 [Source:MGI Symbol;Acc:MGI:102663]	6	21215503	21729805	1	protein_coding
ENSMUSG00000023328	0.0120921	Ache	acetylcholinesterase [Source:MGI Symbol;Acc:MGI:87876]	5	137287519	137294466	1	protein_coding
ENSMUSG00000060913	0.0120888	Trim55	tripartite motif-containing 55 [Source:MGI Symbol;Acc:MGI:3036269]	3	19644474	19692421	1	protein_coding
ENSMUSG00000062157	0.0120888	Ifnlr1	interferon lambda receptor 1 [Source:MGI Symbol;Acc:MGI:2429859]	4	135686287	135708181	1	protein_coding
ENSMUSG00000050587	0.0120865	Lrrc4c	leucine rich repeat containing 4C [Source:MGI Symbol;Acc:MGI:2442636]	2	96318169	97631666	1	protein_coding
ENSMUSG00000057615	0.012086	Ldoc1	leucine zipper, down-regulated in cancer 1 [Source:MGI Symbol;Acc:MGI:2685212]	X	61709497	61710955	1	protein_coding
ENSMUSG00000034853	0.0120803	Acot11	acyl-CoA thioesterase 11 [Source:MGI Symbol;Acc:MGI:1913736]	4	106744555	106804998	-1	protein_coding
ENSMUSG00000026888	0.0120791	Grb14	growth factor receptor bound protein 14 [Source:MGI Symbol;Acc:MGI:1355324]	2	64912476	65024987	-1	protein_coding
ENSMUSG00000031880	0.0120738	Rrad	Ras-related associated with diabetes [Source:MGI Symbol;Acc:MGI:1930943]	8	104628070	104631327	-1	protein_coding
ENSMUSG00000107240	0.0120701	Gm43231	predicted gene 43231 [Source:MGI Symbol;Acc:MGI:5663368]	5	115427218	115429475	-1	TEC
ENSMUSG00000034981	0.0120593	Parm1	prostate androgen-regulated mucin-like protein 1 [Source:MGI Symbol;Acc:MGI:2443349]	5	91517615	91626894	1	protein_coding
ENSMUSG00000043460	0.0120468	Elfn2	leucine rich repeat and fibronectin type III, extracellular 2 [Source:MGI Symbol;Acc:MGI:3608416]	15	78670022	78718113	-1	protein_coding
ENSMUSG00000070327	0.0120428	Rnf213	ring finger protein 213 [Source:MGI Symbol;Acc:MGI:1289196]	11	119393100	119487418	1	protein_coding
ENSMUSG00000006235	0.0120388	Epor	erythropoietin receptor [Source:MGI Symbol;Acc:MGI:95408]	9	21958897	21963506	-1	protein_coding
ENSMUSG00000039728	0.0120326	Slc6a5	solute carrier family 6 (neurotransmitter transporter, glycine), member 5 [Source:MGI Symbol;Acc:MGI:105090]	7	49910146	49963856	1	protein_coding
ENSMUSG00000021647	0.0120207	Cartpt	CART prepropeptide [Source:MGI Symbol;Acc:MGI:1351330]	13	99898484	99900683	-1	protein_coding
ENSMUSG00000000197	0.0120186	Nalcn	sodium leak channel, non-selective [Source:MGI Symbol;Acc:MGI:2444306]	14	123276641	123627144	-1	protein_coding
ENSMUSG00000103133	0.0120159	Gm37303	predicted gene, 37303 [Source:MGI Symbol;Acc:MGI:5610531]	9	72355075	72356633	1	TEC
ENSMUSG00000001349	0.0120115	Cnn1	calponin 1 [Source:MGI Symbol;Acc:MGI:104979]	9	22099216	22109630	1	protein_coding
ENSMUSG00000014158	0.0120097	Trpv4	transient receptor potential cation channel, subfamily V, member 4 [Source:MGI Symbol;Acc:MGI:1926945]	5	114622152	114658421	-1	protein_coding
ENSMUSG00000038412	0.0120079	Higd1a	HIG1 domain family, member 1A [Source:MGI Symbol;Acc:MGI:1930666]	9	121848563	121858362	-1	protein_coding
ENSMUSG00000006777	0.0120067	Krt23	keratin 23 [Source:MGI Symbol;Acc:MGI:2148866]	11	99477974	99493137	-1	protein_coding
ENSMUSG00000053080	0.012001	2700081O15Rik	RIKEN cDNA 2700081O15 gene [Source:MGI Symbol;Acc:MGI:1919667]	19	7417625	7425904	1	protein_coding
ENSMUSG00000060572	0.0119991	Mfap2	microfibrillar-associated protein 2 [Source:MGI Symbol;Acc:MGI:99559]	4	141010418	141015984	1	protein_coding
ENSMUSG00000078716	0.0119983	Tmem8b	transmembrane protein 8B [Source:MGI Symbol;Acc:MGI:2441680]	4	43668971	43692668	1	protein_coding
ENSMUSG00000031273	0.011997	Col4a6	collagen, type IV, alpha 6 [Source:MGI Symbol;Acc:MGI:2152695]	X	141165403	141474076	-1	protein_coding
ENSMUSG00000057836	0.0119942	Xlr3a	X-linked lymphocyte-regulated 3A [Source:MGI Symbol;Acc:MGI:109506]	X	73086293	73097095	-1	protein_coding
ENSMUSG00000048814	0.011984	Lonrf2	LON peptidase N-terminal domain and ring finger 2 [Source:MGI Symbol;Acc:MGI:1920209]	1	38793645	38836711	-1	protein_coding
ENSMUSG00000041530	0.0119837	Ago1	argonaute RISC catalytic subunit 1 [Source:MGI Symbol;Acc:MGI:2446630]	4	126435012	126468583	-1	protein_coding
ENSMUSG00000026923	0.0119806	Notch1	notch 1 [Source:MGI Symbol;Acc:MGI:97363]	2	26457903	26516663	-1	protein_coding
ENSMUSG00000036855	0.0119802	Gjd4	gap junction protein, delta 4 [Source:MGI Symbol;Acc:MGI:2444990]	18	9278607	9282809	-1	protein_coding
ENSMUSG00000005320	0.0119695	Fgfr4	fibroblast growth factor receptor 4 [Source:MGI Symbol;Acc:MGI:95525]	13	55152640	55168759	1	protein_coding
ENSMUSG00000036492	0.0119684	Rnf39	ring finger protein 39 [Source:MGI Symbol;Acc:MGI:2156378]	17	36942918	36947986	1	protein_coding
ENSMUSG00000037440	0.0119647	Vnn1	vanin 1 [Source:MGI Symbol;Acc:MGI:108395]	10	23894688	23905343	1	protein_coding
ENSMUSG00000060143	0.0119641	Gm10076	predicted gene 10076 [Source:MGI Symbol;Acc:MGI:3704451]	14	105681828	105682211	1	protein_coding
ENSMUSG00000037139	0.0119637	Myom3	myomesin family, member 3 [Source:MGI Symbol;Acc:MGI:2685280]	4	135759715	135815564	1	protein_coding
ENSMUSG00000032062	0.0119628	2310030G06Rik	RIKEN cDNA 2310030G06 gene [Source:MGI Symbol;Acc:MGI:1914202]	9	50739691	50746536	-1	protein_coding
ENSMUSG00000057751	0.0119565	Megf6	multiple EGF-like-domains 6 [Source:MGI Symbol;Acc:MGI:1919351]	4	154170730	154275713	1	protein_coding
ENSMUSG00000005087	0.0119506	Cd44	CD44 antigen [Source:MGI Symbol;Acc:MGI:88338]	2	102811141	102901665	-1	protein_coding
ENSMUSG00000055254	0.0119499	Ntrk2	neurotrophic tyrosine kinase, receptor, type 2 [Source:MGI Symbol;Acc:MGI:97384]	13	58806596	59133970	1	protein_coding
ENSMUSG00000068303	0.0119486	Spr-ps1	sepiapterin reductase pseudogene 1 [Source:MGI Symbol;Acc:MGI:1345187]	6	85152621	85156223	1	transcribed_unprocessed_pseudogene
ENSMUSG00000037826	0.011944	Ppm1k	protein phosphatase 1K (PP2C domain containing) [Source:MGI Symbol;Acc:MGI:2442111]	6	57506502	57535468	-1	protein_coding
ENSMUSG00000034957	0.0119355	Cebpa	CCAAT/enhancer binding protein (C/EBP), alpha [Source:MGI Symbol;Acc:MGI:99480]	7	35119293	35121928	1	protein_coding
ENSMUSG00000043391	0.0119316	2510009E07Rik	RIKEN cDNA 2510009E07 gene [Source:MGI Symbol;Acc:MGI:1919440]	16	21649045	21694665	-1	protein_coding
ENSMUSG00000026193	0.0119309	Fn1	fibronectin 1 [Source:MGI Symbol;Acc:MGI:95566]	1	71585520	71653200	-1	protein_coding
ENSMUSG00000058145	0.0119232	Adamts17	a disintegrin-like and metallopeptidase (reprolysin type) with thrombospondin type 1 motif, 17 [Source:MGI Symbol;Acc:MGI:3588195]	7	66839735	67153171	1	protein_coding
ENSMUSG00000006488	0.0119061	Prl7a1	prolactin family 7, subfamily a, member 1 [Source:MGI Symbol;Acc:MGI:1206572]	13	27633380	27642474	-1	protein_coding
ENSMUSG00000031303	0.0119044	Map3k15	mitogen-activated protein kinase kinase kinase 15 [Source:MGI Symbol;Acc:MGI:2448588]	X	159988433	160123351	1	protein_coding
ENSMUSG00000023175	0.0118973	Bsg	basigin [Source:MGI Symbol;Acc:MGI:88208]	10	79704491	79711969	1	protein_coding
ENSMUSG00000030022	0.011862	Adamts9	a disintegrin-like and metallopeptidase (reprolysin type) with thrombospondin type 1 motif, 9 [Source:MGI Symbol;Acc:MGI:1916320]	6	92772699	92943492	-1	protein_coding
ENSMUSG00000026589	0.0118617	Sec16b	SEC16 homolog B (S. cerevisiae) [Source:MGI Symbol;Acc:MGI:2148802]	1	157506728	157568425	1	protein_coding
ENSMUSG00000066224	0.0118537	Arid3c	AT rich interactive domain 3C (BRIGHT-like) [Source:MGI Symbol;Acc:MGI:3650624]	4	41723836	41731142	-1	protein_coding
ENSMUSG00000000244	0.0118523	Tspan32	tetraspanin 32 [Source:MGI Symbol;Acc:MGI:1350360]	7	143005046	143019644	1	protein_coding
ENSMUSG00000051149	0.0118482	Adnp	activity-dependent neuroprotective protein [Source:MGI Symbol;Acc:MGI:1338758]	2	168180986	168207112	-1	protein_coding
ENSMUSG00000026418	0.0118465	Tnni1	troponin I, skeletal, slow 1 [Source:MGI Symbol;Acc:MGI:105073]	1	135779434	135810989	1	protein_coding
ENSMUSG00000044641	0.011832	Pard6b	par-6 family cell polarity regulator beta [Source:MGI Symbol;Acc:MGI:2135605]	2	168081004	168101203	1	protein_coding
ENSMUSG00000073010	0.0118316	Gm5127	predicted gene 5127 [Source:MGI Symbol;Acc:MGI:3648285]	X	106583186	106710557	1	protein_coding
ENSMUSG00000015533	0.0118312	Itga2	integrin alpha 2 [Source:MGI Symbol;Acc:MGI:96600]	13	114835916	114932041	-1	protein_coding
ENSMUSG00000054727	0.0118267	1700013H16Rik	RIKEN cDNA 1700013H16 gene [Source:MGI Symbol;Acc:MGI:1922764]	X	53742901	53757831	-1	protein_coding
ENSMUSG00000050397	0.0118213	Foxl2	forkhead box L2 [Source:MGI Symbol;Acc:MGI:1349428]	9	98955607	98956847	1	protein_coding
ENSMUSG00000034009	0.0118149	Rxfp1	relaxin/insulin-like family peptide receptor 1 [Source:MGI Symbol;Acc:MGI:2682211]	3	79641611	79737880	-1	protein_coding
ENSMUSG00000042500	0.011813	Ago4	argonaute RISC catalytic subunit 4 [Source:MGI Symbol;Acc:MGI:1924100]	4	126489541	126533472	-1	protein_coding
ENSMUSG00000056501	0.0118087	Cebpb	CCAAT/enhancer binding protein (C/EBP), beta [Source:MGI Symbol;Acc:MGI:88373]	2	167688915	167690418	1	protein_coding
ENSMUSG00000076617	0.0118083	Ighm	immunoglobulin heavy constant mu [Source:MGI Symbol;Acc:MGI:96448]	12	113418558	113422730	-1	IG_C_gene
ENSMUSG00000042477	0.0118065	Tfap2e	transcription factor AP-2, epsilon [Source:MGI Symbol;Acc:MGI:2679630]	4	126716006	126736240	-1	protein_coding
ENSMUSG00000026413	0.0118	Pkp1	plakophilin 1 [Source:MGI Symbol;Acc:MGI:1328359]	1	135871395	135919207	-1	protein_coding
ENSMUSG00000020218	0.0117949	Wif1	Wnt inhibitory factor 1 [Source:MGI Symbol;Acc:MGI:1344332]	10	121033960	121100650	1	protein_coding
ENSMUSG00000029348	0.01179	Asphd2	aspartate beta-hydroxylase domain containing 2 [Source:MGI Symbol;Acc:MGI:1920148]	5	112384354	112394866	-1	protein_coding
ENSMUSG00000047501	0.0117897	Cldn4	claudin 4 [Source:MGI Symbol;Acc:MGI:1313314]	5	134945119	134946934	-1	protein_coding
ENSMUSG00000003355	0.0117779	Fkbp11	FK506 binding protein 11 [Source:MGI Symbol;Acc:MGI:1913370]	15	98724373	98728198	-1	protein_coding
ENSMUSG00000045608	0.0117733	Dbx2	developing brain homeobox 2 [Source:MGI Symbol;Acc:MGI:107445]	15	95623563	95655960	-1	protein_coding
ENSMUSG00000053399	0.0117628	Adamts18	a disintegrin-like and metallopeptidase (reprolysin type) with thrombospondin type 1 motif, 18 [Source:MGI Symbol;Acc:MGI:2442600]	8	113697126	113848738	-1	protein_coding
ENSMUSG00000052387	0.0117588	Trpm3	transient receptor potential cation channel, subfamily M, member 3 [Source:MGI Symbol;Acc:MGI:2443101]	19	22139119	22989884	1	protein_coding
ENSMUSG00000036427	0.0117513	Gpi1	glucose phosphate isomerase 1 [Source:MGI Symbol;Acc:MGI:95797]	7	34201330	34230336	-1	protein_coding
ENSMUSG00000043219	0.0117427	Hoxa6	homeobox A6 [Source:MGI Symbol;Acc:MGI:96178]	6	52206288	52208722	-1	protein_coding
ENSMUSG00000108465	0.0117423	Gm45110	predicted gene 45110 [Source:MGI Symbol;Acc:MGI:5753686]	7	127455469	127456870	1	TEC
ENSMUSG00000054667	0.0117398	Irs4	insulin receptor substrate 4 [Source:MGI Symbol;Acc:MGI:1338009]	X	141710998	141725263	-1	protein_coding
ENSMUSG00000048988	0.0117395	Elfn1	leucine rich repeat and fibronectin type III, extracellular 1 [Source:MGI Symbol;Acc:MGI:2442479]	5	139907943	139974722	1	protein_coding
ENSMUSG00000026527	0.0117383	Rgs7	regulator of G protein signaling 7 [Source:MGI Symbol;Acc:MGI:1346089]	1	175059087	175492500	-1	protein_coding
ENSMUSG00000066755	0.0117349	Tnfsf18	tumor necrosis factor (ligand) superfamily, member 18 [Source:MGI Symbol;Acc:MGI:2673064]	1	161494655	161505290	1	protein_coding
ENSMUSG00000033713	0.0117333	Foxn3	forkhead box N3 [Source:MGI Symbol;Acc:MGI:1918625]	12	99194980	99450111	-1	protein_coding
ENSMUSG00000067235	0.0117301	H2-Q10	histocompatibility 2, Q region locus 10 [Source:MGI Symbol;Acc:MGI:95929]	17	35470089	35474563	1	protein_coding
ENSMUSG00000010830	0.01172	Kdelr3	KDEL (Lys-Asp-Glu-Leu) endoplasmic reticulum protein retention receptor 3 [Source:MGI Symbol;Acc:MGI:2145953]	15	79516408	79527739	1	protein_coding
ENSMUSG00000001249	0.0117166	Hpn	hepsin [Source:MGI Symbol;Acc:MGI:1196620]	7	31098725	31115290	-1	protein_coding
ENSMUSG00000020181	0.0117128	Nav3	neuron navigator 3 [Source:MGI Symbol;Acc:MGI:2183703]	10	109681259	110456204	-1	protein_coding
ENSMUSG00000063160	0.0117071	Numbl	numb-like [Source:MGI Symbol;Acc:MGI:894702]	7	27258433	27282144	1	protein_coding
ENSMUSG00000002688	0.0117041	Prkd1	protein kinase D1 [Source:MGI Symbol;Acc:MGI:99879]	12	50341231	50649098	-1	protein_coding
ENSMUSG00000001507	0.0117031	Itga3	integrin alpha 3 [Source:MGI Symbol;Acc:MGI:96602]	11	95044474	95076801	-1	protein_coding
ENSMUSG00000031558	0.0117008	Slit2	slit homolog 2 (Drosophila) [Source:MGI Symbol;Acc:MGI:1315205]	5	47983138	48307733	1	protein_coding
ENSMUSG00000028078	0.0116987	Dclk2	doublecortin-like kinase 2 [Source:MGI Symbol;Acc:MGI:1918012]	3	86786151	86920852	-1	protein_coding
ENSMUSG00000030683	0.0116916	Sez6l2	seizure related 6 homolog like 2 [Source:MGI Symbol;Acc:MGI:2385295]	7	126950563	126970606	1	protein_coding
ENSMUSG00000055421	0.0116906	Pcdh9	protocadherin 9 [Source:MGI Symbol;Acc:MGI:1306801]	14	93013410	93890679	-1	protein_coding
ENSMUSG00000037157	0.0116905	Il22ra1	interleukin 22 receptor, alpha 1 [Source:MGI Symbol;Acc:MGI:2663588]	4	135728172	135752140	1	protein_coding
ENSMUSG00000023885	0.0116885	Thbs2	thrombospondin 2 [Source:MGI Symbol;Acc:MGI:98738]	17	14665500	14694262	-1	protein_coding
ENSMUSG00000048012	0.0116882	Zfp473	zinc finger protein 473 [Source:MGI Symbol;Acc:MGI:2442697]	7	44731480	44751050	-1	protein_coding
ENSMUSG00000042763	0.0116722	Maneal	mannosidase, endo-alpha-like [Source:MGI Symbol;Acc:MGI:2684896]	4	124855239	124862171	-1	protein_coding
ENSMUSG00000091722	0.01167	Siah3	seven in absentia homolog 3 (Drosophila) [Source:MGI Symbol;Acc:MGI:2685758]	14	75455982	75526141	1	protein_coding
ENSMUSG00000052374	0.0116685	Actn2	actinin alpha 2 [Source:MGI Symbol;Acc:MGI:109192]	13	12269426	12340760	-1	protein_coding
ENSMUSG00000031539	0.0116672	Ap3m2	adaptor-related protein complex 3, mu 2 subunit [Source:MGI Symbol;Acc:MGI:1929214]	8	22787354	22805622	-1	protein_coding
ENSMUSG00000034057	0.011665	Myrfl	myelin regulatory factor-like [Source:MGI Symbol;Acc:MGI:2685085]	10	116776535	116896919	-1	protein_coding
ENSMUSG00000021057	0.0116611	Akap5	A kinase (PRKA) anchor protein 5 [Source:MGI Symbol;Acc:MGI:2685104]	12	76324891	76334153	1	protein_coding
ENSMUSG00000021360	0.0116585	Gcnt2	glucosaminyl (N-acetyl) transferase 2, I-branching enzyme [Source:MGI Symbol;Acc:MGI:1100870]	13	40859768	40960891	1	protein_coding
ENSMUSG00000003585	0.0116539	Sec14l2	SEC14-like lipid binding 2 [Source:MGI Symbol;Acc:MGI:1915065]	11	4097039	4123415	-1	protein_coding
ENSMUSG00000003617	0.0116483	Cp	ceruloplasmin [Source:MGI Symbol;Acc:MGI:88476]	3	19957054	20009145	1	protein_coding
ENSMUSG00000033209	0.0116462	Ttc28	tetratricopeptide repeat domain 28 [Source:MGI Symbol;Acc:MGI:2140873]	5	110879803	111289780	1	protein_coding
ENSMUSG00000042388	0.0116448	Dlgap3	discs, large (Drosophila) homolog-associated protein 3 [Source:MGI Symbol;Acc:MGI:3039563]	4	127169204	127237022	1	protein_coding
ENSMUSG00000015766	0.0116388	Eps8	epidermal growth factor receptor pathway substrate 8 [Source:MGI Symbol;Acc:MGI:104684]	6	137477245	137654876	-1	protein_coding
ENSMUSG00000027831	0.0116316	Veph1	ventricular zone expressed PH domain-containing 1 [Source:MGI Symbol;Acc:MGI:1920039]	3	66053558	66296837	-1	protein_coding
ENSMUSG00000046618	0.0116243	Olfml2a	olfactomedin-like 2A [Source:MGI Symbol;Acc:MGI:2444741]	2	38931978	38963753	1	protein_coding
ENSMUSG00000015968	0.0116176	Cacna1d	calcium channel, voltage-dependent, L type, alpha 1D subunit [Source:MGI Symbol;Acc:MGI:88293]	14	30039949	30491156	-1	protein_coding
ENSMUSG00000045903	0.0116149	Npas4	neuronal PAS domain protein 4 [Source:MGI Symbol;Acc:MGI:2664186]	19	4984355	4989971	-1	protein_coding
ENSMUSG00000047414	0.0116145	Flrt2	fibronectin leucine rich transmembrane protein 2 [Source:MGI Symbol;Acc:MGI:3603594]	12	95692226	95785215	1	protein_coding
ENSMUSG00000071715	0.0116144	Ncf4	neutrophil cytosolic factor 4 [Source:MGI Symbol;Acc:MGI:109186]	15	78244801	78262580	1	protein_coding
ENSMUSG00000040612	0.011609	Ildr2	immunoglobulin-like domain containing receptor 2 [Source:MGI Symbol;Acc:MGI:1196370]	1	166254139	166316823	1	protein_coding
ENSMUSG00000020950	0.0116075	Foxg1	forkhead box G1 [Source:MGI Symbol;Acc:MGI:1347464]	12	49382660	49386861	1	protein_coding
ENSMUSG00000098051	0.0116071	Gm27032	predicted gene, 27032 [Source:MGI Symbol;Acc:MGI:5504147]	2	180894105	180895220	1	lincRNA
ENSMUSG00000035355	0.0116059	Kcnh4	potassium voltage-gated channel, subfamily H (eag-related), member 4 [Source:MGI Symbol;Acc:MGI:2156184]	11	100740376	100759942	-1	protein_coding
ENSMUSG00000102516	0.0116036	Gm38340	predicted gene, 38340 [Source:MGI Symbol;Acc:MGI:5611568]	7	36721846	36725853	1	TEC
ENSMUSG00000051490	0.0116022	Foxd4	forkhead box D4 [Source:MGI Symbol;Acc:MGI:1347467]	19	24898965	24901309	-1	protein_coding
ENSMUSG00000079679	0.0116007	Vwde	von Willebrand factor D and EGF domains [Source:MGI Symbol;Acc:MGI:2685313]	6	13156299	13224965	-1	protein_coding
ENSMUSG00000001622	0.0115987	Csn3	casein kappa [Source:MGI Symbol;Acc:MGI:107461]	5	87925579	87932665	1	protein_coding
ENSMUSG00000111394	0.0115969	RP23-320D23.6		9	59672814	59676700	1	TEC
ENSMUSG00000026692	0.0115967	Fmo4	flavin containing monooxygenase 4 [Source:MGI Symbol;Acc:MGI:2429497]	1	162793188	162813972	-1	protein_coding
ENSMUSG00000030054	0.0115934	Gp9	glycoprotein 9 (platelet) [Source:MGI Symbol;Acc:MGI:1860137]	6	87778072	87779768	1	protein_coding
ENSMUSG00000050335	0.0115917	Lgals3	lectin, galactose binding, soluble 3 [Source:MGI Symbol;Acc:MGI:96778]	14	47367751	47386160	1	protein_coding
ENSMUSG00000000958	0.0115887	Slc7a7	solute carrier family 7 (cationic amino acid transporter, y+ system), member 7 [Source:MGI Symbol;Acc:MGI:1337120]	14	54369442	54417780	-1	protein_coding
ENSMUSG00000047180	0.0115853	Neurl3	neuralized E3 ubiquitin protein ligase 3 [Source:MGI Symbol;Acc:MGI:2429944]	1	36264597	36274679	-1	protein_coding
ENSMUSG00000005892	0.0115825	Trh	thyrotropin releasing hormone [Source:MGI Symbol;Acc:MGI:98823]	6	92242061	92244650	-1	protein_coding
ENSMUSG00000038843	0.0115777	Gcnt1	glucosaminyl (N-acetyl) transferase 1, core 2 [Source:MGI Symbol;Acc:MGI:95676]	19	17326141	17356667	-1	protein_coding
ENSMUSG00000052572	0.0115774	Dlg2	discs, large homolog 2 (Drosophila) [Source:MGI Symbol;Acc:MGI:1344351]	7	91090706	92449247	1	protein_coding
ENSMUSG00000030431	0.0115726	Tmem238	transmembrane protein 238 [Source:MGI Symbol;Acc:MGI:1922935]	7	4784557	4789656	-1	protein_coding
ENSMUSG00000047797	0.011569	Gjb1	gap junction protein, beta 1 [Source:MGI Symbol;Acc:MGI:95719]	X	101376378	101385629	1	protein_coding
ENSMUSG00000032024	0.0115684	Clmp	CXADR-like membrane protein [Source:MGI Symbol;Acc:MGI:1918816]	9	40685962	40785319	1	protein_coding
ENSMUSG00000031351	0.0115653	Zfp185	zinc finger protein 185 [Source:MGI Symbol;Acc:MGI:108095]	X	72987339	73031543	1	protein_coding
ENSMUSG00000042333	0.011563	Tnfrsf14	tumor necrosis factor receptor superfamily, member 14 (herpesvirus entry mediator) [Source:MGI Symbol;Acc:MGI:2675303]	4	154922210	154928563	-1	protein_coding
ENSMUSG00000032179	0.0115605	Bmp5	bone morphogenetic protein 5 [Source:MGI Symbol;Acc:MGI:88181]	9	75775364	75900310	1	protein_coding
ENSMUSG00000107434	0.01156	Gm4640	predicted gene 4640 [Source:MGI Symbol;Acc:MGI:3782822]	6	117420577	117423617	-1	lincRNA
ENSMUSG00000026234	0.0115566	Ncl	nucleolin [Source:MGI Symbol;Acc:MGI:97286]	1	86344719	86359400	-1	protein_coding
ENSMUSG00000021256	0.011553	Vash1	vasohibin 1 [Source:MGI Symbol;Acc:MGI:2442543]	12	86678700	86692091	1	protein_coding
ENSMUSG00000047250	0.0115471	Ptgs1	prostaglandin-endoperoxide synthase 1 [Source:MGI Symbol;Acc:MGI:97797]	2	36230426	36252272	1	protein_coding
ENSMUSG00000104901	0.011547	Gm42692	predicted gene 42692 [Source:MGI Symbol;Acc:MGI:5662829]	3	34643264	34646096	1	TEC
ENSMUSG00000025573	0.011545	6030468B19Rik	RIKEN cDNA 6030468B19 gene [Source:MGI Symbol;Acc:MGI:1924977]	11	117797660	117807301	1	protein_coding
ENSMUSG00000106995	0.0115427	Gm42712	predicted gene 42712 [Source:MGI Symbol;Acc:MGI:5662849]	5	67127503	67130145	1	TEC
ENSMUSG00000036863	0.0115415	Syde2	synapse defective 1, Rho GTPase, homolog 2 (C. elegans) [Source:MGI Symbol;Acc:MGI:3036264]	3	145987870	146021720	1	protein_coding
ENSMUSG00000036949	0.0115381	Slc39a12	solute carrier family 39 (zinc transporter), member 12 [Source:MGI Symbol;Acc:MGI:2139274]	2	14388316	14494977	1	protein_coding
ENSMUSG00000026676	0.0115351	Ccdc3	coiled-coil domain containing 3 [Source:MGI Symbol;Acc:MGI:1921436]	2	5137776	5230878	1	protein_coding
ENSMUSG00000060487	0.0115335	Samd5	sterile alpha motif domain containing 5 [Source:MGI Symbol;Acc:MGI:2444815]	10	9622947	9675208	-1	protein_coding
ENSMUSG00000039473	0.0115295	Ubn1	ubinuclein 1 [Source:MGI Symbol;Acc:MGI:1891307]	16	5050068	5086285	1	protein_coding
ENSMUSG00000071042	0.0115276	Rasgrp3	RAS, guanyl releasing protein 3 [Source:MGI Symbol;Acc:MGI:3028579]	17	75435905	75529043	1	protein_coding
ENSMUSG00000019987	0.0115233	Arg1	arginase, liver [Source:MGI Symbol;Acc:MGI:88070]	10	24915221	24927484	-1	protein_coding
ENSMUSG00000044071	0.0115137	Fam19a2	family with sequence similarity 19, member A2 [Source:MGI Symbol;Acc:MGI:2143691]	10	123263996	123741204	1	protein_coding
ENSMUSG00000042662	0.011511	Dusp15	dual specificity phosphatase-like 15 [Source:MGI Symbol;Acc:MGI:1934928]	2	152940997	152951698	-1	protein_coding
ENSMUSG00000032332	0.0115057	Col12a1	collagen, type XII, alpha 1 [Source:MGI Symbol;Acc:MGI:88448]	9	79598991	79718831	-1	protein_coding
ENSMUSG00000037686	0.0114915	Aspg	asparaginase [Source:MGI Symbol;Acc:MGI:2144822]	12	112106683	112127573	1	protein_coding
ENSMUSG00000023909	0.0114913	Paqr4	progestin and adipoQ receptor family member IV [Source:MGI Symbol;Acc:MGI:1923748]	17	23736186	23740330	-1	protein_coding
ENSMUSG00000024109	0.0114882	Nrxn1	neurexin I [Source:MGI Symbol;Acc:MGI:1096391]	17	90033631	91093071	-1	protein_coding
ENSMUSG00000004446	0.0114798	Bid	BH3 interacting domain death agonist [Source:MGI Symbol;Acc:MGI:108093]	6	120891930	120916853	-1	protein_coding
ENSMUSG00000027394	0.0114703	Ttl	tubulin tyrosine ligase [Source:MGI Symbol;Acc:MGI:1916987]	2	129065942	129096283	1	protein_coding
ENSMUSG00000044505	0.0114674	Lingo4	leucine rich repeat and Ig domain containing 4 [Source:MGI Symbol;Acc:MGI:2444651]	3	94398517	94404501	1	protein_coding
ENSMUSG00000056735	0.0114633	A930024E05Rik	RIKEN cDNA A930024E05 gene [Source:MGI Symbol;Acc:MGI:1924414]	5	122989354	122998345	1	antisense
ENSMUSG00000040563	0.0114611	Plppr2	phospholipid phosphatase related 2 [Source:MGI Symbol;Acc:MGI:2384575]	9	21937033	21948907	1	protein_coding
ENSMUSG00000000253	0.0114607	Gmpr	guanosine monophosphate reductase [Source:MGI Symbol;Acc:MGI:1913605]	13	45507444	45546382	1	protein_coding
ENSMUSG00000070498	0.0114601	Tmem132b	transmembrane protein 132B [Source:MGI Symbol;Acc:MGI:3609245]	5	125531774	125792583	1	protein_coding
ENSMUSG00000024501	0.011455	Dpysl3	dihydropyrimidinase-like 3 [Source:MGI Symbol;Acc:MGI:1349762]	18	43320979	43438286	-1	protein_coding
ENSMUSG00000038375	0.0114517	Trp53inp2	transformation related protein 53 inducible nuclear protein 2 [Source:MGI Symbol;Acc:MGI:1915978]	2	155381059	155389850	1	protein_coding
ENSMUSG00000039578	0.0114405	Ccser1	coiled-coil serine rich 1 [Source:MGI Symbol;Acc:MGI:3045354]	6	61180324	62382865	1	protein_coding
ENSMUSG00000031490	0.0114404	Eif4ebp1	eukaryotic translation initiation factor 4E binding protein 1 [Source:MGI Symbol;Acc:MGI:103267]	8	27260329	27276674	1	protein_coding
ENSMUSG00000044005	0.011439	Gls2	glutaminase 2 (liver, mitochondrial) [Source:MGI Symbol;Acc:MGI:2143539]	10	128194457	128210004	1	protein_coding
ENSMUSG00000040653	0.0114378	Ppp1r14c	protein phosphatase 1, regulatory (inhibitor) subunit 14c [Source:MGI Symbol;Acc:MGI:1923392]	10	3366057	3464975	1	protein_coding
ENSMUSG00000020232	0.0114368	Hmg20b	high mobility group 20B [Source:MGI Symbol;Acc:MGI:1341190]	10	81346048	81350480	-1	protein_coding
ENSMUSG00000057123	0.0114258	Gja5	gap junction protein, alpha 5 [Source:MGI Symbol;Acc:MGI:95716]	3	96904693	97077416	1	protein_coding
ENSMUSG00000026389	0.0114177	Steap3	STEAP family member 3 [Source:MGI Symbol;Acc:MGI:1915678]	1	120190757	120272705	-1	protein_coding
ENSMUSG00000034116	0.0114172	Vav1	vav 1 oncogene [Source:MGI Symbol;Acc:MGI:98923]	17	57279100	57328031	1	protein_coding
ENSMUSG00000039620	0.0114153	6430573F11Rik	RIKEN cDNA 6430573F11 gene [Source:MGI Symbol;Acc:MGI:2442328]	8	36457548	36516570	1	protein_coding
ENSMUSG00000019906	0.0114148	Lin7a	lin-7 homolog A (C. elegans) [Source:MGI Symbol;Acc:MGI:2135609]	10	107271686	107421474	1	protein_coding
ENSMUSG00000083161	0.0114113	Gm11427	predicted gene 11427 [Source:MGI Symbol;Acc:MGI:3651774]	11	83224454	83260960	1	transcribed_unprocessed_pseudogene
ENSMUSG00000026821	0.0114082	Ralgds	ral guanine nucleotide dissociation stimulator [Source:MGI Symbol;Acc:MGI:107485]	2	28513125	28553081	1	protein_coding
ENSMUSG00000058328	0.0114068	Xlr5a	X-linked lymphocyte-regulated 5A [Source:MGI Symbol;Acc:MGI:3574108]	X	73107635	73292976	-1	protein_coding
ENSMUSG00000029859	0.0114057	Epha1	Eph receptor A1 [Source:MGI Symbol;Acc:MGI:107381]	6	42358487	42373268	-1	protein_coding
ENSMUSG00000106106	0.0114051	Rn18s-rs5	18s RNA, related sequence 5 [Source:MGI Symbol;Acc:MGI:107222]	17	39846353	39848827	-1	rRNA
ENSMUSG00000104033	0.011405	Gm37773	predicted gene, 37773 [Source:MGI Symbol;Acc:MGI:5611001]	3	118526151	118528270	1	TEC
ENSMUSG00000030108	0.0114047	Slc6a13	solute carrier family 6 (neurotransmitter transporter, GABA), member 13 [Source:MGI Symbol;Acc:MGI:95629]	6	121300227	121337733	1	protein_coding
ENSMUSG00000097148	0.0113983	Gm3839	predicted pseudogene 3839 [Source:MGI Symbol;Acc:MGI:3782011]	14	11280735	11356726	-1	protein_coding
ENSMUSG00000027377	0.0113963	Mall	mal, T cell differentiation protein-like [Source:MGI Symbol;Acc:MGI:2385152]	2	127704386	127729932	-1	protein_coding
ENSMUSG00000036611	0.0113923	Eepd1	endonuclease/exonuclease/phosphatase family domain containing 1 [Source:MGI Symbol;Acc:MGI:1914734]	9	25481547	25604110	1	protein_coding
ENSMUSG00000002900	0.0113883	Lamb1	laminin B1 [Source:MGI Symbol;Acc:MGI:96743]	12	31265234	31329644	1	protein_coding
ENSMUSG00000035104	0.0113855	Eva1a	eva-1 homolog A (C. elegans) [Source:MGI Symbol;Acc:MGI:2385247]	6	82041043	82093099	1	protein_coding
ENSMUSG00000063286	0.0113854	Gm8995	predicted gene 8995 [Source:MGI Symbol;Acc:MGI:3644223]	7	106504239	106511671	-1	transcribed_unprocessed_pseudogene
ENSMUSG00000035637	0.0113813	Grhpr	glyoxylate reductase/hydroxypyruvate reductase [Source:MGI Symbol;Acc:MGI:1923488]	4	44981395	44990734	1	protein_coding
ENSMUSG00000027954	0.0113811	Efna1	ephrin A1 [Source:MGI Symbol;Acc:MGI:103236]	3	89271733	89281142	-1	protein_coding
ENSMUSG00000002944	0.0113806	Cd36	CD36 antigen [Source:MGI Symbol;Acc:MGI:107899]	5	17781690	17888801	-1	protein_coding
ENSMUSG00000094410	0.0113779	Gm38394	predicted gene, 38394 [Source:MGI Symbol;Acc:MGI:5614057]	1	133619940	133661318	-1	protein_coding
ENSMUSG00000028838	0.0113771	Extl1	exostoses (multiple)-like 1 [Source:MGI Symbol;Acc:MGI:1888742]	4	134356372	134383850	-1	protein_coding
ENSMUSG00000028573	0.0113727	Fggy	FGGY carbohydrate kinase domain containing [Source:MGI Symbol;Acc:MGI:1922828]	4	95557507	95926939	1	protein_coding
ENSMUSG00000069378	0.0113717	Prdm6	PR domain containing 6 [Source:MGI Symbol;Acc:MGI:2684938]	18	53464546	53575907	1	protein_coding
ENSMUSG00000028698	0.0113713	Pik3r3	phosphatidylinositol 3 kinase, regulatory subunit, polypeptide 3 (p55) [Source:MGI Symbol;Acc:MGI:109277]	4	116221618	116303056	1	protein_coding
ENSMUSG00000063903	0.0113705	Klk1	kallikrein 1 [Source:MGI Symbol;Acc:MGI:102850]	7	44225360	44229618	1	protein_coding
ENSMUSG00000023905	0.0113653	Tnfrsf12a	tumor necrosis factor receptor superfamily, member 12a [Source:MGI Symbol;Acc:MGI:1351484]	17	23675447	23677449	-1	protein_coding
ENSMUSG00000024749	0.0113594	Tmc1	transmembrane channel-like gene family 1 [Source:MGI Symbol;Acc:MGI:2151016]	19	20783458	20954202	-1	protein_coding
ENSMUSG00000001497	0.0113537	Pax9	paired box 9 [Source:MGI Symbol;Acc:MGI:97493]	12	56691767	56712822	1	protein_coding
ENSMUSG00000037999	0.0113529	Arap2	ArfGAP with RhoGAP domain, ankyrin repeat and PH domain 2 [Source:MGI Symbol;Acc:MGI:2684416]	5	62602445	62766159	-1	protein_coding
ENSMUSG00000021613	0.0113441	Hapln1	hyaluronan and proteoglycan link protein 1 [Source:MGI Symbol;Acc:MGI:1337006]	13	89540636	89611832	1	protein_coding
ENSMUSG00000035165	0.0113397	Kcne3	potassium voltage-gated channel, Isk-related subfamily, gene 3 [Source:MGI Symbol;Acc:MGI:1891124]	7	100176502	100184869	1	protein_coding
ENSMUSG00000041000	0.0113377	Trim62	tripartite motif-containing 62 [Source:MGI Symbol;Acc:MGI:1914775]	4	128883580	128911328	1	protein_coding
ENSMUSG00000038677	0.0113362	Scube3	signal peptide, CUB domain, EGF-like 3 [Source:MGI Symbol;Acc:MGI:3045253]	17	28142316	28174852	1	protein_coding
ENSMUSG00000070462	0.0113351	Mesdc1	mesoderm development candidate 1 [Source:MGI Symbol;Acc:MGI:1891420]	7	83879873	83884305	-1	protein_coding
ENSMUSG00000030606	0.0113332	Hapln3	hyaluronan and proteoglycan link protein 3 [Source:MGI Symbol;Acc:MGI:1914916]	7	79115102	79131018	-1	protein_coding
ENSMUSG00000070280	0.0113328	Slc22a14	solute carrier family 22 (organic cation transporter), member 14 [Source:MGI Symbol;Acc:MGI:2685974]	9	119169455	119365553	-1	protein_coding
ENSMUSG00000085256	0.0113317	Dmrta2os	doublesex and mab-3 related transcription factor like family A2, opposite strand [Source:MGI Symbol;Acc:MGI:1924703]	4	109976738	109977813	-1	antisense
ENSMUSG00000013483	0.0113272	Card14	caspase recruitment domain family, member 14 [Source:MGI Symbol;Acc:MGI:2386258]	11	119307768	119345375	1	protein_coding
ENSMUSG00000008136	0.0113177	Fhl2	four and a half LIM domains 2 [Source:MGI Symbol;Acc:MGI:1338762]	1	43123074	43196984	-1	protein_coding
ENSMUSG00000054422	0.0113146	Fabp1	fatty acid binding protein 1, liver [Source:MGI Symbol;Acc:MGI:95479]	6	71199827	71205023	1	protein_coding
ENSMUSG00000036144	0.0113104	Meox2	mesenchyme homeobox 2 [Source:MGI Symbol;Acc:MGI:103219]	12	37108540	37179534	1	protein_coding
ENSMUSG00000086040	0.0112994	Wipf3	WAS/WASL interacting protein family, member 3 [Source:MGI Symbol;Acc:MGI:3044681]	6	54429603	54503768	1	protein_coding
ENSMUSG00000037235	0.0112991	Mxd4	Max dimerization protein 4 [Source:MGI Symbol;Acc:MGI:104991]	5	34173883	34187720	-1	protein_coding
ENSMUSG00000043614	0.011299	Vps37d	vacuolar protein sorting 37D [Source:MGI Symbol;Acc:MGI:2159402]	5	135072900	135078266	-1	protein_coding
ENSMUSG00000029369	0.0112953	Afm	afamin [Source:MGI Symbol;Acc:MGI:2429409]	5	90518932	90553543	1	protein_coding
ENSMUSG00000046550	0.0112902	Spin2c	spindlin family, member 2C [Source:MGI Symbol;Acc:MGI:3605548]	X	153832225	153834243	1	protein_coding
ENSMUSG00000024548	0.0112898	Setbp1	SET binding protein 1 [Source:MGI Symbol;Acc:MGI:1933199]	18	78750380	79109391	-1	protein_coding
ENSMUSG00000086166	0.0112862	Gm14342	predicted gene 14342 [Source:MGI Symbol;Acc:MGI:3650757]	2	180829490	180889660	-1	lincRNA
ENSMUSG00000022040	0.0112829	Ephx2	epoxide hydrolase 2, cytoplasmic [Source:MGI Symbol;Acc:MGI:99500]	14	66084377	66124500	-1	protein_coding
ENSMUSG00000030643	0.0112807	Rab30	RAB30, member RAS oncogene family [Source:MGI Symbol;Acc:MGI:1923235]	7	92741603	92844535	1	protein_coding
ENSMUSG00000006386	0.0112807	Tek	endothelial-specific receptor tyrosine kinase [Source:MGI Symbol;Acc:MGI:98664]	4	94739289	94874976	1	protein_coding
ENSMUSG00000040747	0.0112804	Cd53	CD53 antigen [Source:MGI Symbol;Acc:MGI:88341]	3	106759921	106790149	-1	protein_coding
ENSMUSG00000037166	0.0112742	Ppp1r14a	protein phosphatase 1, regulatory (inhibitor) subunit 14A [Source:MGI Symbol;Acc:MGI:1931139]	7	29289308	29293801	1	protein_coding
ENSMUSG00000078234	0.0112702	Klhdc7a	kelch domain containing 7A [Source:MGI Symbol;Acc:MGI:2444612]	4	139960220	139968026	-1	protein_coding
ENSMUSG00000055373	0.0112684	Fut9	fucosyltransferase 9 [Source:MGI Symbol;Acc:MGI:1330859]	4	25609332	25800244	-1	protein_coding
ENSMUSG00000025085	0.0112553	Ablim1	actin-binding LIM protein 1 [Source:MGI Symbol;Acc:MGI:1194500]	19	57032733	57314919	-1	protein_coding
ENSMUSG00000104244	0.0112531	2900018N21Rik	RIKEN cDNA 2900018N21 gene [Source:MGI Symbol;Acc:MGI:1920114]	11	18888261	18889840	-1	TEC
ENSMUSG00000030278	0.0112509	Cidec	cell death-inducing DFFA-like effector c [Source:MGI Symbol;Acc:MGI:95585]	6	113424634	113435760	-1	protein_coding
ENSMUSG00000020599	0.0112476	Rgs9	regulator of G-protein signaling 9 [Source:MGI Symbol;Acc:MGI:1338824]	11	109225355	109298129	-1	protein_coding
ENSMUSG00000096870	0.0112453	Gm21816	predicted gene, 21816 [Source:MGI Symbol;Acc:MGI:5433980]	16	77400030	77403135	1	TEC
ENSMUSG00000058620	0.0112408	Adra2b	adrenergic receptor, alpha 2b [Source:MGI Symbol;Acc:MGI:87935]	2	127363208	127367221	1	protein_coding
ENSMUSG00000086054	0.0112401	Hnf1aos1	HNF1 homeobox A, opposite strand 1 [Source:MGI Symbol;Acc:MGI:3652225]	5	114968784	114998042	1	antisense
ENSMUSG00000035799	0.01124	Twist1	twist basic helix-loop-helix transcription factor 1 [Source:MGI Symbol;Acc:MGI:98872]	12	33957671	33959817	1	protein_coding
ENSMUSG00000027220	0.0112366	Syt13	synaptotagmin XIII [Source:MGI Symbol;Acc:MGI:1933945]	2	92915098	92956058	1	protein_coding
ENSMUSG00000004864	0.011232	Mapk13	mitogen-activated protein kinase 13 [Source:MGI Symbol;Acc:MGI:1346864]	17	28769307	28778698	1	protein_coding
ENSMUSG00000057378	0.0112276	Ryr3	ryanodine receptor 3 [Source:MGI Symbol;Acc:MGI:99684]	2	112631355	113217096	-1	protein_coding
ENSMUSG00000030946	0.0112251	Lhpp	phospholysine phosphohistidine inorganic pyrophosphate phosphatase [Source:MGI Symbol;Acc:MGI:1923679]	7	132610638	132706420	1	protein_coding
ENSMUSG00000038271	0.0112246	Iffo1	intermediate filament family orphan 1 [Source:MGI Symbol;Acc:MGI:2444516]	6	125145241	125161782	1	protein_coding
ENSMUSG00000007836	0.0112192	Hnrnpa0	heterogeneous nuclear ribonucleoprotein A0 [Source:MGI Symbol;Acc:MGI:1924384]	13	58125879	58128556	-1	protein_coding
ENSMUSG00000096014	0.0112176	Sox1	SRY (sex determining region Y)-box 1 [Source:MGI Symbol;Acc:MGI:98357]	8	12395295	12400126	1	protein_coding
ENSMUSG00000015947	0.0112123	Fcgr1	Fc receptor, IgG, high affinity I [Source:MGI Symbol;Acc:MGI:95498]	3	96282909	96293969	-1	protein_coding
ENSMUSG00000011752	0.0112107	Pgam1	phosphoglycerate mutase 1 [Source:MGI Symbol;Acc:MGI:97552]	19	41911871	41918664	1	protein_coding
ENSMUSG00000034177	0.0112102	Rnf43	ring finger protein 43 [Source:MGI Symbol;Acc:MGI:2442609]	11	87662722	87735539	1	protein_coding
ENSMUSG00000033615	0.0112087	Cplx1	complexin 1 [Source:MGI Symbol;Acc:MGI:104727]	5	108518554	108550024	-1	protein_coding
ENSMUSG00000035834	0.0112058	Polr3g	polymerase (RNA) III (DNA directed) polypeptide G [Source:MGI Symbol;Acc:MGI:1914736]	13	81673843	81711013	-1	protein_coding
ENSMUSG00000027322	0.0112018	Siglec1	sialic acid binding Ig-like lectin 1, sialoadhesin [Source:MGI Symbol;Acc:MGI:99668]	2	131069220	131086765	-1	protein_coding
ENSMUSG00000042354	0.0111986	Gnl3	guanine nucleotide binding protein-like 3 (nucleolar) [Source:MGI Symbol;Acc:MGI:1353651]	14	31012434	31019089	-1	protein_coding
ENSMUSG00000020589	0.0111955	Fam49a	family with sequence similarity 49, member A [Source:MGI Symbol;Acc:MGI:1261783]	12	12262139	12376359	1	protein_coding
ENSMUSG00000087501	0.0111948	Gm12116	predicted gene 12116 [Source:MGI Symbol;Acc:MGI:3652289]	11	33204055	33221477	1	lincRNA
ENSMUSG00000000708	0.011194	Kat2b	K(lysine) acetyltransferase 2B [Source:MGI Symbol;Acc:MGI:1343094]	17	53566861	53672720	1	protein_coding
ENSMUSG00000029337	0.0111857	Fgf5	fibroblast growth factor 5 [Source:MGI Symbol;Acc:MGI:95519]	5	98254184	98277030	1	protein_coding
ENSMUSG00000102336	0.0111853	Gm37233	predicted gene, 37233 [Source:MGI Symbol;Acc:MGI:5610461]	1	34427002	34433264	-1	lincRNA
ENSMUSG00000108348	0.0111852	Gm42372	predicted gene, 42372 [Source:MGI Symbol;Acc:MGI:5625257]	7	16983086	16988152	1	protein_coding
ENSMUSG00000054008	0.0111844	Ndst1	N-deacetylase/N-sulfotransferase (heparan glucosaminyl) 1 [Source:MGI Symbol;Acc:MGI:104719]	18	60685978	60713389	-1	protein_coding
ENSMUSG00000020447	0.0111814	Npc1l1	NPC1-like 1 [Source:MGI Symbol;Acc:MGI:2685089]	11	6211013	6230143	-1	protein_coding
ENSMUSG00000022788	0.0111771	Fgd4	FYVE, RhoGEF and PH domain containing 4 [Source:MGI Symbol;Acc:MGI:2183747]	16	16416917	16600549	-1	protein_coding
ENSMUSG00000024782	0.0111769	Ak3	adenylate kinase 3 [Source:MGI Symbol;Acc:MGI:1860835]	19	29020833	29047961	-1	protein_coding
ENSMUSG00000002885	0.0111713	Adgre5	adhesion G protein-coupled receptor E5 [Source:MGI Symbol;Acc:MGI:1347095]	8	83723251	83741326	-1	protein_coding
ENSMUSG00000004698	0.0111693	Hdac9	histone deacetylase 9 [Source:MGI Symbol;Acc:MGI:1931221]	12	34047580	34917095	-1	protein_coding
ENSMUSG00000024873	0.0111563	Cnih2	cornichon family AMPA receptor auxiliary protein 2 [Source:MGI Symbol;Acc:MGI:1277225]	19	5092871	5098418	-1	protein_coding
ENSMUSG00000039313	0.0111556	AF529169	cDNA sequence AF529169 [Source:MGI Symbol;Acc:MGI:2667167]	9	89587216	89623125	-1	protein_coding
ENSMUSG00000039481	0.0111535	Nrtn	neurturin [Source:MGI Symbol;Acc:MGI:108417]	17	56751325	56757530	-1	protein_coding
ENSMUSG00000038086	0.0111528	Hspb2	heat shock protein 2 [Source:MGI Symbol;Acc:MGI:1916503]	9	50751078	50752354	-1	protein_coding
ENSMUSG00000020333	0.0111498	Acsl6	acyl-CoA synthetase long-chain family member 6 [Source:MGI Symbol;Acc:MGI:894291]	11	54303798	54364756	1	protein_coding
ENSMUSG00000097368	0.0111462	Gm10390	predicted gene 10390 [Source:MGI Symbol;Acc:MGI:3708725]	5	120121096	120139263	-1	antisense
ENSMUSG00000033080	0.0111432	Vsx1	visual system homeobox 1 [Source:MGI Symbol;Acc:MGI:1890816]	2	150680702	150689360	-1	protein_coding
ENSMUSG00000024485	0.0111416	Slc4a9	solute carrier family 4, sodium bicarbonate cotransporter, member 9 [Source:MGI Symbol;Acc:MGI:2443384]	18	36528157	36541293	1	protein_coding
ENSMUSG00000023092	0.0111412	Fhl1	four and a half LIM domains 1 [Source:MGI Symbol;Acc:MGI:1298387]	X	56731787	56793346	1	protein_coding
ENSMUSG00000037086	0.0111398	Prr32	proline rich 32 [Source:MGI Symbol;Acc:MGI:1916050]	X	45090904	45092791	1	protein_coding
ENSMUSG00000097587	0.0111387	4930578M01Rik	RIKEN cDNA 4930578M01 gene [Source:MGI Symbol;Acc:MGI:1923201]	15	98985965	98989281	1	lincRNA
ENSMUSG00000031840	0.0111335	Rab3a	RAB3A, member RAS oncogene family [Source:MGI Symbol;Acc:MGI:97843]	8	70754679	70758677	1	protein_coding
ENSMUSG00000031380	0.0111283	Vegfd	vascular endothelial growth factor D [Source:MGI Symbol;Acc:MGI:108037]	X	164373378	164402650	1	protein_coding
ENSMUSG00000016494	0.0111264	Cd34	CD34 antigen [Source:MGI Symbol;Acc:MGI:88329]	1	194938819	194961279	1	protein_coding
ENSMUSG00000052133	0.0111247	Sema5b	sema domain, seven thrombospondin repeats (type 1 and type 1-like), transmembrane domain (TM) and short cytoplasmic domain, (semaphorin) 5B [Source:MGI Symbol;Acc:MGI:107555]	16	35541145	35664732	1	protein_coding
ENSMUSG00000029570	0.0111111	Lfng	LFNG O-fucosylpeptide 3-beta-N-acetylglucosaminyltransferase [Source:MGI Symbol;Acc:MGI:1095413]	5	140607320	140615545	1	protein_coding
ENSMUSG00000059447	0.0111107	Hadhb	hydroxyacyl-Coenzyme A dehydrogenase/3-ketoacyl-Coenzyme A thiolase/enoyl-Coenzyme A hydratase (trifunctional protein), beta subunit [Source:MGI Symbol;Acc:MGI:2136381]	5	30155248	30184593	1	protein_coding
ENSMUSG00000022114	0.0111086	Spry2	sprouty homolog 2 (Drosophila) [Source:MGI Symbol;Acc:MGI:1345138]	14	105891949	105896819	-1	protein_coding
ENSMUSG00000031227	0.0110913	Magee1	melanoma antigen, family E, 1 [Source:MGI Symbol;Acc:MGI:2148149]	X	105120378	105123927	1	protein_coding
ENSMUSG00000019368	0.0110893	Sec14l4	SEC14-like lipid binding 4 [Source:MGI Symbol;Acc:MGI:2144095]	11	4031462	4048024	1	protein_coding
ENSMUSG00000010797	0.01108	Wnt2	wingless-type MMTV integration site family, member 2 [Source:MGI Symbol;Acc:MGI:98954]	6	17988940	18030585	-1	protein_coding
ENSMUSG00000052142	0.0110776	Rasal3	RAS protein activator like 3 [Source:MGI Symbol;Acc:MGI:2444128]	17	32390659	32403583	-1	protein_coding
ENSMUSG00000026639	0.011066	Lamb3	laminin, beta 3 [Source:MGI Symbol;Acc:MGI:99915]	1	193207699	193343878	1	protein_coding
ENSMUSG00000050377	0.0110659	Il31ra	interleukin 31 receptor A [Source:MGI Symbol;Acc:MGI:2180511]	13	112522810	112580662	-1	protein_coding
ENSMUSG00000108934	0.0110558	Gm44732	predicted gene 44732 [Source:MGI Symbol;Acc:MGI:5753308]	7	143459749	143460640	1	antisense
ENSMUSG00000042428	0.011051	Mgat3	mannoside acetylglucosaminyltransferase 3 [Source:MGI Symbol;Acc:MGI:104532]	15	80173721	80215519	1	protein_coding
ENSMUSG00000041688	0.011051	Amot	angiomotin [Source:MGI Symbol;Acc:MGI:108440]	X	145446425	145505181	-1	protein_coding
ENSMUSG00000078122	0.0110505	F630028O10Rik	RIKEN cDNA F630028O10 gene [Source:MGI Symbol;Acc:MGI:3641813]	X	96239926	96243636	1	antisense
ENSMUSG00000029166	0.0110499	Mapre3	microtubule-associated protein, RP/EB family, member 3 [Source:MGI Symbol;Acc:MGI:2140967]	5	30814641	30866106	1	protein_coding
ENSMUSG00000056043	0.0110495	Rgs9bp	regulator of G-protein signalling 9 binding protein [Source:MGI Symbol;Acc:MGI:2384418]	7	35578993	35585582	-1	protein_coding
ENSMUSG00000090164	0.0110495	BC035044	cDNA sequence BC035044 [Source:MGI Symbol;Acc:MGI:2448540]	6	128849090	128891126	-1	protein_coding
ENSMUSG00000045573	0.0110407	Penk	preproenkephalin [Source:MGI Symbol;Acc:MGI:104629]	4	4133531	4138819	-1	protein_coding
ENSMUSG00000002409	0.0110346	Dyrk1b	dual-specificity tyrosine-(Y)-phosphorylation regulated kinase 1b [Source:MGI Symbol;Acc:MGI:1330302]	7	28179469	28187294	1	protein_coding
ENSMUSG00000034739	0.0110341	Mfrp	membrane frizzled-related protein [Source:MGI Symbol;Acc:MGI:2385957]	9	44101729	44109187	1	protein_coding
ENSMUSG00000023191	0.0110325	P3h3	prolyl 3-hydroxylase 3 [Source:MGI Symbol;Acc:MGI:1315208]	6	124841089	124857752	-1	protein_coding
ENSMUSG00000025082	0.0110314	Vwa2	von Willebrand factor A domain containing 2 [Source:MGI Symbol;Acc:MGI:2684334]	19	56874249	56912078	1	protein_coding
ENSMUSG00000042258	0.0110313	Isl1	ISL1 transcription factor, LIM/homeodomain [Source:MGI Symbol;Acc:MGI:101791]	13	116298281	116309689	-1	protein_coding
ENSMUSG00000084897	0.0110273	Gm14226	predicted gene 14226 [Source:MGI Symbol;Acc:MGI:3649244]	2	155018266	155027104	1	protein_coding
ENSMUSG00000032036	0.011022	Kirrel3	kin of IRRE like 3 (Drosophila) [Source:MGI Symbol;Acc:MGI:1914953]	9	34485894	35036716	1	protein_coding
ENSMUSG00000062309	0.0110007	Rpp25	ribonuclease P/MRP 25 subunit [Source:MGI Symbol;Acc:MGI:2143151]	9	57504026	57505448	1	protein_coding
ENSMUSG00000023991	0.0109982	Foxp4	forkhead box P4 [Source:MGI Symbol;Acc:MGI:1921373]	17	47867133	47924645	-1	protein_coding
ENSMUSG00000039059	0.0109963	Hrh3	histamine receptor H3 [Source:MGI Symbol;Acc:MGI:2139279]	2	180099465	180104488	-1	protein_coding
ENSMUSG00000022148	0.0109952	Fyb	FYN binding protein [Source:MGI Symbol;Acc:MGI:1346327]	15	6579871	6663313	1	protein_coding
ENSMUSG00000034450	0.0109934	Gulo	gulonolactone (L-) oxidase [Source:MGI Symbol;Acc:MGI:1353434]	14	65986787	66009210	-1	protein_coding
ENSMUSG00000021809	0.0109927	Nudt13	nudix (nucleoside diphosphate linked moiety X)-type motif 13 [Source:MGI Symbol;Acc:MGI:1914975]	14	20294690	20317575	1	protein_coding
ENSMUSG00000056204	0.0109927	Pgpep1	pyroglutamyl-peptidase I [Source:MGI Symbol;Acc:MGI:1913772]	8	70646435	70660388	-1	protein_coding
ENSMUSG00000029082	0.010988	Bst1	bone marrow stromal cell antigen 1 [Source:MGI Symbol;Acc:MGI:105370]	5	43818885	43843986	1	protein_coding
ENSMUSG00000023070	0.0109822	Rgn	regucalcin [Source:MGI Symbol;Acc:MGI:108024]	X	20549787	20562089	1	protein_coding
ENSMUSG00000032908	0.010982	Sgpp2	sphingosine-1-phosphate phosphotase 2 [Source:MGI Symbol;Acc:MGI:3589109]	1	78310345	78420289	1	protein_coding
ENSMUSG00000022076	0.0109793	Klhl1	kelch-like 1 [Source:MGI Symbol;Acc:MGI:2136335]	14	96105259	96519102	-1	protein_coding
ENSMUSG00000073063	0.0109775	Hbq1b	hemoglobin, theta 1B [Source:MGI Symbol;Acc:MGI:3613460]	11	32286965	32287784	1	protein_coding
ENSMUSG00000029094	0.0109749	Afap1	actin filament associated protein 1 [Source:MGI Symbol;Acc:MGI:1917542]	5	35893319	36003923	1	protein_coding
ENSMUSG00000022212	0.0109742	Cpne6	copine VI [Source:MGI Symbol;Acc:MGI:1334445]	14	55510445	55517431	1	protein_coding
ENSMUSG00000106838	0.0109614	1810017P11Rik	RIKEN cDNA 1810017P11 gene [Source:MGI Symbol;Acc:MGI:1916294]	5	114975456	114976013	1	TEC
ENSMUSG00000024863	0.010961	Mbl2	mannose-binding lectin (protein C) 2 [Source:MGI Symbol;Acc:MGI:96924]	19	30232928	30239685	1	protein_coding
ENSMUSG00000000223	0.0109573	Drp2	dystrophin related protein 2 [Source:MGI Symbol;Acc:MGI:107432]	X	134404551	134456573	1	protein_coding
ENSMUSG00000033022	0.0109569	Cdo1	cysteine dioxygenase 1, cytosolic [Source:MGI Symbol;Acc:MGI:105925]	18	46713205	46728342	-1	protein_coding
ENSMUSG00000002661	0.01095	Alkbh7	alkB homolog 7 [Source:MGI Symbol;Acc:MGI:1913650]	17	56997339	56999322	1	protein_coding
ENSMUSG00000045875	0.0109491	Adra1a	adrenergic receptor, alpha 1a [Source:MGI Symbol;Acc:MGI:104773]	14	66635251	66733462	1	protein_coding
ENSMUSG00000020541	0.0109481	Tom1l1	target of myb1-like 1 (chicken) [Source:MGI Symbol;Acc:MGI:1919193]	11	90643465	90688366	-1	protein_coding
ENSMUSG00000043531	0.0109448	Sorcs1	sortilin-related VPS10 domain containing receptor 1 [Source:MGI Symbol;Acc:MGI:1929666]	19	50143299	50678646	-1	protein_coding
ENSMUSG00000020231	0.0109427	Dip2a	disco interacting protein 2 homolog A [Source:MGI Symbol;Acc:MGI:2385920]	10	76259429	76345291	-1	protein_coding
ENSMUSG00000063659	0.0109408	Zbtb18	zinc finger and BTB domain containing 18 [Source:MGI Symbol;Acc:MGI:1353609]	1	177442351	177450764	1	protein_coding
ENSMUSG00000006649	0.0109403	Nphs1	nephrosis 1, nephrin [Source:MGI Symbol;Acc:MGI:1859637]	7	30458315	30487223	1	protein_coding
ENSMUSG00000050822	0.0109401	Slc29a4	solute carrier family 29 (nucleoside transporters), member 4 [Source:MGI Symbol;Acc:MGI:2385330]	5	142692512	142722490	1	protein_coding
ENSMUSG00000034880	0.0109376	Mrpl34	mitochondrial ribosomal protein L34 [Source:MGI Symbol;Acc:MGI:2137227]	8	71464959	71465747	1	protein_coding
ENSMUSG00000045377	0.0109311	Tmem88	transmembrane protein 88 [Source:MGI Symbol;Acc:MGI:1914270]	11	69396519	69398234	-1	protein_coding
ENSMUSG00000038059	0.0109296	Smim3	small integral membrane protein 3 [Source:MGI Symbol;Acc:MGI:1917088]	18	60474193	60501983	-1	protein_coding
ENSMUSG00000072720	0.0109295	Myo18b	myosin XVIIIb [Source:MGI Symbol;Acc:MGI:1921626]	5	112688876	112896362	-1	protein_coding
ENSMUSG00000028351	0.0109288	Brinp1	bone morphogenic protein/retinoic acid inducible neural specific 1 [Source:MGI Symbol;Acc:MGI:1928478]	4	68761514	68954397	-1	protein_coding
ENSMUSG00000102602	0.0109271	A930004J17Rik	RIKEN cDNA A930004J17 gene [Source:MGI Symbol;Acc:MGI:2442442]	4	131878628	131883237	1	TEC
ENSMUSG00000026315	0.0109223	Serpinb8	serine (or cysteine) peptidase inhibitor, clade B, member 8 [Source:MGI Symbol;Acc:MGI:894657]	1	107590006	107610484	1	protein_coding
ENSMUSG00000056145	0.0109186	AI504432	expressed sequence AI504432 [Source:MGI Symbol;Acc:MGI:2139742]	3	107039504	107054347	1	lincRNA
ENSMUSG00000056313	0.0109176	1810011O10Rik	RIKEN cDNA 1810011O10 gene [Source:MGI Symbol;Acc:MGI:1916318]	8	24437180	24438984	-1	protein_coding
ENSMUSG00000041559	0.0109144	Fmod	fibromodulin [Source:MGI Symbol;Acc:MGI:1328364]	1	134037254	134048277	1	protein_coding
ENSMUSG00000027860	0.010913	Vangl1	vang-like 1 (van gogh, Drosophila) [Source:MGI Symbol;Acc:MGI:2159344]	3	102153583	102204693	-1	protein_coding
ENSMUSG00000098318	0.0109108	Lockd	lncRNA downstream of Cdkn1b [Source:MGI Symbol;Acc:MGI:1915081]	6	134929092	134956798	1	lincRNA
ENSMUSG00000085433	0.0109073	Gm16001	predicted gene 16001 [Source:MGI Symbol;Acc:MGI:3802119]	5	124111109	124112264	-1	lincRNA
ENSMUSG00000037492	0.0109026	Zmat4	zinc finger, matrin type 4 [Source:MGI Symbol;Acc:MGI:2443497]	8	23636019	24156585	1	protein_coding
ENSMUSG00000057914	0.0109021	Cacnb2	calcium channel, voltage-dependent, beta 2 subunit [Source:MGI Symbol;Acc:MGI:894644]	2	14603088	14987908	1	protein_coding
ENSMUSG00000079244	0.0109008	Gm5622	predicted gene 5622 [Source:MGI Symbol;Acc:MGI:3646060]	14	51552790	51662953	1	protein_coding
ENSMUSG00000024565	0.0108995	Sall3	sal-like 3 (Drosophila) [Source:MGI Symbol;Acc:MGI:109295]	18	80966376	80986578	-1	protein_coding
ENSMUSG00000107118	0.0108972	Gm42986	predicted gene 42986 [Source:MGI Symbol;Acc:MGI:5663123]	5	129945580	129948964	1	TEC
ENSMUSG00000112397	0.0108955	RP23-103E4.2		10	22815749	22823330	1	antisense
ENSMUSG00000044258	0.010895	Ctla2a	cytotoxic T lymphocyte-associated protein 2 alpha [Source:MGI Symbol;Acc:MGI:88554]	13	60934155	60936625	-1	protein_coding
ENSMUSG00000044026	0.0108938	Slc35g1	solute carrier family 35, member G1 [Source:MGI Symbol;Acc:MGI:2444789]	19	38395980	38405607	1	protein_coding
ENSMUSG00000046598	0.0108897	Bdh1	3-hydroxybutyrate dehydrogenase, type 1 [Source:MGI Symbol;Acc:MGI:1919161]	16	31422280	31458901	1	protein_coding
ENSMUSG00000061665	0.0108878	Cd2ap	CD2-associated protein [Source:MGI Symbol;Acc:MGI:1330281]	17	42792951	42876424	-1	protein_coding
ENSMUSG00000005268	0.0108869	Prlr	prolactin receptor [Source:MGI Symbol;Acc:MGI:97763]	15	10177238	10349180	1	protein_coding
ENSMUSG00000018509	0.0108847	Cenpv	centromere protein V [Source:MGI Symbol;Acc:MGI:1920389]	11	62524946	62539261	-1	protein_coding
ENSMUSG00000105572	0.0108837	Gm43300	predicted gene 43300 [Source:MGI Symbol;Acc:MGI:5663437]	3	119727748	119729790	-1	TEC
ENSMUSG00000021414	0.0108811	Fam217a	family with sequence similarity 217, member A [Source:MGI Symbol;Acc:MGI:1919114]	13	34909964	34919992	-1	protein_coding
ENSMUSG00000044186	0.0108725	Nkx2-6	NK2 homeobox 6 [Source:MGI Symbol;Acc:MGI:97351]	14	69171802	69175518	1	protein_coding
ENSMUSG00000028039	0.0108705	Efna3	ephrin A3 [Source:MGI Symbol;Acc:MGI:106644]	3	89313899	89322965	-1	protein_coding
ENSMUSG00000021061	0.0108696	Sptb	spectrin beta, erythrocytic [Source:MGI Symbol;Acc:MGI:98387]	12	76580488	76710547	-1	protein_coding
ENSMUSG00000046844	0.0108688	Vat1l	vesicle amine transport protein 1 like [Source:MGI Symbol;Acc:MGI:2142534]	8	114205612	114374071	1	protein_coding
ENSMUSG00000027674	0.0108673	Pex5l	peroxisomal biogenesis factor 5-like [Source:MGI Symbol;Acc:MGI:1916672]	3	32949408	33143247	-1	protein_coding
ENSMUSG00000028699	0.0108664	Tspan1	tetraspanin 1 [Source:MGI Symbol;Acc:MGI:1914055]	4	116161869	116167601	-1	protein_coding
ENSMUSG00000005968	0.0108656	Tuft1	tuftelin 1 [Source:MGI Symbol;Acc:MGI:109572]	3	94612757	94658872	-1	protein_coding
ENSMUSG00000031603	0.0108644	Fgf20	fibroblast growth factor 20 [Source:MGI Symbol;Acc:MGI:1891346]	8	40279166	40308331	-1	protein_coding
ENSMUSG00000039109	0.0108639	F13a1	coagulation factor XIII, A1 subunit [Source:MGI Symbol;Acc:MGI:1921395]	13	36867178	37050244	-1	protein_coding
ENSMUSG00000049288	0.0108585	Lix1l	Lix1-like [Source:MGI Symbol;Acc:MGI:3036267]	3	96601149	96626171	1	protein_coding
ENSMUSG00000039316	0.0108566	Rftn1	raftlin lipid raft linker 1 [Source:MGI Symbol;Acc:MGI:1923688]	17	49992257	50190674	-1	protein_coding
ENSMUSG00000049107	0.0108557	Ntf3	neurotrophin 3 [Source:MGI Symbol;Acc:MGI:97380]	6	126101412	126166910	-1	protein_coding
ENSMUSG00000058135	0.0108472	Gstm1	glutathione S-transferase, mu 1 [Source:MGI Symbol;Acc:MGI:95860]	3	108012255	108017973	-1	protein_coding
ENSMUSG00000022594	0.0108471	Lynx1	Ly6/neurotoxin 1 [Source:MGI Symbol;Acc:MGI:1345180]	15	74747852	74753046	-1	protein_coding
ENSMUSG00000016262	0.0108427	Sertad4	SERTA domain containing 4 [Source:MGI Symbol;Acc:MGI:2443496]	1	192844488	192855756	-1	protein_coding
ENSMUSG00000096546	0.0108418	Smlr1	small leucine-rich protein 1 [Source:MGI Symbol;Acc:MGI:1922856]	10	25527943	25536267	-1	protein_coding
ENSMUSG00000028031	0.0108405	Dkk2	dickkopf WNT signaling pathway inhibitor 2 [Source:MGI Symbol;Acc:MGI:1890663]	3	132085292	132180304	1	protein_coding
ENSMUSG00000003420	0.0108375	Fcgrt	Fc receptor, IgG, alpha chain transporter [Source:MGI Symbol;Acc:MGI:103017]	7	45092990	45103851	-1	protein_coding
ENSMUSG00000013089	0.0108142	Etv5	ets variant 5 [Source:MGI Symbol;Acc:MGI:1096867]	16	22381309	22439719	-1	protein_coding
ENSMUSG00000038976	0.0108077	Ppp1r9b	protein phosphatase 1, regulatory subunit 9B [Source:MGI Symbol;Acc:MGI:2387581]	11	94991035	95006899	1	protein_coding
ENSMUSG00000078302	0.0108072	Foxd1	forkhead box D1 [Source:MGI Symbol;Acc:MGI:1347463]	13	98354242	98356703	1	protein_coding
ENSMUSG00000017132	0.010807	Cyth1	cytohesin 1 [Source:MGI Symbol;Acc:MGI:1334257]	11	118132019	118248592	-1	protein_coding
ENSMUSG00000021792	0.0108056	Fam213a	family with sequence similarity 213, member A [Source:MGI Symbol;Acc:MGI:1917814]	14	40993740	41013788	-1	protein_coding
ENSMUSG00000013921	0.0108019	Clip3	CAP-GLY domain containing linker protein 3 [Source:MGI Symbol;Acc:MGI:1923936]	7	30291728	30308367	1	protein_coding
ENSMUSG00000021779	0.0108016	Thrb	thyroid hormone receptor beta [Source:MGI Symbol;Acc:MGI:98743]	14	17660960	18038088	1	protein_coding
ENSMUSG00000047428	0.0107942	Dlk2	delta-like 2 homolog (Drosophila) [Source:MGI Symbol;Acc:MGI:2146838]	17	46297421	46303271	1	protein_coding
ENSMUSG00000041482	0.0107894	Piezo2	piezo-type mechanosensitive ion channel component 2 [Source:MGI Symbol;Acc:MGI:1918781]	18	63010213	63387183	-1	protein_coding
ENSMUSG00000085794	0.010784	Vax2os	ventral anterior homeobox 2, opposite strand [Source:MGI Symbol;Acc:MGI:3583301]	6	83692806	83712201	-1	antisense
ENSMUSG00000041797	0.0107805	Abca9	ATP-binding cassette, sub-family A (ABC1), member 9 [Source:MGI Symbol;Acc:MGI:2386796]	11	110100749	110168196	-1	protein_coding
ENSMUSG00000042501	0.0107775	Cpa6	carboxypeptidase A6 [Source:MGI Symbol;Acc:MGI:3045348]	1	10324720	10719945	-1	protein_coding
ENSMUSG00000032294	0.0107692	Pkm	pyruvate kinase, muscle [Source:MGI Symbol;Acc:MGI:97591]	9	59656368	59679375	1	protein_coding
ENSMUSG00000040675	0.0107671	Mthfd1l	methylenetetrahydrofolate dehydrogenase (NADP+ dependent) 1-like [Source:MGI Symbol;Acc:MGI:1924836]	10	3973118	4167081	1	protein_coding
ENSMUSG00000024431	0.0107664	Nr3c1	nuclear receptor subfamily 3, group C, member 1 [Source:MGI Symbol;Acc:MGI:95824]	18	39410545	39491301	-1	protein_coding
ENSMUSG00000022231	0.0107624	Sema5a	sema domain, seven thrombospondin repeats (type 1 and type 1-like), transmembrane domain (TM) and short cytoplasmic domain, (semaphorin) 5A [Source:MGI Symbol;Acc:MGI:107556]	15	32244813	32696341	1	protein_coding
ENSMUSG00000062785	0.0107496	Kcnc3	potassium voltage gated channel, Shaw-related subfamily, member 3 [Source:MGI Symbol;Acc:MGI:96669]	7	44590664	44604754	1	protein_coding
ENSMUSG00000034714	0.0107493	Ttyh2	tweety family member 2 [Source:MGI Symbol;Acc:MGI:2157091]	11	114675431	114720977	1	protein_coding
ENSMUSG00000038172	0.0107489	Ttc39b	tetratricopeptide repeat domain 39B [Source:MGI Symbol;Acc:MGI:1917113]	4	83220300	83324255	-1	protein_coding
ENSMUSG00000024008	0.0107404	Cpne5	copine V [Source:MGI Symbol;Acc:MGI:2385908]	17	29156550	29237797	-1	protein_coding
ENSMUSG00000083061	0.0107396	Gm12191	predicted gene 12191 [Source:MGI Symbol;Acc:MGI:3651293]	11	49678710	49679057	-1	processed_pseudogene
ENSMUSG00000110417	0.0107367	Gm45306	predicted gene 45306 [Source:MGI Symbol;Acc:MGI:5791142]	8	26266977	26273555	1	lincRNA
ENSMUSG00000095681	0.0107291	Gm8281	predicted gene, 8281 [Source:MGI Symbol;Acc:MGI:3647811]	14	5071040	5093318	1	protein_coding
ENSMUSG00000027459	0.0107277	Fam110a	family with sequence similarity 110, member A [Source:MGI Symbol;Acc:MGI:1921097]	2	151969398	151980219	-1	protein_coding
ENSMUSG00000021200	0.0107269	Asb2	ankyrin repeat and SOCS box-containing 2 [Source:MGI Symbol;Acc:MGI:1929743]	12	103321142	103356001	-1	protein_coding
ENSMUSG00000026463	0.0107178	Atp2b4	ATPase, Ca++ transporting, plasma membrane 4 [Source:MGI Symbol;Acc:MGI:88111]	1	133699457	133801041	-1	protein_coding
ENSMUSG00000057605	0.0107162	Gm6807	predicted gene 6807 [Source:MGI Symbol;Acc:MGI:3649145]	19	45450308	45451195	-1	processed_pseudogene
ENSMUSG00000024411	0.0107124	Aqp4	aquaporin 4 [Source:MGI Symbol;Acc:MGI:107387]	18	15389394	15403684	-1	protein_coding
ENSMUSG00000039616	0.0107077	Mocos	molybdenum cofactor sulfurase [Source:MGI Symbol;Acc:MGI:1915841]	18	24653691	24701556	1	protein_coding
ENSMUSG00000069372	0.0107076	Ctxn3	cortexin 3 [Source:MGI Symbol;Acc:MGI:3642816]	18	57468516	57478133	1	protein_coding
ENSMUSG00000033849	0.0107063	B3galt2	UDP-Gal:betaGlcNAc beta 1,3-galactosyltransferase, polypeptide 2 [Source:MGI Symbol;Acc:MGI:1349461]	1	143640664	143654614	1	protein_coding
ENSMUSG00000107756	0.0107018	Gm44164	predicted gene, 44164 [Source:MGI Symbol;Acc:MGI:5690556]	6	145238667	145241227	-1	TEC
ENSMUSG00000066113	0.0107003	Adamtsl1	ADAMTS-like 1 [Source:MGI Symbol;Acc:MGI:1924989]	4	85514172	86428385	1	protein_coding
ENSMUSG00000020340	0.0106982	Cyfip2	cytoplasmic FMR1 interacting protein 2 [Source:MGI Symbol;Acc:MGI:1924134]	11	46193850	46312859	-1	protein_coding
ENSMUSG00000028273	0.0106973	Pdlim5	PDZ and LIM domain 5 [Source:MGI Symbol;Acc:MGI:1927489]	3	142239590	142395696	-1	protein_coding
ENSMUSG00000048498	0.0106915	Cd300e	CD300E molecule [Source:MGI Symbol;Acc:MGI:2387602]	11	115051917	115062177	-1	protein_coding
ENSMUSG00000057541	0.0106878	Pus7	pseudouridylate synthase 7 [Source:MGI Symbol;Acc:MGI:1925947]	5	23740648	23783711	-1	protein_coding
ENSMUSG00000051043	0.0106873	Gprc5c	G protein-coupled receptor, family C, group 5, member C [Source:MGI Symbol;Acc:MGI:1917605]	11	114851152	114872617	1	protein_coding
ENSMUSG00000109860	0.0106788	Gm17737	predicted gene, 17737 [Source:MGI Symbol;Acc:MGI:5009814]	7	11979676	11983912	-1	unprocessed_pseudogene
ENSMUSG00000057729	0.010674	Prtn3	proteinase 3 [Source:MGI Symbol;Acc:MGI:893580]	10	79874476	79883174	1	protein_coding
ENSMUSG00000023961	0.010672	Enpp4	ectonucleotide pyrophosphatase/phosphodiesterase 4 [Source:MGI Symbol;Acc:MGI:2682634]	17	44096308	44105809	-1	protein_coding
ENSMUSG00000036887	0.0106707	C1qa	complement component 1, q subcomponent, alpha polypeptide [Source:MGI Symbol;Acc:MGI:88223]	4	136895917	136898803	-1	protein_coding
ENSMUSG00000108912	0.0106697	E230020D15Rik	RIKEN cDNA E230020D15 gene [Source:MGI Symbol;Acc:MGI:2442650]	8	8629175	8635073	-1	TEC
ENSMUSG00000040270	0.0106692	Bach2	BTB and CNC homology, basic leucine zipper transcription factor 2 [Source:MGI Symbol;Acc:MGI:894679]	4	32238804	32586108	1	protein_coding
ENSMUSG00000022602	0.0106678	Arc	activity regulated cytoskeletal-associated protein [Source:MGI Symbol;Acc:MGI:88067]	15	74669083	74672570	-1	protein_coding
ENSMUSG00000022488	0.0106581	Nckap1l	NCK associated protein 1 like [Source:MGI Symbol;Acc:MGI:1926063]	15	103453825	103498800	1	protein_coding
ENSMUSG00000012350	0.0106574	Ehf	ets homologous factor [Source:MGI Symbol;Acc:MGI:1270840]	2	103263433	103303278	-1	protein_coding
ENSMUSG00000059412	0.0106566	Fxyd2	FXYD domain-containing ion transport regulator 2 [Source:MGI Symbol;Acc:MGI:1195260]	9	45399669	45410278	1	protein_coding
ENSMUSG00000019913	0.0106383	Sim1	single-minded homolog 1 (Drosophila) [Source:MGI Symbol;Acc:MGI:98306]	10	50894754	50989152	1	protein_coding
ENSMUSG00000021223	0.0106313	Papln	papilin, proteoglycan-like sulfated glycoprotein [Source:MGI Symbol;Acc:MGI:2386139]	12	83763634	83792382	1	protein_coding
ENSMUSG00000034248	0.0106312	Slc25a37	solute carrier family 25, member 37 [Source:MGI Symbol;Acc:MGI:1914962]	14	69241848	69285112	-1	protein_coding
ENSMUSG00000028042	0.0106228	Zbtb7b	zinc finger and BTB domain containing 7B [Source:MGI Symbol;Acc:MGI:102755]	3	89377644	89394776	-1	protein_coding
ENSMUSG00000109644	0.010622	0610005C13Rik	RIKEN cDNA 0610005C13 gene [Source:MGI Symbol;Acc:MGI:1918911]	7	45567794	45575327	-1	antisense
ENSMUSG00000040690	0.010621	Col16a1	collagen, type XVI, alpha 1 [Source:MGI Symbol;Acc:MGI:1095396]	4	130047840	130099283	1	protein_coding
ENSMUSG00000027107	0.0106202	Chrna1	cholinergic receptor, nicotinic, alpha polypeptide 1 (muscle) [Source:MGI Symbol;Acc:MGI:87885]	2	73563215	73580338	-1	protein_coding
ENSMUSG00000016256	0.0106187	Ctsz	cathepsin Z [Source:MGI Symbol;Acc:MGI:1891190]	2	174427493	174439039	-1	protein_coding
ENSMUSG00000028328	0.010617	Tmod1	tropomodulin 1 [Source:MGI Symbol;Acc:MGI:98775]	4	46038935	46116032	1	protein_coding
ENSMUSG00000063063	0.0105886	Ctnna2	catenin (cadherin associated protein), alpha 2 [Source:MGI Symbol;Acc:MGI:88275]	6	76881637	77979699	-1	protein_coding
ENSMUSG00000105613	0.0105794	Gm43684	predicted gene 43684 [Source:MGI Symbol;Acc:MGI:5663821]	5	122779525	122786097	1	TEC
ENSMUSG00000044352	0.0105788	Sowaha	sosondowah ankyrin repeat domain family member A [Source:MGI Symbol;Acc:MGI:2687280]	11	53476573	53480274	-1	protein_coding
ENSMUSG00000106887	0.0105787	A930005G22Rik	RIKEN cDNA A930005G22 gene [Source:MGI Symbol;Acc:MGI:3528178]	5	115420597	115422500	-1	TEC
ENSMUSG00000022629	0.0105786	Kif21a	kinesin family member 21A [Source:MGI Symbol;Acc:MGI:109188]	15	90933276	91049948	-1	protein_coding
ENSMUSG00000041616	0.0105767	Nppa	natriuretic peptide type A [Source:MGI Symbol;Acc:MGI:97367]	4	148000722	148002079	1	protein_coding
ENSMUSG00000053166	0.0105766	Cdh22	cadherin 22 [Source:MGI Symbol;Acc:MGI:1341843]	2	165111507	165234853	-1	protein_coding
ENSMUSG00000032114	0.0105764	Slc37a4	solute carrier family 37 (glucose-6-phosphate transporter), member 4 [Source:MGI Symbol;Acc:MGI:1316650]	9	44396852	44402968	1	protein_coding
ENSMUSG00000028804	0.0105737	Csmd2	CUB and Sushi multiple domains 2 [Source:MGI Symbol;Acc:MGI:2386401]	4	127987857	128567656	1	protein_coding
ENSMUSG00000027330	0.0105719	Cdc25b	cell division cycle 25B [Source:MGI Symbol;Acc:MGI:99701]	2	131186949	131198497	1	protein_coding
ENSMUSG00000047959	0.0105718	Kcna3	potassium voltage-gated channel, shaker-related subfamily, member 3 [Source:MGI Symbol;Acc:MGI:96660]	3	107036169	107038070	1	protein_coding
ENSMUSG00000032373	0.010567	Car12	carbonic anhydrase 12 [Source:MGI Symbol;Acc:MGI:1923709]	9	66713686	66766845	1	protein_coding
ENSMUSG00000059334	0.010567	Zfp36l3	zinc finger protein 36, C3H type-like 3 [Source:MGI Symbol;Acc:MGI:3525151]	X	53774048	53776394	-1	protein_coding
ENSMUSG00000062694	0.0105643	Cav3	caveolin 3 [Source:MGI Symbol;Acc:MGI:107570]	6	112459505	112472872	1	protein_coding
ENSMUSG00000000686	0.0105561	Abhd15	abhydrolase domain containing 15 [Source:MGI Symbol;Acc:MGI:1914727]	11	77515121	77538607	1	protein_coding
ENSMUSG00000032081	0.0105561	Apoc3	apolipoprotein C-III [Source:MGI Symbol;Acc:MGI:88055]	9	46232933	46235636	-1	protein_coding
ENSMUSG00000040964	0.0105524	Arhgef10l	Rho guanine nucleotide exchange factor (GEF) 10-like [Source:MGI Symbol;Acc:MGI:1920004]	4	140514485	140666012	-1	protein_coding
ENSMUSG00000098557	0.0105449	Kctd12	potassium channel tetramerisation domain containing 12 [Source:MGI Symbol;Acc:MGI:2145823]	14	102976581	102982637	-1	protein_coding
ENSMUSG00000048899	0.0105438	Rimkla	ribosomal modification protein rimK-like family member A [Source:MGI Symbol;Acc:MGI:3040686]	4	119465283	119492628	-1	protein_coding
ENSMUSG00000029765	0.0105432	Plxna4	plexin A4 [Source:MGI Symbol;Acc:MGI:2179061]	6	32144268	32588192	-1	protein_coding
ENSMUSG00000047810	0.0105371	Ccdc88b	coiled-coil domain containing 88B [Source:MGI Symbol;Acc:MGI:1925567]	19	6844623	6858211	-1	protein_coding
ENSMUSG00000050271	0.0105361	Prag1	PEAK1 related kinase activating pseudokinase 1 [Source:MGI Symbol;Acc:MGI:1196223]	8	36094828	36147787	1	protein_coding
ENSMUSG00000102415	0.0105335	A430110C17Rik	RIKEN cDNA A430110C17 gene [Source:MGI Symbol;Acc:MGI:2444994]	5	136345884	136350231	-1	TEC
ENSMUSG00000029470	0.0105318	P2rx4	purinergic receptor P2X, ligand-gated ion channel 4 [Source:MGI Symbol;Acc:MGI:1338859]	5	122707544	122729738	1	protein_coding
ENSMUSG00000074987	0.0105273	Wt1os	Wilms tumor 1 homolog, opposite strand [Source:MGI Symbol;Acc:MGI:2138884]	2	105076538	105126510	-1	antisense
ENSMUSG00000090291	0.0105153	Lrrc10b	leucine rich repeat containing 10B [Source:MGI Symbol;Acc:MGI:2685551]	19	10455371	10457447	-1	protein_coding
ENSMUSG00000004626	0.0105076	Stxbp2	syntaxin binding protein 2 [Source:MGI Symbol;Acc:MGI:107370]	8	3630955	3643644	1	protein_coding
ENSMUSG00000040488	0.0105057	Ltbp4	latent transforming growth factor beta binding protein 4 [Source:MGI Symbol;Acc:MGI:1321395]	7	27305136	27337692	-1	protein_coding
ENSMUSG00000052684	0.0105	Jun	jun proto-oncogene [Source:MGI Symbol;Acc:MGI:96646]	4	95049034	95052222	-1	protein_coding
ENSMUSG00000020053	0.0104866	Igf1	insulin-like growth factor 1 [Source:MGI Symbol;Acc:MGI:96432]	10	87858265	87937042	1	protein_coding
ENSMUSG00000042377	0.0104826	Fam83g	family with sequence similarity 83, member G [Source:MGI Symbol;Acc:MGI:1916890]	11	61684091	61709951	1	protein_coding
ENSMUSG00000078954	0.0104823	Arhgap8	Rho GTPase activating protein 8 [Source:MGI Symbol;Acc:MGI:1920417]	15	84720052	84772207	1	protein_coding
ENSMUSG00000049721	0.0104815	Gal3st1	galactose-3-O-sulfotransferase 1 [Source:MGI Symbol;Acc:MGI:1858277]	11	3983636	3999326	1	protein_coding
ENSMUSG00000079442	0.0104719	St6galnac4	ST6 (alpha-N-acetyl-neuraminyl-2,3-beta-galactosyl-1,3)-N-acetylgalactosaminide alpha-2,6-sialyltransferase 4 [Source:MGI Symbol;Acc:MGI:1341894]	2	32587095	32599698	1	protein_coding
ENSMUSG00000054423	0.0104695	Cadps	Ca2+-dependent secretion activator [Source:MGI Symbol;Acc:MGI:1350922]	14	12372563	12823079	-1	protein_coding
ENSMUSG00000021253	0.0104692	Tgfb3	transforming growth factor, beta 3 [Source:MGI Symbol;Acc:MGI:98727]	12	86056744	86079041	-1	protein_coding
ENSMUSG00000054640	0.0104691	Slc8a1	solute carrier family 8 (sodium/calcium exchanger), member 1 [Source:MGI Symbol;Acc:MGI:107956]	17	81388691	81649607	-1	protein_coding
ENSMUSG00000109097	0.0104677	Gm44536	predicted gene 44536 [Source:MGI Symbol;Acc:MGI:5753112]	7	70178868	70337852	-1	lincRNA
ENSMUSG00000036560	0.0104656	Lgi4	leucine-rich repeat LGI family, member 4 [Source:MGI Symbol;Acc:MGI:2180197]	7	31059342	31070935	1	protein_coding
ENSMUSG00000107610	0.0104605	D530018E20Rik	RIKEN cDNA D530018E20 gene [Source:MGI Symbol;Acc:MGI:1926117]	6	72894962	72895919	-1	TEC
ENSMUSG00000002204	0.0104591	Napsa	napsin A aspartic peptidase [Source:MGI Symbol;Acc:MGI:109365]	7	44572380	44586862	1	protein_coding
ENSMUSG00000025937	0.0104563	Lactb2	lactamase, beta 2 [Source:MGI Symbol;Acc:MGI:2442551]	1	13623330	13660546	-1	protein_coding
ENSMUSG00000102496	0.0104562	Gm36989	predicted gene, 36989 [Source:MGI Symbol;Acc:MGI:5610217]	18	35574907	35577066	1	TEC
ENSMUSG00000055197	0.0104557	Fev	FEV (ETS oncogene family) [Source:MGI Symbol;Acc:MGI:2449712]	1	74881509	74885419	-1	protein_coding
ENSMUSG00000031230	0.0104533	Fgf16	fibroblast growth factor 16 [Source:MGI Symbol;Acc:MGI:1931627]	X	105764279	105774939	1	protein_coding
ENSMUSG00000050711	0.0104491	Scg2	secretogranin II [Source:MGI Symbol;Acc:MGI:103033]	1	79434669	79440120	-1	protein_coding
ENSMUSG00000030589	0.0104465	Rasgrp4	RAS guanyl releasing protein 4 [Source:MGI Symbol;Acc:MGI:2386851]	7	29134851	29153961	1	protein_coding
ENSMUSG00000038560	0.0104419	Sp6	trans-acting transcription factor 6 [Source:MGI Symbol;Acc:MGI:1932575]	11	97013394	97024734	1	protein_coding
ENSMUSG00000043419	0.0104332	Chd3os	chromodomain helicase DNA binding protein 3, opposite strand [Source:MGI Symbol;Acc:MGI:1915359]	11	69340461	69342641	1	protein_coding
ENSMUSG00000022372	0.0104317	Sla	src-like adaptor [Source:MGI Symbol;Acc:MGI:104295]	15	66780819	66831829	-1	protein_coding
ENSMUSG00000049092	0.01043	Gpr137c	G protein-coupled receptor 137C [Source:MGI Symbol;Acc:MGI:1917963]	14	45219719	45281230	1	protein_coding
ENSMUSG00000050931	0.0104295	Sgms2	sphingomyelin synthase 2 [Source:MGI Symbol;Acc:MGI:1921692]	3	131318985	131491411	-1	protein_coding
ENSMUSG00000031934	0.0104272	Panx1	pannexin 1 [Source:MGI Symbol;Acc:MGI:1860055]	9	15002128	15045478	-1	protein_coding
ENSMUSG00000027887	0.0104268	Sypl2	synaptophysin-like 2 [Source:MGI Symbol;Acc:MGI:1328311]	3	108211472	108226648	-1	protein_coding
ENSMUSG00000033726	0.0104237	Emx1	empty spiracles homeobox 1 [Source:MGI Symbol;Acc:MGI:95387]	6	85187438	85204462	1	protein_coding
ENSMUSG00000079845	0.0104119	Xlr4a	X-linked lymphocyte-regulated 4A [Source:MGI Symbol;Acc:MGI:3574098]	X	73074345	73082478	-1	protein_coding
ENSMUSG00000014030	0.0104	Pax5	paired box 5 [Source:MGI Symbol;Acc:MGI:97489]	4	44524757	44710487	-1	protein_coding
ENSMUSG00000026728	0.0103999	Vim	vimentin [Source:MGI Symbol;Acc:MGI:98932]	2	13573927	13582826	1	protein_coding
ENSMUSG00000021219	0.0103955	Rgs6	regulator of G-protein signaling 6 [Source:MGI Symbol;Acc:MGI:1354730]	12	82588292	83162056	1	protein_coding
ENSMUSG00000112358	0.0103885	RP23-220J1.2		12	46701075	46704216	-1	TEC
ENSMUSG00000042596	0.0103839	Tfap2d	transcription factor AP-2, delta [Source:MGI Symbol;Acc:MGI:2153466]	1	19103022	19166346	1	protein_coding
ENSMUSG00000048481	0.0103832	Mypop	Myb-related transcription factor, partner of profilin [Source:MGI Symbol;Acc:MGI:2446472]	7	18991245	19001766	1	protein_coding
ENSMUSG00000026786	0.0103818	Apbb1ip	amyloid beta (A4) precursor protein-binding, family B, member 1 interacting protein [Source:MGI Symbol;Acc:MGI:1861354]	2	22774094	22875653	1	protein_coding
ENSMUSG00000036745	0.0103772	Ttll7	tubulin tyrosine ligase-like family, member 7 [Source:MGI Symbol;Acc:MGI:1918142]	3	146852367	146984009	1	protein_coding
ENSMUSG00000101609	0.010377	Kcnq1ot1	KCNQ1 overlapping transcript 1 [Source:MGI Symbol;Acc:MGI:1926855]	7	143212155	143296549	-1	antisense
ENSMUSG00000038253	0.010375	Hoxa5	homeobox A5 [Source:MGI Symbol;Acc:MGI:96177]	6	52201754	52204587	-1	protein_coding
ENSMUSG00000033491	0.0103688	Prss35	protease, serine 35 [Source:MGI Symbol;Acc:MGI:2444800]	9	86743649	86758443	1	protein_coding
ENSMUSG00000073700	0.0103687	Klhl21	kelch-like 21 [Source:MGI Symbol;Acc:MGI:1919288]	4	152008803	152017680	1	protein_coding
ENSMUSG00000061535	0.0103639	C1qtnf7	C1q and tumor necrosis factor related protein 7 [Source:MGI Symbol;Acc:MGI:1925911]	5	43515538	43618803	1	protein_coding
ENSMUSG00000029101	0.0103598	Rgs12	regulator of G-protein signaling 12 [Source:MGI Symbol;Acc:MGI:1918979]	5	34949445	35039644	1	protein_coding
ENSMUSG00000020773	0.0103594	Trim47	tripartite motif-containing 47 [Source:MGI Symbol;Acc:MGI:1917374]	11	116105752	116127210	-1	protein_coding
ENSMUSG00000025227	0.0103555	Mfsd13a	major facilitator superfamily domain containing 13a [Source:MGI Symbol;Acc:MGI:1922396]	19	46341121	46375252	1	protein_coding
ENSMUSG00000028487	0.0103535	Bnc2	basonuclin 2 [Source:MGI Symbol;Acc:MGI:2443805]	4	84275095	84675275	-1	protein_coding
ENSMUSG00000103195	0.0103522	Gm37644	predicted gene, 37644 [Source:MGI Symbol;Acc:MGI:5610872]	1	163306798	163309067	-1	TEC
ENSMUSG00000006445	0.0103469	Epha2	Eph receptor A2 [Source:MGI Symbol;Acc:MGI:95278]	4	141301240	141329384	1	protein_coding
ENSMUSG00000026815	0.0103465	Gfi1b	growth factor independent 1B [Source:MGI Symbol;Acc:MGI:1276578]	2	28609450	28621982	-1	protein_coding
ENSMUSG00000024502	0.0103377	Jakmip2	janus kinase and microtubule interacting protein 2 [Source:MGI Symbol;Acc:MGI:1923467]	18	43531408	43687773	-1	protein_coding
ENSMUSG00000021457	0.0103321	Syk	spleen tyrosine kinase [Source:MGI Symbol;Acc:MGI:99515]	13	52583173	52648792	1	protein_coding
ENSMUSG00000049148	0.0103312	Plcxd3	phosphatidylinositol-specific phospholipase C, X domain containing 3 [Source:MGI Symbol;Acc:MGI:2442605]	15	4375491	4575553	1	protein_coding
ENSMUSG00000022257	0.0103273	Laptm4b	lysosomal-associated protein transmembrane 4B [Source:MGI Symbol;Acc:MGI:1890494]	15	34238026	34284295	1	protein_coding
ENSMUSG00000037124	0.0103253	Trim58	tripartite motif-containing 58 [Source:MGI Symbol;Acc:MGI:2684862]	11	58640465	58652404	1	protein_coding
ENSMUSG00000049939	0.0103199	Lrrc4	leucine rich repeat containing 4 [Source:MGI Symbol;Acc:MGI:2182081]	6	28661831	28831747	-1	protein_coding
ENSMUSG00000057113	0.0103116	Npm1	nucleophosmin 1 [Source:MGI Symbol;Acc:MGI:106184]	11	33152287	33163206	-1	protein_coding
ENSMUSG00000028357	0.0103111	Kif12	kinesin family member 12 [Source:MGI Symbol;Acc:MGI:1098232]	4	63165634	63172131	-1	protein_coding
ENSMUSG00000021806	0.0103049	Nid2	nidogen 2 [Source:MGI Symbol;Acc:MGI:1298229]	14	19751257	19811787	1	protein_coding
ENSMUSG00000004609	0.0102984	Cd33	CD33 antigen [Source:MGI Symbol;Acc:MGI:99440]	7	43524216	43544428	-1	protein_coding
ENSMUSG00000006476	0.0102907	Nsmf	NMDA receptor synaptonuclear signaling and neuronal migration factor [Source:MGI Symbol;Acc:MGI:1861755]	2	25054355	25062881	1	protein_coding
ENSMUSG00000035364	0.0102886	4930524J08Rik	RIKEN cDNA 4930524J08 gene [Source:MGI Symbol;Acc:MGI:1922379]	5	99979061	99979663	1	protein_coding
ENSMUSG00000070866	0.010288	Zfp804a	zinc finger protein 804A [Source:MGI Symbol;Acc:MGI:2442949]	2	82053222	82259879	1	protein_coding
ENSMUSG00000031727	0.0102716	Pmfbp1	polyamine modulated factor 1 binding protein 1 [Source:MGI Symbol;Acc:MGI:1930136]	8	109494027	109542640	1	protein_coding
ENSMUSG00000112505	0.0102714	RP23-118L13.6		12	4572401	4576756	-1	lincRNA
ENSMUSG00000099471	0.0102618	Gm8451	predicted gene 8451 [Source:MGI Symbol;Acc:MGI:3644810]	1	127282662	127283108	-1	processed_pseudogene
ENSMUSG00000061186	0.0102604	Sfmbt2	Scm-like with four mbt domains 2 [Source:MGI Symbol;Acc:MGI:2447794]	2	10370510	10595253	1	protein_coding
ENSMUSG00000107655	0.0102603	Gm44220	predicted gene, 44220 [Source:MGI Symbol;Acc:MGI:5690612]	6	93241720	93244206	1	TEC
ENSMUSG00000021281	0.0102582	Tnfaip2	tumor necrosis factor, alpha-induced protein 2 [Source:MGI Symbol;Acc:MGI:104960]	12	111442469	111455018	1	protein_coding
ENSMUSG00000031283	0.0102578	Chrdl1	chordin-like 1 [Source:MGI Symbol;Acc:MGI:1933172]	X	143285674	143394262	-1	protein_coding
ENSMUSG00000044433	0.0102568	Camsap3	calmodulin regulated spectrin-associated protein family, member 3 [Source:MGI Symbol;Acc:MGI:1916947]	8	3587293	3609075	1	protein_coding
ENSMUSG00000074934	0.0102539	Grem1	gremlin 1, DAN family BMP antagonist [Source:MGI Symbol;Acc:MGI:1344337]	2	113746164	113758646	-1	protein_coding
ENSMUSG00000029120	0.0102538	Ppp2r2c	protein phosphatase 2, regulatory subunit B, gamma [Source:MGI Symbol;Acc:MGI:2442660]	5	36868513	36955078	1	protein_coding
ENSMUSG00000025352	0.0102514	Gdf11	growth differentiation factor 11 [Source:MGI Symbol;Acc:MGI:1338027]	10	128882295	128891718	-1	protein_coding
[truncated: 1,874 more rows]
