# Supplementary material for: Common and distinct transcriptional signatures of mammalian embryonic lethality
Source: Nat Commun. 2019 Jun 26;10:2792. doi: 10.1038/s41467-019-10642-x (PMC6594971; doi:10.1038/s41467-019-10642-x)
Supplement: Supplementary file 7 — Supplementary Data 6 [file 41467_2019_10642_MOESM7_ESM.xlsx]

## Sheet: gene_list
Supplementary Data 6. Genes that appear frequently in the No Delay category.
Gene stable ID	Gene name	Gene description
ENSMUSG00000000056	Narf	nuclear prelamin A recognition factor [Source:MGI Symbol;Acc:MGI:1914858]
ENSMUSG00000000093	Tbx2	T-box 2 [Source:MGI Symbol;Acc:MGI:98494]
ENSMUSG00000000126	Wnt9a	wingless-type MMTV integration site family, member 9A [Source:MGI Symbol;Acc:MGI:2446084]
ENSMUSG00000000561	Wdr77	WD repeat domain 77 [Source:MGI Symbol;Acc:MGI:1917715]
ENSMUSG00000001017	Chtop	chromatin target of PRMT1 [Source:MGI Symbol;Acc:MGI:1913761]
ENSMUSG00000001119	Col6a1	collagen, type VI, alpha 1 [Source:MGI Symbol;Acc:MGI:88459]
ENSMUSG00000001323	Srr	serine racemase [Source:MGI Symbol;Acc:MGI:1351636]
ENSMUSG00000003123	Lipe	lipase, hormone sensitive [Source:MGI Symbol;Acc:MGI:96790]
ENSMUSG00000003934	Efnb3	ephrin B3 [Source:MGI Symbol;Acc:MGI:109196]
ENSMUSG00000005220	Corin	corin [Source:MGI Symbol;Acc:MGI:1349451]
ENSMUSG00000006586	Runx1t1	RUNX1 translocation partner 1 [Source:MGI Symbol;Acc:MGI:104793]
ENSMUSG00000007097	Atp1a2	ATPase, Na+/K+ transporting, alpha 2 polypeptide [Source:MGI Symbol;Acc:MGI:88106]
ENSMUSG00000008398	Elk3	ELK3, member of ETS oncogene family [Source:MGI Symbol;Acc:MGI:101762]
ENSMUSG00000010663	Fads1	fatty acid desaturase 1 [Source:MGI Symbol;Acc:MGI:1923517]
ENSMUSG00000011832	Evi5l	ecotropic viral integration site 5 like [Source:MGI Symbol;Acc:MGI:2442167]
ENSMUSG00000011877	Git1	GIT ArfGAP 1 [Source:MGI Symbol;Acc:MGI:1927140]
ENSMUSG00000012422	Tmem167	transmembrane protein 167 [Source:MGI Symbol;Acc:MGI:1913324]
ENSMUSG00000015176	Nolc1	nucleolar and coiled-body phosphoprotein 1 [Source:MGI Symbol;Acc:MGI:1918019]
ENSMUSG00000015671	Psma2	proteasome (prosome, macropain) subunit, alpha type 2 [Source:MGI Symbol;Acc:MGI:104885]
ENSMUSG00000015994	Fnta	farnesyltransferase, CAAX box, alpha [Source:MGI Symbol;Acc:MGI:104683]
ENSMUSG00000017144	Rnd3	Rho family GTPase 3 [Source:MGI Symbol;Acc:MGI:1921444]
ENSMUSG00000017969	Ptgis	prostaglandin I2 (prostacyclin) synthase [Source:MGI Symbol;Acc:MGI:1097156]
ENSMUSG00000018239	Zcchc10	zinc finger, CCHC domain containing 10 [Source:MGI Symbol;Acc:MGI:1196228]
ENSMUSG00000018583	G3bp1	GTPase activating protein (SH3 domain) binding protein 1 [Source:MGI Symbol;Acc:MGI:1351465]
ENSMUSG00000018865	Sult4a1	sulfotransferase family 4A, member 1 [Source:MGI Symbol;Acc:MGI:1888971]
ENSMUSG00000019817	Plagl1	pleiomorphic adenoma gene-like 1 [Source:MGI Symbol;Acc:MGI:1100874]
ENSMUSG00000019942	Cdk1	cyclin-dependent kinase 1 [Source:MGI Symbol;Acc:MGI:88351]
ENSMUSG00000020009	Ifngr1	interferon gamma receptor 1 [Source:MGI Symbol;Acc:MGI:107655]
ENSMUSG00000020366	Mapk9	mitogen-activated protein kinase 9 [Source:MGI Symbol;Acc:MGI:1346862]
ENSMUSG00000020393	Kremen1	kringle containing transmembrane protein 1 [Source:MGI Symbol;Acc:MGI:1933988]
ENSMUSG00000020534	Shmt1	serine hydroxymethyltransferase 1 (soluble) [Source:MGI Symbol;Acc:MGI:98299]
ENSMUSG00000020571	Pdia6	protein disulfide isomerase associated 6 [Source:MGI Symbol;Acc:MGI:1919103]
ENSMUSG00000020706	Ftsj3	FtsJ RNA methyltransferase homolog 3 (E. coli) [Source:MGI Symbol;Acc:MGI:1860295]
ENSMUSG00000020717	Pecam1	platelet/endothelial cell adhesion molecule 1 [Source:MGI Symbol;Acc:MGI:97537]
ENSMUSG00000020747	Tmem94	transmembrane protein 94 [Source:MGI Symbol;Acc:MGI:1919197]
ENSMUSG00000021048	Mthfd1	methylenetetrahydrofolate dehydrogenase (NADP+ dependent), methenyltetrahydrofolate cyclohydrolase, formyltetrahydrofolate synthase [Source:MGI Symbol;Acc:MGI:1342005]
ENSMUSG00000021193	Pitrm1	pitrilysin metallepetidase 1 [Source:MGI Symbol;Acc:MGI:1916867]
ENSMUSG00000021701	Plk2	polo like kinase 2 [Source:MGI Symbol;Acc:MGI:1099790]
ENSMUSG00000021832	Psmc6	proteasome (prosome, macropain) 26S subunit, ATPase, 6 [Source:MGI Symbol;Acc:MGI:1914339]
ENSMUSG00000022122	Ednrb	endothelin receptor type B [Source:MGI Symbol;Acc:MGI:102720]
ENSMUSG00000022240	Ctnnd2	catenin (cadherin associated protein), delta 2 [Source:MGI Symbol;Acc:MGI:1195966]
ENSMUSG00000022456	2003-09-01	septin 3 [Source:MGI Symbol;Acc:MGI:1345148]
ENSMUSG00000022510	Trp63	transformation related protein 63 [Source:MGI Symbol;Acc:MGI:1330810]
ENSMUSG00000022514	Il1rap	interleukin 1 receptor accessory protein [Source:MGI Symbol;Acc:MGI:104975]
ENSMUSG00000022674	Ube2v2	ubiquitin-conjugating enzyme E2 variant 2 [Source:MGI Symbol;Acc:MGI:1917870]
ENSMUSG00000022724	Riox2	ribosomal oxygenase 2 [Source:MGI Symbol;Acc:MGI:1914264]
ENSMUSG00000022842	Ece2	endothelin converting enzyme 2 [Source:MGI Symbol;Acc:MGI:1101356]
ENSMUSG00000022849	Hspbap1	Hspb associated protein 1 [Source:MGI Symbol;Acc:MGI:1913917]
ENSMUSG00000022957	Itsn1	intersectin 1 (SH3 domain protein 1A) [Source:MGI Symbol;Acc:MGI:1338069]
ENSMUSG00000022962	Gart	phosphoribosylglycinamide formyltransferase [Source:MGI Symbol;Acc:MGI:95654]
ENSMUSG00000024063	Lbh	limb-bud and heart [Source:MGI Symbol;Acc:MGI:1925139]
ENSMUSG00000024097	Srsf7	serine/arginine-rich splicing factor 7 [Source:MGI Symbol;Acc:MGI:1926232]
ENSMUSG00000024112	Cacna1h	calcium channel, voltage-dependent, T type, alpha 1H subunit [Source:MGI Symbol;Acc:MGI:1928842]
ENSMUSG00000024150	Mcfd2	multiple coagulation factor deficiency 2 [Source:MGI Symbol;Acc:MGI:2183439]
ENSMUSG00000024347	Psd2	pleckstrin and Sec7 domain containing 2 [Source:MGI Symbol;Acc:MGI:1921252]
ENSMUSG00000024440	Pcdh12	protocadherin 12 [Source:MGI Symbol;Acc:MGI:1855700]
ENSMUSG00000024754	Cemip2	cell migration inducing hyaluronidase 2 [Source:MGI Symbol;Acc:MGI:1890373]
ENSMUSG00000025474	Tubgcp2	tubulin, gamma complex associated protein 2 [Source:MGI Symbol;Acc:MGI:1921487]
ENSMUSG00000025555	Farp1	FERM, RhoGEF (Arhgef) and pleckstrin domain protein 1 (chondrocyte-derived) [Source:MGI Symbol;Acc:MGI:2446173]
ENSMUSG00000025995	Wdr75	WD repeat domain 75 [Source:MGI Symbol;Acc:MGI:1920924]
ENSMUSG00000026019	Wdr12	WD repeat domain 12 [Source:MGI Symbol;Acc:MGI:1927241]
ENSMUSG00000026192	Atic	5-aminoimidazole-4-carboxamide ribonucleotide formyltransferase/IMP cyclohydrolase [Source:MGI Symbol;Acc:MGI:1351352]
ENSMUSG00000026249	Serpine2	serine (or cysteine) peptidase inhibitor, clade E, member 2 [Source:MGI Symbol;Acc:MGI:101780]
ENSMUSG00000026426	Arl8a	ADP-ribosylation factor-like 8A [Source:MGI Symbol;Acc:MGI:1915974]
ENSMUSG00000026617	Bpnt1	bisphosphate 3'-nucleotidase 1 [Source:MGI Symbol;Acc:MGI:1338800]
ENSMUSG00000026797	Stxbp1	syntaxin binding protein 1 [Source:MGI Symbol;Acc:MGI:107363]
ENSMUSG00000026821	Ralgds	ral guanine nucleotide dissociation stimulator [Source:MGI Symbol;Acc:MGI:107485]
ENSMUSG00000027018	Hat1	histone aminotransferase 1 [Source:MGI Symbol;Acc:MGI:96013]
ENSMUSG00000027132	Katnbl1	katanin p80 subunit B like 1 [Source:MGI Symbol;Acc:MGI:1919675]
ENSMUSG00000027309	4930402H24Rik	RIKEN cDNA 4930402H24 gene [Source:MGI Symbol;Acc:MGI:1923029]
ENSMUSG00000027323	Rad51	RAD51 recombinase [Source:MGI Symbol;Acc:MGI:97890]
ENSMUSG00000027395	Polr1b	polymerase (RNA) I polypeptide B [Source:MGI Symbol;Acc:MGI:108014]
ENSMUSG00000027457	Snph	syntaphilin [Source:MGI Symbol;Acc:MGI:2139270]
ENSMUSG00000027552	E2f5	E2F transcription factor 5 [Source:MGI Symbol;Acc:MGI:105091]
ENSMUSG00000027722	Spata5	spermatogenesis associated 5 [Source:MGI Symbol;Acc:MGI:1927170]
ENSMUSG00000027787	Nmd3	NMD3 ribosome export adaptor [Source:MGI Symbol;Acc:MGI:2140103]
ENSMUSG00000027955	Fam198b	family with sequence similarity 198, member B [Source:MGI Symbol;Acc:MGI:1915909]
ENSMUSG00000028019	Pdgfc	platelet-derived growth factor, C polypeptide [Source:MGI Symbol;Acc:MGI:1859631]
ENSMUSG00000028293	Slc35a1	solute carrier family 35 (CMP-sialic acid transporter), member 1 [Source:MGI Symbol;Acc:MGI:1345622]
ENSMUSG00000028633	Ctps	cytidine 5'-triphosphate synthase [Source:MGI Symbol;Acc:MGI:1858304]
ENSMUSG00000028691	Prdx1	peroxiredoxin 1 [Source:MGI Symbol;Acc:MGI:99523]
ENSMUSG00000028766	Alpl	alkaline phosphatase, liver/bone/kidney [Source:MGI Symbol;Acc:MGI:87983]
ENSMUSG00000028782	Adgrb2	adhesion G protein-coupled receptor B2 [Source:MGI Symbol;Acc:MGI:2451244]
ENSMUSG00000028864	Hgf	hepatocyte growth factor [Source:MGI Symbol;Acc:MGI:96079]
ENSMUSG00000028871	Rspo1	R-spondin 1 [Source:MGI Symbol;Acc:MGI:2183426]
ENSMUSG00000029246	Ppat	phosphoribosyl pyrophosphate amidotransferase [Source:MGI Symbol;Acc:MGI:2387203]
ENSMUSG00000029392	Rilpl1	Rab interacting lysosomal protein-like 1 [Source:MGI Symbol;Acc:MGI:1922945]
ENSMUSG00000029432	Nipsnap2	nipsnap homolog 2 [Source:MGI Symbol;Acc:MGI:1278343]
ENSMUSG00000029730	Mcm7	minichromosome maintenance complex component 7 [Source:MGI Symbol;Acc:MGI:1298398]
ENSMUSG00000030064	Frmd4b	FERM domain containing 4B [Source:MGI Symbol;Acc:MGI:2141794]
ENSMUSG00000030067	Foxp1	forkhead box P1 [Source:MGI Symbol;Acc:MGI:1914004]
ENSMUSG00000030123	Plxnd1	plexin D1 [Source:MGI Symbol;Acc:MGI:2154244]
ENSMUSG00000030170	Wnt5b	wingless-type MMTV integration site family, member 5B [Source:MGI Symbol;Acc:MGI:98959]
ENSMUSG00000030249	Abcc9	ATP-binding cassette, sub-family C (CFTR/MRP), member 9 [Source:MGI Symbol;Acc:MGI:1352630]
ENSMUSG00000030255	Sspn	sarcospan [Source:MGI Symbol;Acc:MGI:1353511]
ENSMUSG00000030505	Prmt3	protein arginine N-methyltransferase 3 [Source:MGI Symbol;Acc:MGI:1919224]
ENSMUSG00000030513	Pcsk6	proprotein convertase subtilisin/kexin type 6 [Source:MGI Symbol;Acc:MGI:102897]
ENSMUSG00000030662	Ipo5	importin 5 [Source:MGI Symbol;Acc:MGI:1917822]
ENSMUSG00000030674	Qprt	quinolinate phosphoribosyltransferase [Source:MGI Symbol;Acc:MGI:1914625]
ENSMUSG00000030983	Bccip	BRCA2 and CDKN1A interacting protein [Source:MGI Symbol;Acc:MGI:1913415]
ENSMUSG00000031103	Elf4	E74-like factor 4 (ets domain transcription factor) [Source:MGI Symbol;Acc:MGI:1928377]
ENSMUSG00000031310	Zmym3	zinc finger, MYM-type 3 [Source:MGI Symbol;Acc:MGI:1927231]
ENSMUSG00000031370	Zrsr2	zinc finger (CCCH type), RNA binding motif and serine/arginine rich 2 [Source:MGI Symbol;Acc:MGI:103287]
ENSMUSG00000031558	Slit2	slit guidance ligand 2 [Source:MGI Symbol;Acc:MGI:1315205]
ENSMUSG00000031578	Mak16	MAK16 homolog [Source:MGI Symbol;Acc:MGI:1915170]
ENSMUSG00000031584	Gsr	glutathione reductase [Source:MGI Symbol;Acc:MGI:95804]
ENSMUSG00000031657	Heatr3	HEAT repeat containing 3 [Source:MGI Symbol;Acc:MGI:2444491]
ENSMUSG00000031984	2810004N23Rik	RIKEN cDNA 2810004N23 gene [Source:MGI Symbol;Acc:MGI:1913773]
ENSMUSG00000032024	Clmp	CXADR-like membrane protein [Source:MGI Symbol;Acc:MGI:1918816]
ENSMUSG00000032440	Tgfbr2	transforming growth factor, beta receptor II [Source:MGI Symbol;Acc:MGI:98729]
ENSMUSG00000032816	Igdcc4	immunoglobulin superfamily, DCC subclass, member 4 [Source:MGI Symbol;Acc:MGI:1858497]
ENSMUSG00000032834	Pwp2	PWP2 periodic tryptophan protein homolog (yeast) [Source:MGI Symbol;Acc:MGI:1341200]
ENSMUSG00000033767	Tmem131l	transmembrane 131 like [Source:MGI Symbol;Acc:MGI:2443399]
ENSMUSG00000033813	Tcea1	transcription elongation factor A (SII) 1 [Source:MGI Symbol;Acc:MGI:1196624]
ENSMUSG00000034135	Sik3	SIK family kinase 3 [Source:MGI Symbol;Acc:MGI:2446296]
ENSMUSG00000034168	Irf2bpl	interferon regulatory factor 2 binding protein-like [Source:MGI Symbol;Acc:MGI:2442463]
ENSMUSG00000034187	Nsf	N-ethylmaleimide sensitive fusion protein [Source:MGI Symbol;Acc:MGI:104560]
ENSMUSG00000034390	Cmip	c-Maf inducing protein [Source:MGI Symbol;Acc:MGI:1921690]
ENSMUSG00000034486	Gbx2	gastrulation brain homeobox 2 [Source:MGI Symbol;Acc:MGI:95668]
ENSMUSG00000035168	Tanc1	tetratricopeptide repeat, ankyrin repeat and coiled-coil containing 1 [Source:MGI Symbol;Acc:MGI:1914110]
ENSMUSG00000035357	Pdzrn3	PDZ domain containing RING finger 3 [Source:MGI Symbol;Acc:MGI:1933157]
ENSMUSG00000035493	Tgfbi	transforming growth factor, beta induced [Source:MGI Symbol;Acc:MGI:99959]
ENSMUSG00000036036	Zfp57	zinc finger protein 57 [Source:MGI Symbol;Acc:MGI:99204]
ENSMUSG00000036160	Surf6	surfeit gene 6 [Source:MGI Symbol;Acc:MGI:98447]
ENSMUSG00000036564	Ndrg4	N-myc downstream regulated gene 4 [Source:MGI Symbol;Acc:MGI:2384590]
ENSMUSG00000036596	Cpz	carboxypeptidase Z [Source:MGI Symbol;Acc:MGI:88487]
ENSMUSG00000037138	Aff3	AF4/FMR2 family, member 3 [Source:MGI Symbol;Acc:MGI:106927]
ENSMUSG00000038335	Tsr1	TSR1 20S rRNA accumulation [Source:MGI Symbol;Acc:MGI:2144566]
ENSMUSG00000038351	Sgsm2	small G protein signaling modulator 2 [Source:MGI Symbol;Acc:MGI:2144695]
ENSMUSG00000038486	Sv2a	synaptic vesicle glycoprotein 2 a [Source:MGI Symbol;Acc:MGI:1927139]
ENSMUSG00000038780	Smurf1	SMAD specific E3 ubiquitin protein ligase 1 [Source:MGI Symbol;Acc:MGI:1923038]
ENSMUSG00000038975	Rabggtb	Rab geranylgeranyl transferase, b subunit [Source:MGI Symbol;Acc:MGI:99537]
ENSMUSG00000039199	Zdhhc1	zinc finger, DHHC domain containing 1 [Source:MGI Symbol;Acc:MGI:1918046]
ENSMUSG00000039205	Ciz1	CDKN1A interacting zinc finger protein 1 [Source:MGI Symbol;Acc:MGI:1920234]
ENSMUSG00000039231	Suv39h1	suppressor of variegation 3-9 1 [Source:MGI Symbol;Acc:MGI:1099440]
ENSMUSG00000039682	Lap3	leucine aminopeptidase 3 [Source:MGI Symbol;Acc:MGI:1914238]
ENSMUSG00000040254	Sema3d	sema domain, immunoglobulin domain (Ig), short basic domain, secreted, (semaphorin) 3D [Source:MGI Symbol;Acc:MGI:1860118]
ENSMUSG00000040430	Pitpnc1	phosphatidylinositol transfer protein, cytoplasmic 1 [Source:MGI Symbol;Acc:MGI:1919045]
ENSMUSG00000040463	Mybbp1a	MYB binding protein (P160) 1a [Source:MGI Symbol;Acc:MGI:106181]
ENSMUSG00000040725	Hnrnpul1	heterogeneous nuclear ribonucleoprotein U-like 1 [Source:MGI Symbol;Acc:MGI:2443517]
ENSMUSG00000040856	Dlk1	delta like non-canonical Notch ligand 1 [Source:MGI Symbol;Acc:MGI:94900]
ENSMUSG00000041025	Iffo2	intermediate filament family orphan 2 [Source:MGI Symbol;Acc:MGI:2140675]
ENSMUSG00000041084	Ostc	oligosaccharyltransferase complex subunit (non-catalytic) [Source:MGI Symbol;Acc:MGI:1913607]
ENSMUSG00000041375	Ccdc9	coiled-coil domain containing 9 [Source:MGI Symbol;Acc:MGI:1921443]
ENSMUSG00000041445	Mmrn2	multimerin 2 [Source:MGI Symbol;Acc:MGI:2385618]
ENSMUSG00000041747	Utp15	UTP15 small subunit processome component [Source:MGI Symbol;Acc:MGI:2145443]
ENSMUSG00000041859	Mcm3	minichromosome maintenance complex component 3 [Source:MGI Symbol;Acc:MGI:101845]
ENSMUSG00000041995	Zbed3	zinc finger, BED type containing 3 [Source:MGI Symbol;Acc:MGI:1919364]
ENSMUSG00000042079	Hnrnpf	heterogeneous nuclear ribonucleoprotein F [Source:MGI Symbol;Acc:MGI:2138741]
ENSMUSG00000042156	Dzip1	DAZ interacting protein 1 [Source:MGI Symbol;Acc:MGI:1914311]
ENSMUSG00000042396	Rbm7	RNA binding motif protein 7 [Source:MGI Symbol;Acc:MGI:1914260]
ENSMUSG00000042589	Cux2	cut-like homeobox 2 [Source:MGI Symbol;Acc:MGI:107321]
ENSMUSG00000042607	Asb4	ankyrin repeat and SOCS box-containing 4 [Source:MGI Symbol;Acc:MGI:1929751]
ENSMUSG00000043998	Mgat2	mannoside acetylglucosaminyltransferase 2 [Source:MGI Symbol;Acc:MGI:2384966]
ENSMUSG00000044365	Cxxc4	CXXC finger 4 [Source:MGI Symbol;Acc:MGI:2442112]
ENSMUSG00000044408	Sptssa	serine palmitoyltransferase, small subunit A [Source:MGI Symbol;Acc:MGI:1913399]
ENSMUSG00000045092	S1pr1	sphingosine-1-phosphate receptor 1 [Source:MGI Symbol;Acc:MGI:1096355]
ENSMUSG00000045100	Slc25a26	solute carrier family 25 (mitochondrial carrier, phosphate carrier), member 26 [Source:MGI Symbol;Acc:MGI:1914832]
ENSMUSG00000046402	Rbp1	retinol binding protein 1, cellular [Source:MGI Symbol;Acc:MGI:97876]
ENSMUSG00000047867	Gimap6	GTPase, IMAP family member 6 [Source:MGI Symbol;Acc:MGI:1918876]
ENSMUSG00000048040	Arxes2	adipocyte-related X-chromosome expressed sequence 2 [Source:MGI Symbol;Acc:MGI:1924226]
ENSMUSG00000049090	Zadh2	zinc binding alcohol dehydrogenase, domain containing 2 [Source:MGI Symbol;Acc:MGI:2444835]
ENSMUSG00000049091	Sephs2	selenophosphate synthetase 2 [Source:MGI Symbol;Acc:MGI:108388]
ENSMUSG00000050010	Shisa3	shisa family member 3 [Source:MGI Symbol;Acc:MGI:3041225]
ENSMUSG00000050822	Slc29a4	solute carrier family 29 (nucleoside transporters), member 4 [Source:MGI Symbol;Acc:MGI:2385330]
ENSMUSG00000051159	Cited1	Cbp/p300-interacting transactivator with Glu/Asp-rich carboxy-terminal domain 1 [Source:MGI Symbol;Acc:MGI:108023]
ENSMUSG00000051579	Tceal8	transcription elongation factor A (SII)-like 8 [Source:MGI Symbol;Acc:MGI:1913934]
ENSMUSG00000052684	Jun	jun proto-oncogene [Source:MGI Symbol;Acc:MGI:96646]
ENSMUSG00000053007	Creb5	cAMP responsive element binding protein 5 [Source:MGI Symbol;Acc:MGI:2443973]
ENSMUSG00000053025	Sv2b	synaptic vesicle glycoprotein 2 b [Source:MGI Symbol;Acc:MGI:1927338]
ENSMUSG00000055639	Dach1	dachshund family transcription factor 1 [Source:MGI Symbol;Acc:MGI:1277991]
ENSMUSG00000056209	Npm3	nucleoplasmin 3 [Source:MGI Symbol;Acc:MGI:894653]
ENSMUSG00000056481	Cd248	CD248 antigen, endosialin [Source:MGI Symbol;Acc:MGI:1917695]
ENSMUSG00000056492	Adgrf5	adhesion G protein-coupled receptor F5 [Source:MGI Symbol;Acc:MGI:2182928]
ENSMUSG00000057329	Bcl2	B cell leukemia/lymphoma 2 [Source:MGI Symbol;Acc:MGI:88138]
ENSMUSG00000057777	Mab21l2	mab-21-like 2 (C. elegans) [Source:MGI Symbol;Acc:MGI:1346022]
ENSMUSG00000057880	Abat	4-aminobutyrate aminotransferase [Source:MGI Symbol;Acc:MGI:2443582]
ENSMUSG00000058503	Fam133b	family with sequence similarity 133, member B [Source:MGI Symbol;Acc:MGI:1915402]
ENSMUSG00000058809	Hspd1-ps3	heat shock protein 1 (chaperonin), pseudogene 3 [Source:MGI Symbol;Acc:MGI:3651246]
ENSMUSG00000059013	Sh2d3c	SH2 domain containing 3C [Source:MGI Symbol;Acc:MGI:1351631]
ENSMUSG00000060519	Tor3a	torsin family 3, member A [Source:MGI Symbol;Acc:MGI:1353652]
ENSMUSG00000064210	Ano6	anoctamin 6 [Source:MGI Symbol;Acc:MGI:2145890]
ENSMUSG00000064225	Paqr9	progestin and adipoQ receptor family member IX [Source:MGI Symbol;Acc:MGI:1922802]
ENSMUSG00000071650	Ganab	alpha glucosidase 2 alpha neutral subunit [Source:MGI Symbol;Acc:MGI:1097667]
ENSMUSG00000072623	Zfp9	zinc finger protein 9 [Source:MGI Symbol;Acc:MGI:99210]
ENSMUSG00000073676	Hspe1	heat shock protein 1 (chaperonin 10) [Source:MGI Symbol;Acc:MGI:104680]
ENSMUSG00000079225	Gm9531	predicted gene 9531 [Source:MGI Symbol;Acc:MGI:3779940]
ENSMUSG00000081999	Gm13461	predicted gene 13461 [Source:MGI Symbol;Acc:MGI:3650103]
ENSMUSG00000083261	Gm7816	predicted pseudogene 7816 [Source:MGI Symbol;Acc:MGI:3646286]
ENSMUSG00000083899	Gm12346	predicted gene 12346 [Source:MGI Symbol;Acc:MGI:3649810]
ENSMUSG00000086583	Gm15500	predicted pseudogene 15500 [Source:MGI Symbol;Acc:MGI:3782947]
ENSMUSG00000089726	Mir17hg	Mir17 host gene (non-protein coding) [Source:MGI Symbol;Acc:MGI:1923207]
ENSMUSG00000092203	1110038B12Rik	RIKEN cDNA 1110038B12 gene [Source:MGI Symbol;Acc:MGI:1916013]
ENSMUSG00000098557	Kctd12	potassium channel tetramerisation domain containing 12 [Source:MGI Symbol;Acc:MGI:2145823]
ENSMUSG00000102918	Pcdhgc3	protocadherin gamma subfamily C, 3 [Source:MGI Symbol;Acc:MGI:1935201]
ENSMUSG00000112825	Gm9118	predicted gene 9118 [Source:MGI Symbol;Acc:MGI:3648185]

## Sheet: GO enrichment
Supplementary Data 6. Genes that appear frequently in the No Delay category. GO enrichment of gene list
GO.ID	Term	Annotated	Significant	Expected	pval
GO:0009113	purine nucleobase biosynthetic process	10	4	0.09	1.2e-06
GO:0009070	serine family amino acid biosynthetic pr...	15	4	0.13	7.7e-06
GO:0006188	IMP biosynthetic process	10	3	0.09	8e-05
GO:0009396	folic acid-containing compound biosynthe...	11	3	0.1	0.00011
GO:0006364	rRNA processing	171	8	1.52	0.00015
GO:0048565	digestive tract development	129	7	1.15	0.00016
GO:0060043	regulation of cardiac muscle cell prolif...	33	4	0.29	0.0002
GO:0007620	copulation	18	3	0.16	0.00052
GO:0031100	organ regeneration	81	5	0.72	0.00079
GO:0060828	regulation of canonical Wnt signaling pa...	178	7	1.59	0.00111
GO:0030318	melanocyte differentiation	24	3	0.21	0.00123
GO:0002053	positive regulation of mesenchymal cell ...	26	3	0.23	0.00156
GO:0006270	DNA replication initiation	26	3	0.23	0.00156
GO:0016486	peptide hormone processing	26	3	0.23	0.00156
GO:0043524	negative regulation of neuron apoptotic ...	140	6	1.25	0.00162
GO:0021549	cerebellum development	98	5	0.87	0.00186
GO:0048661	positive regulation of smooth muscle cel...	60	4	0.54	0.00202
GO:0046653	tetrahydrofolate metabolic process	18	4	0.16	0.00209
GO:0022612	gland morphogenesis	111	7	0.99	0.00217
GO:0009611	response to wounding	669	16	5.97	0.0022
GO:0006913	nucleocytoplasmic transport	380	10	3.39	0.00225
GO:0051289	protein homotetramerization	64	4	0.57	0.00256
GO:0003151	outflow tract morphogenesis	66	4	0.59	0.00287
GO:0051965	positive regulation of synapse assembly	66	4	0.59	0.00287
GO:0050808	synapse organization	229	10	2.04	0.00316
GO:0035999	tetrahydrofolate interconversion	10	2	0.09	0.0034
GO:0090331	negative regulation of platelet aggregat...	10	2	0.09	0.0034
GO:0001525	angiogenesis	398	13	3.55	0.00341
GO:0042273	ribosomal large subunit biogenesis	70	4	0.62	0.00355
GO:0010631	epithelial cell migration	220	7	1.96	0.00367
GO:0042493	response to drug	411	10	3.67	0.00393
GO:0031323	regulation of cellular metabolic process	5589	72	49.84	0.00406
GO:0031650	regulation of heat generation	11	2	0.1	0.00413
GO:0014041	regulation of neuron maturation	11	2	0.1	0.00413
GO:0060525	prostate glandular acinus development	11	2	0.1	0.00413
GO:0000904	cell morphogenesis involved in different...	702	14	6.26	0.00425
GO:0001569	patterning of blood vessels	38	3	0.34	0.00468
GO:0044767	single-organism developmental process	5560	86	49.58	0.00489
GO:0018342	protein prenylation	12	2	0.11	0.00492
GO:0060742	epithelial cell differentiation involved...	12	2	0.11	0.00492
GO:0060433	bronchus development	12	2	0.11	0.00492
GO:0043271	negative regulation of ion transport	77	4	0.69	0.00499
GO:0055078	sodium ion homeostasis	40	3	0.36	0.00541
GO:0030178	negative regulation of Wnt signaling pat...	127	5	1.13	0.00566
GO:1901642	nucleoside transmembrane transport	13	2	0.12	0.00578
GO:0044708	single-organism behavior	436	10	3.89	0.0059
GO:0030278	regulation of ossification	182	6	1.62	0.00591
GO:0045740	positive regulation of DNA replication	81	4	0.72	0.00597
GO:0030335	positive regulation of cell migration	370	9	3.3	0.00612
GO:0048483	autonomic nervous system development	42	3	0.37	0.0062
GO:0043547	positive regulation of GTPase activity	440	10	3.92	0.00628
GO:0007264	small GTPase mediated signal transductio...	512	11	4.57	0.00639
GO:0043648	dicarboxylic acid metabolic process	84	4	0.75	0.00678
GO:0010243	response to organonitrogen compound	742	14	6.62	0.00683
GO:0042542	response to hydrogen peroxide	133	5	1.19	0.00685
GO:0048013	ephrin receptor signaling pathway	44	3	0.39	0.00707
GO:1901991	negative regulation of mitotic cell cycl...	135	5	1.2	0.00729
GO:0007569	cell aging	86	4	0.77	0.00737
GO:0031175	neuron projection development	774	17	6.9	0.00765
GO:0060996	dendritic spine development	87	4	0.78	0.00767
GO:0006361	transcription initiation from RNA polyme...	15	2	0.13	0.00769
GO:0014912	negative regulation of smooth muscle cel...	15	2	0.13	0.00769
GO:0045655	regulation of monocyte differentiation	15	2	0.13	0.00769
GO:2000353	positive regulation of endothelial cell ...	15	2	0.13	0.00769
GO:0007568	aging	282	10	2.51	0.00772
GO:0032508	DNA duplex unwinding	46	3	0.41	0.00799
GO:0002067	glandular epithelial cell differentiatio...	48	3	0.43	0.00899
GO:0002062	chondrocyte differentiation	92	4	0.82	0.0093
GO:0051094	positive regulation of developmental pro...	1017	20	9.07	0.0095
GO:0060443	mammary gland morphogenesis	49	3	0.44	0.00952
GO:0006544	glycine metabolic process	17	2	0.15	0.00985
GO:0045765	regulation of angiogenesis	203	6	1.81	0.00987
GO:0001649	osteoblast differentiation	203	6	1.81	0.00987
GO:0003382	epithelial cell morphogenesis	50	3	0.45	0.01006
GO:0007566	embryo implantation	50	3	0.45	0.01006
GO:0048667	cell morphogenesis involved in neuron di...	476	10	4.24	0.01059
GO:0042116	macrophage activation	51	3	0.45	0.01062
GO:0043542	endothelial cell migration	149	5	1.33	0.01089
GO:0070887	cellular response to chemical stimulus	2184	30	19.48	0.01095
GO:0018195	peptidyl-arginine modification	18	2	0.16	0.01102
GO:0035094	response to nicotine	52	3	0.46	0.01119
GO:0009116	nucleoside metabolic process	792	18	7.06	0.01149
GO:0061138	morphogenesis of a branching epithelium	192	8	1.71	0.01173
GO:0010332	response to gamma radiation	53	3	0.47	0.01179
GO:0031102	neuron projection regeneration	53	3	0.47	0.01179
GO:0006582	melanin metabolic process	19	2	0.17	0.01224
GO:0010002	cardioblast differentiation	19	2	0.17	0.01224
GO:0016339	calcium-dependent cell-cell adhesion	19	2	0.17	0.01224
GO:0033189	response to vitamin A	19	2	0.17	0.01224
GO:0000082	G1/S transition of mitotic cell cycle	154	5	1.37	0.01243
GO:0043279	response to alkaloid	154	5	1.37	0.01243
GO:0014070	response to organic cyclic compound	881	15	7.86	0.01262
GO:0090090	negative regulation of canonical Wnt sig...	101	4	0.9	0.01278
GO:0008542	visual learning	55	3	0.49	0.01303
GO:0071230	cellular response to amino acid stimulus	55	3	0.49	0.01303
GO:0060045	positive regulation of cardiac muscle ce...	20	2	0.18	0.01352
GO:0035813	regulation of renal sodium excretion	20	2	0.18	0.01352
GO:0051171	regulation of nitrogen compound metaboli...	4276	57	38.13	0.01368
GO:0001836	release of cytochrome c from mitochondri...	56	3	0.5	0.01368
GO:0042060	wound healing	366	10	3.26	0.01398
GO:0048812	neuron projection morphogenesis	498	10	4.44	0.01416
GO:0044085	cellular component biogenesis	2272	43	20.26	0.01481
GO:0007611	learning or memory	222	6	1.98	0.01482
GO:0016050	vesicle organization	222	6	1.98	0.01482
GO:2000209	regulation of anoikis	21	2	0.19	0.01486
GO:0003148	outflow tract septum morphogenesis	21	2	0.19	0.01486
GO:0035812	renal sodium excretion	21	2	0.19	0.01486
GO:0071310	cellular response to organic substance	1774	25	15.82	0.01494
GO:0007093	mitotic cell cycle checkpoint	106	4	0.95	0.01503
GO:0097061	dendritic spine organization	58	3	0.52	0.01504
GO:0007632	visual behavior	58	3	0.52	0.01504
GO:0048858	cell projection morphogenesis	738	13	6.58	0.01527
GO:0010632	regulation of epithelial cell migration	163	5	1.45	0.01555
GO:1901657	glycosyl compound metabolic process	812	18	7.24	0.01557
GO:0009893	positive regulation of metabolic process	2756	38	24.58	0.01573
GO:0042255	ribosome assembly	59	3	0.53	0.01574
GO:0031325	positive regulation of cellular metaboli...	2562	36	22.85	0.01576
GO:0001763	morphogenesis of a branching structure	204	8	1.82	0.01578
GO:0060292	long term synaptic depression	22	2	0.2	0.01625
GO:0060445	branching involved in salivary gland mor...	22	2	0.2	0.01625
GO:0044706	multi-multicellular organism process	227	6	2.02	0.01636
GO:0042274	ribosomal small subunit biogenesis	60	3	0.54	0.01646
GO:0019219	regulation of nucleobase-containing comp...	4215	56	37.59	0.01657
GO:0044843	cell cycle G1/S phase transition	166	5	1.48	0.0167
GO:0007219	Notch signaling pathway	168	5	1.5	0.0175
GO:0045956	positive regulation of calcium ion-depen...	23	2	0.21	0.0177
GO:0044062	regulation of excretion	23	2	0.21	0.0177
GO:0009790	embryo development	1005	16	8.96	0.01809
GO:0080090	regulation of primary metabolic process	5622	69	50.14	0.01809
GO:0051093	negative regulation of developmental pro...	838	14	7.47	0.01823
GO:0050878	regulation of body fluid levels	314	9	2.8	0.01859
GO:0007584	response to nutrient	171	5	1.52	0.01874
GO:0051253	negative regulation of RNA metabolic pro...	1183	18	10.55	0.01893
GO:0009199	ribonucleoside triphosphate metabolic pr...	683	16	6.09	0.01897
GO:0048745	smooth muscle tissue development	24	2	0.21	0.01919
GO:0045454	cell redox homeostasis	64	3	0.57	0.01953
GO:0032990	cell part morphogenesis	767	13	6.84	0.02028
GO:0048678	response to axon injury	65	3	0.58	0.02035
GO:0000470	maturation of LSU-rRNA	25	2	0.22	0.02074
GO:0051926	negative regulation of calcium ion trans...	25	2	0.22	0.02074
GO:0051123	RNA polymerase II transcriptional preini...	25	2	0.22	0.02074
GO:0007224	smoothened signaling pathway	119	4	1.06	0.022
GO:0046631	alpha-beta T cell activation	119	4	1.06	0.022
GO:0045597	positive regulation of cell differentiat...	694	12	6.19	0.02204
GO:0044238	primary metabolic process	10116	119	90.21	0.02208
GO:0007565	female pregnancy	179	5	1.6	0.02233
GO:0000460	maturation of 5.8S rRNA	26	2	0.23	0.02234
GO:0006541	glutamine metabolic process	26	2	0.23	0.02234
GO:0046660	female sex differentiation	121	4	1.08	0.02322
GO:0045892	negative regulation of transcription, DN...	1124	17	10.02	0.02345
GO:0072330	monocarboxylic acid biosynthetic process	182	5	1.62	0.02378
GO:0031069	hair follicle morphogenesis	27	2	0.24	0.02399
GO:0043933	macromolecular complex subunit organizat...	1764	27	15.73	0.02415
GO:0010604	positive regulation of macromolecule met...	2453	34	21.88	0.0246
GO:0009894	regulation of catabolic process	1087	21	9.69	0.02476
GO:0034641	cellular nitrogen compound metabolic pro...	5932	82	52.9	0.02481
GO:0050890	cognition	250	6	2.23	0.02491
GO:0006906	vesicle fusion	124	4	1.11	0.02512
GO:0009303	rRNA transcription	28	2	0.25	0.02568
GO:0008045	motor neuron axon guidance	28	2	0.25	0.02568
GO:0006221	pyrimidine nucleotide biosynthetic proce...	28	2	0.25	0.02568
GO:0003203	endocardial cushion morphogenesis	28	2	0.25	0.02568
GO:0006692	prostanoid metabolic process	28	2	0.25	0.02568
GO:0006693	prostaglandin metabolic process	28	2	0.25	0.02568
GO:0010975	regulation of neuron projection developm...	395	8	3.52	0.02571
GO:0051172	negative regulation of nitrogen compound...	1316	19	11.74	0.02609
GO:0030856	regulation of epithelial cell differenti...	127	4	1.13	0.02712
GO:1902679	negative regulation of RNA biosynthetic ...	1144	17	10.2	0.02719
GO:0022607	cellular component assembly	2078	33	18.53	0.02719
GO:0070897	DNA-templated transcriptional preinitiat...	29	2	0.26	0.02743
GO:0000462	maturation of SSU-rRNA from tricistronic...	29	2	0.26	0.02743
GO:0014066	regulation of phosphatidylinositol 3-kin...	73	3	0.65	0.02752
GO:0009141	nucleoside triphosphate metabolic proces...	706	16	6.3	0.02799
GO:1901360	organic cyclic compound metabolic proces...	5976	82	53.29	0.0283
GO:0061564	axon development	403	8	3.59	0.0285
GO:0035113	embryonic appendage morphogenesis	129	4	1.15	0.0285
GO:0030326	embryonic limb morphogenesis	129	4	1.15	0.0285
GO:0065003	macromolecular complex assembly	1420	23	12.66	0.0287
GO:0071704	organic substance metabolic process	10454	121	93.23	0.02894
GO:0010468	regulation of gene expression	4151	48	37.02	0.02916
GO:0035051	cardiocyte differentiation	130	4	1.16	0.02921
GO:0030279	negative regulation of ossification	30	2	0.27	0.02922
GO:2000142	regulation of DNA-templated transcriptio...	30	2	0.27	0.02922
GO:0000578	embryonic axis specification	30	2	0.27	0.02922
GO:0008283	cell proliferation	1773	29	15.81	0.02945
GO:0034654	nucleobase-containing compound biosynthe...	3775	48	33.66	0.02977
GO:0008285	negative regulation of cell proliferatio...	565	10	5.04	0.03057
GO:0048730	epidermis morphogenesis	31	2	0.28	0.03105
GO:0072528	pyrimidine-containing compound biosynthe...	31	2	0.28	0.03105
GO:0043276	anoikis	31	2	0.28	0.03105
GO:0060627	regulation of vesicle-mediated transport	410	8	3.66	0.0311
GO:0007420	brain development	680	15	6.06	0.03178
GO:0007275	multicellular organismal development	4692	72	41.84	0.03224
GO:0031324	negative regulation of cellular metaboli...	1906	25	17	0.03259
GO:0001570	vasculogenesis	78	3	0.7	0.0326
GO:0007612	learning	135	4	1.2	0.0329
GO:2000243	positive regulation of reproductive proc...	32	2	0.29	0.03293
GO:0033993	response to lipid	824	13	7.35	0.0336
GO:0009612	response to mechanical stimulus	201	5	1.79	0.03439
GO:0006725	cellular aromatic compound metabolic pro...	5796	80	51.69	0.03459
GO:0021884	forebrain neuron development	33	2	0.29	0.03485
GO:0010165	response to X-ray	33	2	0.29	0.03485
GO:0002042	cell migration involved in sprouting ang...	33	2	0.29	0.03485
GO:0000183	chromatin silencing at rDNA	33	2	0.29	0.03485
GO:0006807	nitrogen compound metabolic process	6262	85	55.84	0.03627
GO:0048514	blood vessel morphogenesis	484	16	4.32	0.03644
GO:0030857	negative regulation of epithelial cell d...	34	2	0.3	0.03682
GO:0010039	response to iron ion	34	2	0.3	0.03682
GO:0065004	protein-DNA complex assembly	141	4	1.26	0.03767
GO:0007179	transforming growth factor beta receptor...	141	4	1.26	0.03767
GO:0006939	smooth muscle contraction	83	3	0.74	0.03814
GO:0008306	associative learning	83	3	0.74	0.03814
GO:0006357	regulation of transcription from RNA pol...	1749	23	15.6	0.03872
GO:0070741	response to interleukin-6	35	2	0.31	0.03883
GO:0048145	regulation of fibroblast proliferation	84	3	0.75	0.0393
GO:0045934	negative regulation of nucleobase-contai...	1288	18	11.49	0.03933
GO:0071495	cellular response to endogenous stimulus	931	14	8.3	0.03951
GO:0045444	fat cell differentiation	209	5	1.86	0.03962
GO:0048144	fibroblast proliferation	85	3	0.76	0.04048
GO:0048545	response to steroid hormone	433	8	3.86	0.0408
GO:0072132	mesenchyme morphogenesis	36	2	0.32	0.04087
GO:0007435	salivary gland morphogenesis	36	2	0.32	0.04087
GO:1901800	positive regulation of proteasomal prote...	86	3	0.77	0.04168
GO:0090288	negative regulation of cellular response...	86	3	0.77	0.04168
GO:0010629	negative regulation of gene expression	1298	18	11.58	0.04189
GO:0030308	negative regulation of cell growth	146	4	1.3	0.04193
GO:0051252	regulation of RNA metabolic process	3434	40	30.62	0.04224
GO:0001656	metanephros development	87	3	0.78	0.04289
GO:0003014	renal system process	87	3	0.78	0.04289
GO:0090329	regulation of DNA-dependent DNA replicat...	37	2	0.33	0.04296
GO:0001755	neural crest cell migration	37	2	0.33	0.04296
GO:0060485	mesenchyme development	214	5	1.91	0.04311
GO:0035107	appendage morphogenesis	148	4	1.32	0.04371
GO:0035108	limb morphogenesis	148	4	1.32	0.04371
GO:0043112	receptor metabolic process	148	4	1.32	0.04371
GO:0048284	organelle fusion	149	4	1.33	0.04462
GO:0006836	neurotransmitter transport	149	4	1.33	0.04462
GO:0002274	myeloid leukocyte activation	149	4	1.33	0.04462
GO:0007399	nervous system development	2040	39	18.19	0.04487
GO:0042149	cellular response to glucose starvation	38	2	0.34	0.04509
GO:0003197	endocardial cushion development	38	2	0.34	0.04509
GO:0006220	pyrimidine nucleotide metabolic process	38	2	0.34	0.04509
GO:0051155	positive regulation of striated muscle c...	38	2	0.34	0.04509
GO:1903052	positive regulation of proteolysis invol...	89	3	0.79	0.04538
GO:0006139	nucleobase-containing compound metabolic...	5631	78	50.22	0.04562
GO:0060348	bone development	151	4	1.35	0.04646
GO:0046632	alpha-beta T cell differentiation	90	3	0.8	0.04664
GO:0043589	skin morphogenesis	39	2	0.35	0.04725
GO:0031952	regulation of protein autophosphorylatio...	39	2	0.35	0.04725
GO:0007265	Ras protein signal transduction	292	6	2.6	0.04729
GO:0007409	axonogenesis	368	7	3.28	0.04739
GO:0014031	mesenchymal cell development	152	4	1.36	0.0474
GO:0018958	phenol-containing compound metabolic pro...	92	3	0.82	0.04923
GO:0006352	DNA-templated transcription, initiation	108	5	0.96	0.04931
GO:0010596	negative regulation of endothelial cell ...	40	2	0.36	0.04945
GO:0007431	salivary gland development	40	2	0.36	0.04945
GO:0060255	regulation of macromolecule metabolic pr...	5308	60	47.34	0.04955
GO:0031329	regulation of cellular catabolic process	991	19	8.84	0.04962
GO:0051054	positive regulation of DNA metabolic pro...	175	7	1.56	0.04965
GO:0042176	regulation of protein catabolic process	296	6	2.64	0.04991
