# Supplementary material for: Common and distinct transcriptional signatures of mammalian embryonic lethality
Source: Nat Commun. 2019 Jun 26;10:2792. doi: 10.1038/s41467-019-10642-x (PMC6594971; doi:10.1038/s41467-019-10642-x)
Supplement: Supplementary file 8 — Supplementary Data 7 [file 41467_2019_10642_MOESM8_ESM.xlsx]

## Sheet: SupplData6
Supplementary Data 7. Expression of L1MdGf_I repeats in baseline embryos.
Name	Chr	Start	End	Strand	Class	4somites_1 count	4somites_2 count	4somites_3 count	5somites_1 count	5somites_2 count	5somites_3 count	5somites_4 count	6somites_1 count	6somites_2 count	6somites_3 count	6somites_4 count	7somites_1 count	7somites_2 count	7somites_3 count	7somites_4 count	8somites_1 count	8somites_2 count	8somites_3 count	8somites_4 count	9somites_1 count	9somites_2 count	9somites_3 count	9somites_4 count	10somites_1 count	10somites_2 count	10somites_3 count	10somites_4 count	11somites_1 count	11somites_2 count	11somites_3 count	11somites_4 count	12somites_1 count	12somites_2 count	12somites_3 count	12somites_4 count	13somites_1 count	13somites_2 count	13somites_3 count	13somites_4 count	14somites_1 count	14somites_2 count	14somites_3 count	14somites_4 count	15somites_1 count
L1MdGf_I:LINE/L1:27423323:27430150:+	16	27423323	27430150	1	LINE/L1	1	0	0	0	0	0	0	0	0	0	0	0	1	0	0	0	0	0	0	0	1	2	0	0	0	0	0	1	0	1	0	0	1	0	2	0	1	0	1	1	0	0	0	2
L1MdGf_I:LINE/L1:132118973:132125858:-	5	132118973	132125858	-1	LINE/L1	0	0	1	0	0	1	0	0	0	1	1	0	0	0	0	1	0	0	0	0	0	0	0	0	2	0	0	1	0	1	0	0	0	0	0	0	0	0	0	0	1	0	0	1
L1MdGf_I:LINE/L1:80959148:80966825:-	X	80959148	80966825	-1	LINE/L1	0	0	1	0	0	0	0	0	0	0	1	0	0	0	1	0	0	0	0	0	0	0	0	0	1	3	0	0	1	0	0	0	0	1	0	0	1	0	0	0	0	1	0	1
L1MdGf_I:LINE/L1:56240589:56248687:-	6	56240589	56248687	-1	LINE/L1	2	0	1	0	0	0	0	0	0	0	0	1	0	0	0	2	0	0	0	1	0	0	0	0	0	1	0	0	1	0	0	0	0	0	0	0	1	0	0	0	0	0	0	1
L1MdGf_I:LINE/L1:131302095:131308927:-	1	131302095	131308927	-1	LINE/L1	0	0	0	1	0	0	0	0	1	0	1	0	0	0	0	0	0	0	0	0	0	0	0	0	0	0	0	0	1	0	0	0	1	0	1	0	0	0	1	0	0	0	0	0
L1MdGf_I:LINE/L1:47628945:47635458:+	1	47628945	47635458	1	LINE/L1	0	1	0	0	0	0	0	0	0	0	0	0	0	0	0	1	0	0	0	0	0	0	0	0	0	0	0	0	0	0	0	0	0	0	0	0	0	0	0	0	0	0	0	1
L1MdGf_I:LINE/L1:34937982:34944663:-	15	34937982	34944663	-1	LINE/L1	0	0	0	0	0	0	0	0	0	0	1	0	1	0	0	0	0	1	0	0	0	1	0	0	0	0	0	0	0	0	0	0	0	0	0	0	0	0	0	1	0	0	0	1
L1MdGf_I:LINE/L1:80880204:80886928:-	18	80880204	80886928	-1	LINE/L1	0	0	0	0	0	0	1	0	0	0	0	0	0	0	0	0	0	0	0	0	0	0	0	0	0	0	0	0	0	0	0	0	0	1	1	0	0	0	0	0	0	0	0	0
L1MdGf_I:LINE/L1:64779004:64785753:-	10	64779004	64785753	-1	LINE/L1	0	0	0	0	0	0	0	0	0	1	0	0	0	0	0	0	0	0	0	0	0	0	0	1	0	0	0	1	0	0	1	0	0	0	1	0	0	0	0	0	0	0	1	0
L1MdGf_I:LINE/L1:115811688:115818956:-	7	115811688	115818956	-1	LINE/L1	0	0	0	0	0	0	0	0	1	0	0	0	0	0	0	0	0	0	0	0	0	0	0	0	1	0	0	0	0	1	0	0	0	0	0	0	0	0	0	0	0	0	0	0
L1MdGf_I:LINE/L1:67083592:67090705:-	2	67083592	67090705	-1	LINE/L1	2	0	0	0	0	0	0	1	0	0	0	0	0	0	1	0	0	0	0	0	0	1	0	0	0	0	1	0	0	0	0	0	0	0	0	0	0	0	0	0	0	0	0	1
L1MdGf_I:LINE/L1:33026383:33027401:+	18	33026383	33027401	1	LINE/L1	0	0	0	0	0	0	0	0	1	0	0	0	2	0	1	0	0	1	0	0	0	0	0	0	0	0	0	0	0	0	0	0	0	0	0	0	0	0	0	0	0	0	0	0
L1MdGf_I:LINE/L1:141747485:141753932:-	6	141747485	141753932	-1	LINE/L1	0	0	0	0	0	0	1	0	0	0	0	0	0	0	0	1	0	0	0	0	0	0	0	0	0	0	0	0	0	0	0	0	0	1	0	0	0	0	0	0	0	0	0	1
L1MdGf_I:LINE/L1:11904063:11904740:+	14	11904063	11904740	1	LINE/L1	1	0	0	0	0	0	0	0	0	1	0	1	0	0	0	0	0	0	0	1	1	0	0	0	0	0	0	0	0	0	0	1	0	0	0	0	0	0	0	0	0	0	0	0
L1MdGf_I:LINE/L1:128432671:128439723:-	4	128432671	128439723	-1	LINE/L1	0	0	0	0	0	0	0	0	0	0	0	0	0	0	0	1	0	0	0	0	0	0	0	1	0	0	0	0	0	0	0	0	0	0	0	0	0	0	0	0	0	0	0	0
L1MdGf_I:LINE/L1:58235155:58242017:-	7	58235155	58242017	-1	LINE/L1	0	0	0	0	0	1	0	0	0	0	0	0	1	0	1	0	0	0	0	0	0	0	0	0	0	0	0	0	0	0	0	1	1	0	0	0	0	0	0	0	0	0	0	0
L1MdGf_I:LINE/L1:78132591:78139089:-	13	78132591	78139089	-1	LINE/L1	0	0	0	0	0	0	0	0	0	0	0	0	0	0	0	0	0	0	0	0	1	0	0	0	0	0	0	0	0	2	0	0	0	0	0	0	1	0	0	0	0	0	0	0
L1MdGf_I:LINE/L1:95511401:95518113:-	1	95511401	95518113	-1	LINE/L1	0	0	0	0	0	0	0	0	0	0	0	0	0	0	0	0	1	1	0	0	0	0	0	0	1	0	0	0	0	0	0	0	0	0	0	0	0	0	0	0	0	0	0	0
L1MdGf_I:LINE/L1:15393336:15400853:-	X	15393336	15400853	-1	LINE/L1	0	0	0	0	0	0	0	0	0	0	1	0	0	0	0	0	0	0	0	0	0	0	0	0	0	0	0	0	0	0	0	0	0	0	0	0	1	0	0	0	0	1	0	0
L1MdGf_I:LINE/L1:85838241:85845805:-	13	85838241	85845805	-1	LINE/L1	0	2	1	0	0	0	0	0	0	0	0	0	0	0	0	1	0	0	0	0	0	0	0	0	0	0	1	0	0	0	0	0	0	0	0	0	0	0	0	0	0	0	0	0
L1MdGf_I:LINE/L1:100855076:100856833:-	13	100855076	100856833	-1	LINE/L1	0	0	0	0	0	0	0	1	1	0	0	1	0	0	1	0	0	1	0	0	0	0	1	0	0	0	0	0	0	0	0	0	0	0	0	0	0	0	0	0	0	0	0	1
L1MdGf_I:LINE/L1:73229654:73236528:-	9	73229654	73236528	-1	LINE/L1	0	0	0	1	0	0	0	0	0	0	0	0	0	0	0	0	0	0	0	0	0	0	0	0	0	0	0	0	1	0	0	0	1	0	0	0	1	0	0	0	0	0	0	0
L1MdGf_I:LINE/L1:99733364:99740439:-	10	99733364	99740439	-1	LINE/L1	0	0	0	0	0	0	0	0	0	0	0	0	0	0	0	1	0	0	0	0	0	0	0	0	0	1	0	0	0	0	0	0	0	0	0	0	1	0	1	0	0	0	0	0
L1MdGf_I:LINE/L1:81790899:81797828:-	14	81790899	81797828	-1	LINE/L1	0	0	0	0	0	0	0	1	0	0	0	0	0	0	1	0	0	0	0	0	0	0	1	0	0	0	0	0	0	0	0	0	0	0	1	0	0	0	0	0	0	0	0	0
L1MdGf_I:LINE/L1:114817553:114820305:+	10	114817553	114820305	1	LINE/L1	0	0	1	0	0	0	0	0	0	1	0	0	0	0	0	0	0	0	0	0	0	0	0	0	0	0	0	0	0	0	0	0	0	0	0	1	0	0	0	0	0	0	0	0
L1MdGf_I:LINE/L1:55134137:55141008:-	7	55134137	55141008	-1	LINE/L1	0	0	0	0	0	0	0	1	0	0	0	0	0	0	0	0	0	0	0	1	0	0	0	0	1	0	0	0	0	0	0	0	0	0	0	1	0	0	0	0	0	0	0	0
L1MdGf_I:LINE/L1:128690785:128697648:-	3	128690785	128697648	-1	LINE/L1	0	0	0	0	0	0	0	0	0	0	0	0	0	0	0	0	0	1	0	0	0	0	0	0	0	0	0	0	0	0	0	0	0	0	0	0	0	0	0	0	0	0	1	0
L1MdGf_I:LINE/L1:52836187:52842889:+	8	52836187	52842889	1	LINE/L1	0	0	0	0	1	0	0	1	0	0	0	0	0	0	0	0	0	0	0	0	0	0	0	0	0	0	0	1	0	0	0	1	0	0	0	0	0	0	0	0	0	0	0	1
L1MdGf_I:LINE/L1:19955466:19960792:+	2	19955466	19960792	1	LINE/L1	0	0	0	0	0	0	1	0	0	0	0	0	0	1	0	0	0	1	0	0	0	0	0	0	0	0	0	0	1	0	0	0	0	0	0	0	0	0	0	0	0	0	0	0
L1MdGf_I:LINE/L1:56092395:56099259:-	1	56092395	56099259	-1	LINE/L1	1	1	0	0	0	0	0	0	0	0	0	0	0	0	0	0	0	0	0	0	0	0	0	0	0	0	0	0	0	0	0	0	0	0	0	0	0	0	0	0	0	0	0	0
L1MdGf_I:LINE/L1:67373454:67380531:-	X	67373454	67380531	-1	LINE/L1	0	0	0	0	0	0	0	1	0	0	0	0	0	0	0	1	0	0	0	0	0	0	0	0	0	0	0	0	0	0	0	0	0	0	0	0	0	0	0	0	1	0	0	1
L1MdGf_I:LINE/L1:5171437:5178508:-	13	5171437	5178508	-1	LINE/L1	0	0	1	0	0	2	0	0	0	0	0	0	0	0	0	0	0	0	0	0	0	0	0	0	0	0	1	0	0	0	0	0	0	0	0	0	0	0	0	0	0	0	0	0
L1MdGf_I:LINE/L1:88886349:88893234:-	X	88886349	88893234	-1	LINE/L1	0	0	0	0	0	0	0	0	1	0	1	0	0	0	0	0	0	0	0	1	0	0	0	0	0	0	0	0	0	0	0	0	0	0	0	0	0	0	0	0	1	0	0	1
L1MdGf_I:LINE/L1:14118816:14125461:-	2	14118816	14125461	-1	LINE/L1	1	0	0	0	0	0	0	0	1	0	0	0	0	1	1	0	0	0	0	0	0	1	0	0	0	0	0	0	0	0	0	1	0	0	0	0	0	0	0	0	0	0	0	1
L1MdGf_I:LINE/L1:75226865:75233590:-	2	75226865	75233590	-1	LINE/L1	1	0	0	1	0	0	0	0	0	0	0	0	0	0	1	1	0	0	0	0	0	0	0	0	0	0	0	0	0	0	0	0	0	0	0	0	0	0	0	0	1	0	0	0
L1MdGf_I:LINE/L1:64572948:64579719:-	3	64572948	64579719	-1	LINE/L1	0	0	0	0	0	0	0	0	0	0	1	0	0	0	0	1	0	0	0	0	0	0	0	0	0	0	1	0	0	0	0	0	0	0	0	0	0	0	0	0	0	0	0	1
L1MdGf_I:LINE/L1:8997508:9004031:-	X	8997508	9004031	-1	LINE/L1	0	0	0	0	0	0	0	0	0	0	0	0	0	0	0	0	0	0	0	0	0	0	0	0	1	0	0	0	0	0	0	0	0	1	0	0	0	0	0	0	0	0	0	0
L1MdGf_I:LINE/L1:61962519:61969624:-	X	61962519	61969624	-1	LINE/L1	0	0	0	0	1	0	0	0	0	0	0	0	0	0	0	0	0	0	0	0	0	0	0	0	0	0	0	0	0	0	0	0	0	0	0	0	1	0	0	0	1	0	0	0
L1MdGf_I:LINE/L1:86044098:86050214:+	18	86044098	86050214	1	LINE/L1	0	0	1	1	0	0	0	1	0	0	0	0	1	0	0	0	0	0	0	0	0	0	0	0	0	0	0	0	0	1	0	0	0	0	0	0	0	0	0	0	0	0	0	0
L1MdGf_I:LINE/L1:99703189:99707739:-	3	99703189	99707739	-1	LINE/L1	2	0	0	0	0	0	0	0	0	0	0	0	0	0	0	0	0	0	0	0	0	0	0	0	1	0	0	0	0	0	0	0	0	0	0	0	0	0	0	0	0	0	0	0
L1MdGf_I:LINE/L1:22874951:22881840:-	X	22874951	22881840	-1	LINE/L1	0	0	0	0	0	0	0	0	0	0	0	0	1	0	0	0	0	0	0	1	0	0	0	0	0	0	0	1	1	0	0	0	0	0	0	0	0	0	1	0	0	0	0	0
L1MdGf_I:LINE/L1:35339523:35347414:-	6	35339523	35347414	-1	LINE/L1	0	0	0	0	0	0	0	0	0	0	1	0	0	0	0	1	0	0	0	0	0	0	0	0	0	0	0	1	0	0	0	0	0	0	0	0	0	0	0	0	0	0	1	1
L1MdGf_I:LINE/L1:16947009:16953910:-	1	16947009	16953910	-1	LINE/L1	0	0	0	0	0	0	0	1	0	1	0	0	0	0	0	0	0	0	0	0	0	0	0	0	0	0	0	0	0	0	0	0	0	0	0	0	0	0	0	1	0	0	0	0
L1MdGf_I:LINE/L1:22453690:22460581:-	3	22453690	22460581	-1	LINE/L1	0	0	0	0	0	0	0	0	0	0	0	0	0	0	0	0	0	0	0	0	0	0	0	0	0	0	0	0	0	0	0	0	0	0	0	0	0	0	0	0	0	0	0	0
L1MdGf_I:LINE/L1:70761507:70767591:+	5	70761507	70767591	1	LINE/L1	0	0	0	0	0	0	0	0	0	0	1	0	0	0	1	0	0	0	1	0	0	0	0	0	0	0	0	0	0	0	0	0	0	0	0	0	0	0	0	0	0	0	0	2
L1MdGf_I:LINE/L1:16408844:16415752:-	12	16408844	16415752	-1	LINE/L1	0	0	0	0	0	0	0	0	0	0	0	0	0	0	0	0	0	0	1	0	0	0	0	0	0	0	1	0	0	0	0	0	0	0	0	0	0	0	0	0	0	0	0	0
L1MdGf_I:LINE/L1:22439355:22440553:+	18	22439355	22440553	1	LINE/L1	0	0	0	0	0	0	0	0	0	0	0	0	0	0	0	0	0	1	0	0	0	0	0	0	0	0	0	0	0	0	0	0	0	0	0	0	0	0	0	0	0	0	0	0
L1MdGf_I:LINE/L1:45013639:45020290:-	14	45013639	45020290	-1	LINE/L1	1	0	0	0	1	0	0	0	0	0	0	0	0	0	0	0	0	0	0	0	0	0	0	1	0	0	0	0	1	0	0	0	0	0	0	0	0	0	0	0	0	0	0	0
L1MdGf_I:LINE/L1:174275574:174281836:-	1	174275574	174281836	-1	LINE/L1	0	0	0	0	0	1	0	0	0	0	0	0	0	0	0	0	0	0	0	0	0	0	0	0	0	0	0	0	0	0	0	0	0	1	0	0	0	0	0	0	0	0	0	0
L1MdGf_I:LINE/L1:114802369:114809398:-	1	114802369	114809398	-1	LINE/L1	1	1	0	0	0	0	0	0	0	0	0	1	0	0	0	0	0	0	0	0	0	0	0	0	0	0	0	0	0	0	0	0	0	0	0	0	0	0	0	0	0	0	0	1
L1MdGf_I:LINE/L1:17820858:17827578:-	18	17820858	17827578	-1	LINE/L1	0	0	1	0	0	0	0	0	0	0	0	0	0	0	0	1	1	0	0	0	0	0	0	1	0	0	0	0	0	0	0	0	0	0	0	0	0	0	0	0	0	0	0	0
L1MdGf_I:LINE/L1:28182492:28189385:-	14	28182492	28189385	-1	LINE/L1	0	0	0	0	0	0	0	0	0	0	1	0	0	0	0	0	0	0	0	0	0	0	0	0	0	0	0	0	0	0	0	0	0	0	0	0	0	0	0	0	0	0	0	0
L1MdGf_I:LINE/L1:82712810:82720094:-	8	82712810	82720094	-1	LINE/L1	0	0	0	0	0	0	1	0	1	0	0	0	0	0	0	0	0	0	0	0	0	1	0	0	0	0	0	0	0	0	0	0	0	0	0	0	0	0	0	0	0	0	0	0
L1MdGf_I:LINE/L1:64626086:64633363:-	X	64626086	64633363	-1	LINE/L1	0	0	0	0	0	0	0	1	1	0	0	0	0	0	0	0	0	0	0	0	0	0	0	0	0	0	0	0	0	0	0	0	0	0	0	0	0	0	0	0	0	0	0	0
L1MdGf_I:LINE/L1:61756718:61763381:-	12	61756718	61763381	-1	LINE/L1	1	0	0	0	0	0	0	1	0	0	0	0	0	0	0	0	0	0	0	0	0	0	0	0	0	0	0	0	0	0	0	0	1	0	0	0	0	0	0	0	0	0	0	0
L1MdGf_I:LINE/L1:30023998:30031505:-	3	30023998	30031505	-1	LINE/L1	0	0	0	0	1	0	0	0	0	0	0	0	0	0	0	0	0	0	0	0	0	0	0	0	0	0	0	0	0	1	0	0	0	0	0	0	0	0	0	0	0	0	0	0
L1MdGf_I:LINE/L1:97969054:97976674:-	X	97969054	97976674	-1	LINE/L1	0	0	0	0	0	0	1	0	0	0	0	0	0	1	0	0	0	0	0	0	0	0	0	0	0	0	0	0	0	0	0	0	1	0	0	0	0	0	0	0	0	0	0	2
L1MdGf_I:LINE/L1:21922099:21929621:-	19	21922099	21929621	-1	LINE/L1	0	0	0	1	0	0	0	0	0	0	0	0	0	0	0	0	0	0	0	0	0	0	0	0	0	0	0	0	0	0	0	0	0	0	0	1	1	0	0	0	0	0	0	0
L1MdGf_I:LINE/L1:41489467:41495383:+	5	41489467	41495383	1	LINE/L1	0	0	0	0	0	0	0	0	0	0	0	0	0	0	1	0	0	0	0	0	0	0	0	0	1	0	0	0	0	0	0	0	0	0	0	0	0	0	0	0	0	0	0	2
L1MdGf_I:LINE/L1:68430962:68438047:-	5	68430962	68438047	-1	LINE/L1	0	0	0	0	0	0	0	0	1	1	0	0	0	0	0	0	0	0	0	0	0	0	0	0	0	0	0	0	0	0	0	0	0	0	0	0	0	0	0	0	0	0	0	0
L1MdGf_I:LINE/L1:139183459:139184416:+	7	139183459	139184416	1	LINE/L1	1	0	0	0	0	0	0	0	0	0	0	0	0	0	0	0	0	0	0	0	0	0	0	0	1	0	0	0	0	0	0	0	0	0	0	1	0	0	0	0	0	0	0	0
L1MdGf_I:LINE/L1:112145056:112151814:-	X	112145056	112151814	-1	LINE/L1	2	0	0	0	0	0	0	0	1	0	0	0	0	0	0	0	0	0	1	0	0	0	0	0	0	0	0	0	0	0	0	0	0	0	0	0	0	0	0	0	1	0	0	0
L1MdGf_I:LINE/L1:159773377:159774387:+	3	159773377	159774387	1	LINE/L1	1	0	0	0	0	0	0	0	0	0	0	0	0	0	0	0	0	0	0	0	0	0	0	0	0	0	0	0	0	0	0	0	0	0	0	1	0	0	0	0	0	1	0	0
L1MdGf_I:LINE/L1:69572892:69578593:+	X	69572892	69578593	1	LINE/L1	0	0	0	0	0	0	0	0	0	0	0	0	0	0	0	0	0	0	0	0	0	0	0	0	0	0	0	0	0	0	0	0	0	0	0	0	0	0	0	0	0	0	0	0
L1MdGf_I:LINE/L1:68271107:68278287:-	14	68271107	68278287	-1	LINE/L1	0	0	0	0	0	0	0	0	0	0	0	0	0	0	0	0	0	0	0	0	0	0	0	0	0	0	1	0	0	0	0	0	0	0	0	0	0	0	0	0	0	0	0	0
L1MdGf_I:LINE/L1:40370821:40377508:-	12	40370821	40377508	-1	LINE/L1	1	0	0	0	0	0	0	0	0	0	0	0	0	0	0	0	0	0	0	0	0	0	0	0	0	0	0	0	0	0	0	0	0	0	1	0	0	0	0	0	0	0	0	0
L1MdGf_I:LINE/L1:94229785:94235896:+	5	94229785	94235896	1	LINE/L1	0	0	0	0	0	0	0	0	0	0	0	0	0	0	0	0	0	0	0	0	0	0	0	0	0	0	0	0	0	0	0	0	0	0	0	0	0	0	0	0	0	0	0	0
L1MdGf_I:LINE/L1:45847762:45853667:+	5	45847762	45853667	1	LINE/L1	0	0	0	0	0	0	0	0	0	0	0	0	0	1	0	1	0	0	0	1	0	0	0	0	0	0	0	0	0	0	0	0	0	0	0	0	0	0	0	0	0	0	0	0
L1MdGf_I:LINE/L1:87460042:87466722:-	X	87460042	87466722	-1	LINE/L1	0	0	0	0	0	0	0	0	0	0	0	0	0	0	0	0	0	0	0	0	0	0	0	0	0	0	0	0	1	0	0	0	0	0	1	0	0	0	0	0	0	0	0	0
L1MdGf_I:LINE/L1:4818123:4823769:+	3	4818123	4823769	1	LINE/L1	1	0	0	0	0	0	0	0	0	1	0	0	0	0	0	1	0	0	0	0	0	0	0	0	0	0	0	0	0	0	0	0	0	0	0	0	0	0	0	0	0	0	0	0
L1MdGf_I:LINE/L1:43064449:43071375:-	5	43064449	43071375	-1	LINE/L1	0	0	0	0	0	0	0	0	0	0	0	0	0	0	0	1	0	0	0	0	0	0	0	0	0	0	0	0	1	1	0	0	0	0	0	0	0	0	0	0	0	0	0	1
L1MdGf_I:LINE/L1:51615237:51621498:-	2	51615237	51621498	-1	LINE/L1	1	0	0	0	0	0	0	0	0	0	0	0	0	0	0	1	0	0	0	0	0	0	0	0	0	0	0	0	0	0	0	0	0	0	0	0	0	0	0	0	0	0	1	0
L1MdGf_I:LINE/L1:83035970:83037557:-	X	83035970	83037557	-1	LINE/L1	1	0	0	0	0	0	0	0	0	0	0	0	0	0	0	0	1	0	0	0	0	0	0	0	0	0	0	0	0	0	0	0	0	0	0	0	0	0	0	0	0	0	0	0
L1MdGf_I:LINE/L1:79763740:79770872:-	3	79763740	79770872	-1	LINE/L1	0	0	0	0	0	0	0	0	0	0	0	0	0	0	0	0	0	0	0	0	0	0	0	0	0	0	0	0	0	0	0	0	0	0	1	0	0	0	0	1	0	0	0	0
L1MdGf_I:LINE/L1:38536026:38543309:-	14	38536026	38543309	-1	LINE/L1	1	0	0	0	0	0	0	0	0	1	2	0	0	0	0	0	0	0	0	0	0	0	0	0	0	0	0	0	0	0	0	0	0	0	0	0	0	0	0	0	0	1	0	0
L1MdGf_I:LINE/L1:49666892:49672975:+	5	49666892	49672975	1	LINE/L1	0	1	0	0	0	0	0	1	0	1	0	0	0	0	0	0	0	0	1	0	0	0	0	0	0	0	0	1	0	0	0	0	0	0	0	0	0	0	0	0	0	0	0	0
L1MdGf_I:LINE/L1:73981090:73987815:-	5	73981090	73987815	-1	LINE/L1	0	0	0	0	1	0	0	0	0	1	0	0	0	1	0	0	0	0	0	0	0	0	0	0	0	0	0	1	0	0	0	0	0	0	0	0	0	0	0	0	0	0	0	1
L1MdGf_I:LINE/L1:97826369:97827361:+	12	97826369	97827361	1	LINE/L1	0	1	0	0	0	0	0	0	0	0	0	0	0	0	0	0	0	0	0	1	1	0	0	0	0	0	0	0	0	0	0	0	0	0	1	0	0	0	0	0	0	0	0	0
L1MdGf_I:LINE/L1:40879394:40884883:+	15	40879394	40884883	1	LINE/L1	0	0	0	0	0	0	0	0	0	0	0	0	0	0	0	0	0	1	0	0	0	0	0	0	0	0	1	0	0	0	0	0	0	0	0	0	0	0	0	0	0	0	0	0
L1MdGf_I:LINE/L1:81901067:81906212:-	14	81901067	81906212	-1	LINE/L1	0	0	0	0	0	0	0	0	0	0	1	0	0	1	1	0	0	0	0	0	0	0	0	0	0	0	0	0	0	0	0	0	0	0	0	0	0	0	0	0	0	1	0	0
L1MdGf_I:LINE/L1:75176593:75180270:-	13	75176593	75180270	-1	LINE/L1	0	0	0	0	0	1	0	0	0	0	0	0	0	0	0	0	0	0	0	0	0	0	0	0	0	0	0	0	0	0	0	0	0	0	0	0	0	0	0	0	0	0	0	0
L1MdGf_I:LINE/L1:35501870:35508904:-	X	35501870	35508904	-1	LINE/L1	0	0	0	0	0	0	0	0	0	0	0	0	0	0	0	0	0	0	0	0	0	0	0	0	0	0	0	0	0	0	0	1	0	0	0	0	1	0	0	0	0	0	0	0
L1MdGf_I:LINE/L1:56934168:56940959:-	16	56934168	56940959	-1	LINE/L1	0	0	0	0	0	0	0	0	0	0	0	0	1	0	0	0	0	0	0	0	0	0	0	0	1	0	0	0	0	0	0	0	0	0	0	0	0	0	0	0	0	0	0	0
L1MdGf_I:LINE/L1:20498059:20504959:-	4	20498059	20504959	-1	LINE/L1	0	0	0	0	0	0	0	0	1	0	0	0	0	0	1	0	0	0	0	0	0	0	0	0	0	0	0	0	0	0	0	0	0	0	0	0	0	0	0	0	0	1	0	0
L1MdGf_I:LINE/L1:57064301:57070865:-	1	57064301	57070865	-1	LINE/L1	0	0	0	0	1	0	0	0	0	0	0	0	1	0	0	0	0	0	0	0	0	0	0	0	0	0	0	0	0	0	0	0	0	0	0	0	0	0	0	0	0	0	0	0
L1MdGf_I:LINE/L1:130755952:130762616:-	X	130755952	130762616	-1	LINE/L1	0	0	1	0	0	0	0	0	0	0	1	0	0	0	0	0	0	0	0	0	0	1	0	0	0	1	0	0	0	0	0	0	0	0	0	0	0	0	0	0	0	0	0	0
L1MdGf_I:LINE/L1:116226930:116234007:-	14	116226930	116234007	-1	LINE/L1	0	0	0	0	0	0	0	0	1	0	0	0	0	0	0	0	0	0	0	0	0	0	0	1	0	1	0	0	0	0	0	0	0	0	0	0	0	0	0	0	0	0	0	0
L1MdGf_I:LINE/L1:73530728:73534601:+	11	73530728	73534601	1	LINE/L1	0	0	0	0	0	0	0	0	0	0	0	1	0	0	0	0	0	0	0	0	0	0	0	0	0	0	0	0	0	0	0	0	0	0	0	0	0	0	0	0	0	0	0	0
L1MdGf_I:LINE/L1:63892301:63893293:+	1	63892301	63893293	1	LINE/L1	0	0	0	0	0	0	0	0	0	0	0	0	0	0	0	0	0	0	0	0	0	0	0	0	0	0	0	0	0	0	0	1	0	0	0	0	0	0	1	0	0	0	0	0
L1MdGf_I:LINE/L1:1846904:1854002:-	Y	1846904	1854002	-1	LINE/L1	0	0	0	0	0	0	0	0	0	0	0	0	1	0	0	0	0	0	0	0	0	0	0	1	0	0	0	0	0	0	0	0	0	0	0	0	0	0	0	0	0	0	0	0
L1MdGf_I:LINE/L1:32043590:32049948:-	18	32043590	32049948	-1	LINE/L1	0	0	0	0	0	0	0	0	0	0	0	0	0	0	0	0	0	0	0	0	0	0	0	0	0	0	0	0	0	1	0	0	0	0	0	0	0	0	0	0	0	0	0	0
L1MdGf_I:LINE/L1:87376758:87382529:+	7	87376758	87382529	1	LINE/L1	0	1	0	0	0	0	0	0	0	0	1	0	0	0	0	0	0	0	0	0	0	0	0	0	0	0	0	0	0	0	0	0	0	0	1	0	0	0	0	0	0	0	0	0
L1MdGf_I:LINE/L1:27358908:27365573:-	5	27358908	27365573	-1	LINE/L1	0	0	0	0	0	0	1	0	0	0	0	0	0	0	0	0	0	0	0	0	0	0	0	0	0	0	0	0	0	0	0	0	0	0	0	0	0	0	0	0	0	0	0	0
L1MdGf_I:LINE/L1:132405995:132412882:-	3	132405995	132412882	-1	LINE/L1	0	1	0	1	0	0	0	0	0	0	0	0	0	0	0	0	1	0	0	0	0	0	0	0	0	0	0	0	0	0	0	0	0	0	0	0	0	0	0	0	0	0	1	0
L1MdGf_I:LINE/L1:66271077:66277727:-	1	66271077	66277727	-1	LINE/L1	0	0	0	0	0	0	0	0	0	1	0	0	0	0	0	0	0	0	0	0	0	0	1	0	0	0	0	0	0	1	0	0	0	1	0	0	1	0	0	0	0	0	0	0
L1MdGf_I:LINE/L1:34282825:34283817:+	13	34282825	34283817	1	LINE/L1	0	0	1	0	0	0	0	0	0	0	1	0	0	0	0	0	0	0	0	0	0	0	0	0	1	0	0	0	0	0	0	0	0	0	0	1	0	0	0	0	0	0	1	0
L1MdGf_I:LINE/L1:38210743:38217406:-	3	38210743	38217406	-1	LINE/L1	0	0	0	0	0	0	0	0	1	0	0	0	0	0	0	0	0	0	0	0	0	0	0	0	0	0	0	0	0	0	0	0	0	0	0	0	1	0	0	0	0	0	1	0
L1MdGf_I:LINE/L1:73088108:73094476:-	3	73088108	73094476	-1	LINE/L1	0	0	0	0	0	0	0	0	0	0	1	0	0	0	0	0	0	0	0	0	0	0	0	0	0	0	0	0	0	0	0	0	0	0	0	0	0	0	0	0	0	0	0	0
L1MdGf_I:LINE/L1:84539149:84546048:-	X	84539149	84546048	-1	LINE/L1	0	0	0	0	0	0	0	1	0	0	0	0	0	0	0	0	1	0	0	0	0	0	0	0	1	0	0	0	0	0	0	0	1	0	0	0	0	0	1	0	0	0	0	0
L1MdGf_I:LINE/L1:36486164:36492072:+	12	36486164	36492072	1	LINE/L1	0	0	0	0	0	0	0	0	0	0	0	0	0	0	0	0	0	0	0	1	0	0	0	0	1	0	0	0	0	0	0	0	0	0	0	0	0	0	0	0	0	0	0	0
L1MdGf_I:LINE/L1:90858092:90865154:-	7	90858092	90865154	-1	LINE/L1	1	0	0	0	0	0	0	1	0	0	0	0	0	0	0	0	0	0	0	0	0	0	0	0	0	0	0	0	0	1	0	0	0	0	0	0	0	0	0	0	0	0	0	0
L1MdGf_I:LINE/L1:60550554:60557262:-	5	60550554	60557262	-1	LINE/L1	0	0	1	0	0	0	0	0	1	0	0	0	0	0	0	0	0	0	0	0	0	0	0	0	1	0	0	0	0	0	0	0	0	0	0	0	0	0	0	0	0	0	0	1
L1MdGf_I:LINE/L1:24117369:24123921:-	2	24117369	24123921	-1	LINE/L1	0	0	0	0	0	0	0	0	0	1	0	0	0	0	0	0	0	0	0	0	0	0	0	0	0	0	0	0	0	0	0	0	0	0	0	0	0	0	0	0	0	0	0	0
L1MdGf_I:LINE/L1:48632726:48638804:+	7	48632726	48638804	1	LINE/L1	1	0	0	1	0	0	0	0	0	0	0	0	0	0	0	0	0	0	0	0	0	0	0	0	0	0	0	0	0	0	0	0	0	0	0	0	0	0	0	0	0	0	0	0
L1MdGf_I:LINE/L1:62820613:62827128:-	2	62820613	62827128	-1	LINE/L1	0	0	0	0	0	0	0	0	0	0	0	0	0	0	0	0	0	0	0	0	0	0	0	0	0	0	0	0	0	0	0	0	1	0	0	0	0	0	0	0	0	0	0	0
L1MdGf_I:LINE/L1:8859398:8863983:-	Y	8859398	8863983	-1	LINE/L1	0	0	0	0	0	0	0	0	0	0	0	0	0	1	0	0	0	0	0	0	0	0	1	0	0	0	0	0	0	0	0	0	0	0	0	0	1	0	0	0	0	0	0	0
L1MdGf_I:LINE/L1:117087170:117094898:+	X	117087170	117094898	1	LINE/L1	0	0	0	0	0	0	0	0	0	0	0	0	0	0	0	0	0	1	0	0	0	0	0	0	0	0	0	0	0	0	0	0	0	0	1	0	0	0	0	0	0	0	0	0
L1MdGf_I:LINE/L1:37036960:37043631:-	7	37036960	37043631	-1	LINE/L1	0	0	0	0	0	0	0	1	0	0	0	0	1	0	0	0	0	0	0	0	0	0	0	0	0	0	0	1	0	0	0	0	0	0	0	0	0	0	0	0	0	0	0	0
L1MdGf_I:LINE/L1:73294534:73301439:+	4	73294534	73301439	1	LINE/L1	0	0	0	0	0	0	0	0	0	0	0	0	0	0	1	0	0	0	0	0	0	0	0	0	0	0	0	0	0	0	0	0	0	0	0	0	0	0	0	0	0	0	0	0
L1MdGf_I:LINE/L1:58588691:58594363:+	7	58588691	58594363	1	LINE/L1	0	0	0	0	0	0	0	0	0	0	0	0	0	0	0	0	0	0	0	0	0	0	1	0	0	0	0	0	0	0	0	0	0	0	0	0	0	0	0	0	0	0	0	1
L1MdGf_I:LINE/L1:106315320:106320990:+	6	106315320	106320990	1	LINE/L1	0	0	0	0	0	0	0	0	1	0	0	0	0	0	0	0	0	0	0	1	0	0	0	0	0	0	0	0	0	0	1	0	0	0	0	1	0	0	0	0	0	0	1	0
L1MdGf_I:LINE/L1:19649131:19654605:+	5	19649131	19654605	1	LINE/L1	0	0	0	0	0	0	0	0	0	0	0	0	0	0	0	0	1	0	0	0	0	0	0	0	0	0	0	0	0	0	0	0	0	0	0	0	0	0	0	0	0	0	0	0
L1MdGf_I:LINE/L1:33017282:33018300:+	18	33017282	33018300	1	LINE/L1	0	0	0	0	0	0	0	0	0	0	0	0	0	0	0	0	0	0	0	0	0	0	0	1	0	0	0	0	0	0	0	0	0	0	0	0	0	0	0	0	0	0	0	0
L1MdGf_I:LINE/L1:79489662:79491613:-	17	79489662	79491613	-1	LINE/L1	0	0	0	0	0	0	0	0	0	0	0	0	0	0	0	0	0	0	0	0	0	1	0	0	0	0	0	0	0	0	0	0	0	0	0	0	0	0	0	0	0	0	0	0
L1MdGf_I:LINE/L1:16771384:16778040:-	10	16771384	16778040	-1	LINE/L1	0	0	0	0	0	0	0	0	0	0	0	0	0	0	0	0	0	0	0	0	0	0	0	0	0	0	0	1	0	0	0	0	0	0	0	0	0	0	0	0	0	0	0	0
L1MdGf_I:LINE/L1:73300001:73307711:-	X	73300001	73307711	-1	LINE/L1	0	0	0	0	0	0	0	0	0	0	0	0	0	0	0	0	0	0	0	0	0	0	1	0	0	0	0	2	0	0	1	0	0	0	0	0	0	0	0	0	0	0	0	0
L1MdGf_I:LINE/L1:17727824:17735325:-	3	17727824	17735325	-1	LINE/L1	0	0	0	0	0	0	0	0	0	0	0	0	0	0	0	0	0	1	0	0	0	0	0	0	0	0	0	0	0	0	0	0	0	1	0	0	0	0	0	0	0	0	0	0
L1MdGf_I:LINE/L1:30087713:30095428:-	15	30087713	30095428	-1	LINE/L1	0	0	0	0	0	0	0	0	0	0	0	0	0	0	0	0	0	0	0	0	0	0	0	0	0	0	0	1	0	0	0	0	0	0	0	0	0	0	0	0	0	0	1	0
L1MdGf_I:LINE/L1:76471221:76477563:-	6	76471221	76477563	-1	LINE/L1	0	0	0	0	0	0	0	0	0	0	0	0	0	0	0	0	1	0	1	0	0	0	0	0	0	0	0	0	0	0	0	0	0	0	0	0	0	0	0	0	0	0	0	1
L1MdGf_I:LINE/L1:6590741:6596412:+	7	6590741	6596412	1	LINE/L1	0	0	0	0	0	0	0	0	0	0	1	0	0	0	0	0	0	0	0	0	0	0	0	0	0	0	0	0	0	0	0	0	0	0	0	0	0	0	0	0	0	0	0	1
L1MdGf_I:LINE/L1:37532008:37538583:-	X	37532008	37538583	-1	LINE/L1	0	0	1	0	0	0	0	0	0	0	0	0	1	0	0	0	0	0	0	0	0	0	0	0	0	0	0	0	0	0	0	0	0	0	0	0	0	0	0	0	0	0	0	0
L1MdGf_I:LINE/L1:111574746:111581469:-	1	111574746	111581469	-1	LINE/L1	0	0	0	0	0	0	0	0	0	0	0	0	0	0	0	0	0	0	0	0	0	0	0	1	0	0	0	0	0	0	0	0	0	0	0	0	0	0	0	0	0	0	0	0
L1MdGf_I:LINE/L1:81954589:81961459:-	8	81954589	81961459	-1	LINE/L1	0	0	0	0	0	0	0	0	0	0	0	1	0	0	1	0	0	0	0	0	0	0	0	0	0	0	0	0	0	0	0	0	0	0	0	0	0	0	0	1	0	0	0	0
L1MdGf_I:LINE/L1:54758260:54763627:+	Y	54758260	54763627	1	LINE/L1	0	0	0	0	1	0	0	0	0	0	0	0	0	1	0	0	0	0	0	0	0	0	0	0	0	0	0	0	1	0	0	0	0	0	0	0	0	0	0	0	0	0	0	0
L1MdGf_I:LINE/L1:97819854:97826368:+	12	97819854	97826368	1	LINE/L1	0	0	0	0	0	0	0	0	0	0	0	0	0	0	0	0	0	0	0	0	0	0	0	0	0	0	0	0	0	0	0	0	0	0	0	0	0	0	0	0	0	0	0	0
L1MdGf_I:LINE/L1:30066731:30072426:+	1	30066731	30072426	1	LINE/L1	0	0	0	0	0	0	1	0	0	0	0	0	0	0	0	0	0	0	0	0	0	0	0	0	0	0	0	0	0	0	0	0	0	0	0	0	0	0	0	0	0	0	0	0
L1MdGf_I:LINE/L1:64990136:64997136:-	13	64990136	64997136	-1	LINE/L1	0	0	0	0	0	1	0	0	0	0	0	0	0	0	0	0	0	0	0	0	0	0	0	0	0	0	0	0	0	0	0	0	0	0	0	0	0	0	0	0	0	0	0	0
L1MdGf_I:LINE/L1:50764195:50770660:-	2	50764195	50770660	-1	LINE/L1	0	0	0	0	0	0	0	0	0	0	0	0	0	0	0	0	0	0	1	0	0	0	0	0	0	0	0	0	0	0	0	0	0	0	0	0	0	0	0	0	0	0	0	0
L1MdGf_I:LINE/L1:136863722:136870367:-	2	136863722	136870367	-1	LINE/L1	1	0	0	0	0	0	0	0	1	0	1	0	0	0	0	1	0	0	0	0	0	0	0	0	0	0	0	0	0	0	0	0	0	0	0	0	0	0	0	0	0	0	1	0
L1MdGf_I:LINE/L1:150503575:150508891:-	2	150503575	150508891	-1	LINE/L1	0	0	0	0	0	0	0	0	0	0	0	0	0	0	0	0	0	0	0	0	0	0	0	0	0	0	0	0	0	0	0	0	1	0	0	0	0	0	0	0	0	0	0	0
L1MdGf_I:LINE/L1:71369539:71375182:-	3	71369539	71375182	-1	LINE/L1	1	0	0	0	0	0	0	0	1	0	0	0	0	0	0	0	0	0	0	0	0	0	0	0	1	0	0	0	0	0	0	0	0	0	0	0	0	0	0	0	0	1	0	0
L1MdGf_I:LINE/L1:42122775:42129095:+	6	42122775	42129095	1	LINE/L1	0	0	0	0	0	0	0	0	0	0	0	0	0	0	0	0	0	0	0	0	0	0	0	0	0	0	0	0	0	0	1	0	0	0	0	0	0	0	0	0	0	0	1	0
L1MdGf_I:LINE/L1:106320991:106321983:+	6	106320991	106321983	1	LINE/L1	0	0	0	0	0	0	0	0	0	0	0	0	0	0	0	0	0	0	0	0	0	0	0	0	0	0	2	0	0	0	0	1	0	0	0	0	0	0	0	0	0	0	0	0
L1MdGf_I:LINE/L1:62176707:62183213:+	12	62176707	62183213	1	LINE/L1	0	0	0	0	0	0	0	0	0	0	0	0	0	0	0	0	0	0	0	0	0	0	0	0	0	0	0	0	0	0	0	0	0	1	0	0	0	0	0	0	0	0	0	1
L1MdGf_I:LINE/L1:114667589:114673612:+	14	114667589	114673612	1	LINE/L1	0	0	0	0	0	0	0	0	1	0	0	0	0	0	0	0	0	0	0	0	1	0	0	0	0	1	0	0	0	1	0	0	0	0	0	0	0	0	0	0	0	0	0	0
L1MdGf_I:LINE/L1:97180072:97182046:-	2	97180072	97182046	-1	LINE/L1	0	0	0	0	0	0	0	0	0	0	0	0	0	0	0	0	0	0	0	0	0	1	0	0	0	0	0	0	0	0	0	0	0	0	0	0	0	0	0	0	0	0	1	0
L1MdGf_I:LINE/L1:159767086:159773376:+	3	159767086	159773376	1	LINE/L1	0	0	0	0	0	0	0	0	0	0	0	0	0	0	0	1	0	1	0	0	0	0	0	0	0	0	0	0	0	0	0	0	0	0	0	0	0	0	0	0	0	0	0	1
L1MdGf_I:LINE/L1:24721314:24726842:+	1	24721314	24726842	1	LINE/L1	0	0	0	0	0	0	0	0	0	0	0	0	0	0	0	0	0	0	0	0	0	0	0	0	0	0	0	0	0	0	0	0	0	0	0	0	0	0	0	0	0	0	0	0
L1MdGf_I:LINE/L1:169290888:169291880:+	X	169290888	169291880	1	LINE/L1	0	0	0	0	0	0	0	0	0	0	0	0	0	0	0	0	0	0	0	0	0	0	0	0	1	0	0	0	0	0	0	1	0	0	0	0	0	0	0	0	0	0	0	0
L1MdGf_I:LINE/L1:46991307:46998106:-	1	46991307	46998106	-1	LINE/L1	0	0	0	0	0	0	0	0	0	0	0	0	0	0	1	1	0	0	0	0	0	0	1	0	0	0	0	0	0	0	0	0	0	0	0	0	0	0	0	0	0	0	0	0
L1MdGf_I:LINE/L1:23121747:23127452:+	14	23121747	23127452	1	LINE/L1	0	0	0	0	0	0	0	0	0	0	0	0	0	0	0	0	0	0	0	0	0	0	0	0	0	0	0	0	1	0	0	0	0	0	0	0	0	0	0	0	0	0	0	0
L1MdGf_I:LINE/L1:96561026:96566376:+	5	96561026	96566376	1	LINE/L1	0	0	0	0	0	0	0	0	0	0	0	0	0	0	0	0	0	0	0	0	0	0	0	0	0	0	0	0	0	0	0	0	0	0	0	0	0	0	0	0	0	0	0	1
L1MdGf_I:LINE/L1:40660046:40666733:-	16	40660046	40666733	-1	LINE/L1	0	0	0	0	0	0	0	0	0	0	0	0	0	1	0	0	0	0	0	0	0	0	0	0	0	0	0	0	0	0	0	0	0	0	1	0	0	0	0	0	0	1	0	0
L1MdGf_I:LINE/L1:48343994:48350695:-	Y	48343994	48350695	-1	LINE/L1	0	1	0	0	0	0	0	0	0	0	0	0	0	0	0	1	0	0	0	0	1	0	0	0	0	0	0	0	0	0	0	0	0	0	0	0	0	0	0	0	0	0	0	0
L1MdGf_I:LINE/L1:62868759:62874453:+	5	62868759	62874453	1	LINE/L1	1	0	0	0	0	0	0	1	0	0	0	0	0	0	0	0	1	0	0	0	0	0	0	0	0	0	0	0	0	0	0	0	0	0	0	0	0	0	0	0	0	0	0	0
L1MdGf_I:LINE/L1:31365491:31372156:-	7	31365491	31372156	-1	LINE/L1	0	0	0	0	0	0	0	0	0	0	0	0	0	0	1	0	0	0	0	0	0	0	0	0	0	0	1	0	0	0	0	0	0	0	0	0	0	0	0	0	0	0	0	0
L1MdGf_I:LINE/L1:39194126:39199395:+	8	39194126	39199395	1	LINE/L1	1	0	0	0	0	0	0	0	0	0	1	0	0	0	0	0	0	0	0	0	0	0	0	0	0	0	0	0	0	0	1	0	1	0	0	0	0	0	1	0	0	0	1	0
L1MdGf_I:LINE/L1:19621515:19628135:-	Y	19621515	19628135	-1	LINE/L1	0	1	0	0	0	0	0	0	0	0	0	0	0	0	0	0	0	0	0	0	0	0	0	0	0	0	0	0	0	0	0	0	0	0	0	0	0	0	0	1	0	0	0	0
L1MdGf_I:LINE/L1:36293503:36300228:-	2	36293503	36300228	-1	LINE/L1	0	0	0	0	0	0	0	0	0	0	1	0	0	0	1	0	0	0	0	0	0	0	0	0	0	0	0	0	0	0	0	0	0	0	0	0	0	0	0	0	0	0	0	1
L1MdGf_I:LINE/L1:117692085:117698374:+	6	117692085	117698374	1	LINE/L1	0	0	0	0	0	0	0	0	0	0	0	0	0	0	0	0	0	0	0	0	0	0	0	1	0	0	0	0	0	0	0	0	0	0	0	0	0	0	0	0	0	0	0	0
L1MdGf_I:LINE/L1:35199609:35206510:-	14	35199609	35206510	-1	LINE/L1	1	0	0	0	0	0	0	0	0	0	0	0	0	0	0	0	0	0	0	0	0	0	0	0	0	0	0	0	0	1	0	0	0	0	0	0	0	0	0	0	0	0	0	0
L1MdGf_I:LINE/L1:27897116:27903779:-	12	27897116	27903779	-1	LINE/L1	0	0	0	0	0	0	0	1	0	0	0	0	0	0	0	0	0	0	0	0	1	0	0	0	0	0	0	0	0	0	0	0	0	0	0	0	0	0	0	0	0	0	0	0
L1MdGf_I:LINE/L1:107516127:107521048:+	X	107516127	107521048	1	LINE/L1	0	0	0	0	1	0	0	0	0	0	0	0	0	0	0	0	0	0	0	0	0	0	0	0	0	0	0	0	0	0	0	0	0	1	0	0	0	0	0	0	0	0	1	0
L1MdGf_I:LINE/L1:49616265:49622171:+	6	49616265	49622171	1	LINE/L1	1	0	0	0	0	0	0	0	0	0	0	0	0	0	0	0	0	0	0	0	0	0	0	1	0	0	0	0	0	0	0	0	0	0	0	0	0	0	0	0	0	0	0	1
L1MdGf_I:LINE/L1:56800492:56807358:-	11	56800492	56807358	-1	LINE/L1	0	0	0	1	0	0	0	0	0	0	0	0	0	0	0	0	0	0	0	0	0	0	0	1	0	0	0	1	0	0	0	0	0	0	0	0	0	0	0	0	0	0	0	0
L1MdGf_I:LINE/L1:23016882:23022111:+	14	23016882	23022111	1	LINE/L1	1	0	0	0	0	0	0	0	0	0	0	0	0	0	0	0	0	0	0	0	0	0	0	0	0	0	0	0	0	0	0	0	0	0	0	0	0	0	0	0	0	0	0	0
L1MdGf_I:LINE/L1:102995828:103001498:+	14	102995828	103001498	1	LINE/L1	0	0	0	0	0	0	0	0	0	0	0	0	0	0	1	0	0	0	0	0	0	0	0	0	0	0	1	0	0	0	0	0	0	0	0	0	0	0	0	0	0	0	0	0
L1MdGf_I:LINE/L1:149483573:149490119:-	2	149483573	149490119	-1	LINE/L1	0	0	0	0	0	0	0	0	0	0	0	0	0	0	0	0	0	0	0	0	0	0	0	0	0	0	0	0	0	0	0	0	0	0	0	0	0	0	0	0	1	0	0	0
L1MdGf_I:LINE/L1:12474773:12475765:+	3	12474773	12475765	1	LINE/L1	0	1	0	0	0	0	0	0	0	0	0	0	0	0	0	0	0	0	0	0	0	0	0	0	0	0	0	0	0	0	1	0	0	0	0	0	0	0	0	0	0	0	0	1
L1MdGf_I:LINE/L1:47175150:47181612:-	1	47175150	47181612	-1	LINE/L1	0	0	0	0	0	0	0	0	0	0	0	0	0	0	0	0	0	0	0	1	0	0	0	0	0	0	0	0	0	0	0	0	0	0	0	0	0	0	0	1	0	0	0	0
L1MdGf_I:LINE/L1:111174057:111180571:-	2	111174057	111180571	-1	LINE/L1	0	0	0	0	0	0	0	0	0	0	0	0	0	0	0	0	0	0	0	0	0	0	0	0	0	0	0	0	0	0	0	0	0	0	0	0	0	0	0	0	0	0	0	1
L1MdGf_I:LINE/L1:28440909:28447631:-	5	28440909	28447631	-1	LINE/L1	0	0	0	0	0	1	0	0	0	0	0	0	0	1	0	0	0	0	0	0	0	0	0	0	0	0	0	0	0	0	0	0	0	0	0	0	0	0	0	0	0	0	0	0
L1MdGf_I:LINE/L1:74864444:74870768:+	X	74864444	74870768	1	LINE/L1	0	0	0	0	0	0	0	0	0	0	0	0	0	0	0	0	0	0	0	0	0	0	0	0	0	0	0	0	0	0	0	0	0	0	0	0	0	0	0	0	0	0	0	2
L1MdGf_I:LINE/L1:118674828:118678296:-	X	118674828	118678296	-1	LINE/L1	0	0	0	0	0	1	0	0	0	0	0	0	0	0	0	0	0	0	0	0	0	0	0	0	0	0	0	0	0	0	0	0	0	0	0	0	0	0	0	0	0	0	0	1
L1MdGf_I:LINE/L1:71531424:71532416:+	5	71531424	71532416	1	LINE/L1	0	0	0	0	1	0	0	0	0	0	0	0	0	0	0	0	0	0	0	0	1	0	0	0	0	0	0	0	0	0	0	0	0	0	0	0	0	0	0	0	0	0	0	0
L1MdGf_I:LINE/L1:28246559:28247551:+	12	28246559	28247551	1	LINE/L1	0	0	0	0	0	0	0	0	0	0	0	0	0	0	0	0	0	0	0	0	0	0	0	0	0	0	0	0	0	0	0	0	0	0	0	0	0	0	0	0	0	0	0	0
L1MdGf_I:LINE/L1:144600864:144606740:+	4	144600864	144606740	1	LINE/L1	0	0	0	0	0	0	0	0	0	0	0	0	0	0	1	0	0	0	0	0	0	0	0	0	0	0	0	0	0	0	0	0	1	0	0	0	0	0	0	0	0	0	0	0
L1MdGf_I:LINE/L1:155681665:155688179:-	X	155681665	155688179	-1	LINE/L1	0	0	0	0	0	0	0	0	0	0	0	0	0	0	0	0	0	0	0	0	0	0	0	0	0	0	0	0	0	0	0	0	0	0	0	0	0	0	0	0	0	0	1	0
L1MdGf_I:LINE/L1:21254683:21261772:-	X	21254683	21261772	-1	LINE/L1	0	0	0	0	0	0	0	0	0	0	0	0	0	0	1	0	0	0	0	0	0	0	0	0	0	0	0	0	0	0	0	1	0	0	0	0	0	0	0	0	0	0	0	1
L1MdGf_I:LINE/L1:44276288:44282640:-	2	44276288	44282640	-1	LINE/L1	0	0	0	0	0	1	0	1	0	0	0	0	0	0	0	0	0	0	0	0	0	0	0	0	0	0	0	0	0	0	0	0	0	0	0	0	0	0	0	0	0	0	0	0
L1MdGf_I:LINE/L1:63553039:63559313:-	17	63553039	63559313	-1	LINE/L1	1	0	0	0	0	0	0	0	1	0	0	0	0	0	0	0	0	0	0	0	0	0	0	0	0	0	0	0	0	0	0	0	0	0	0	0	0	0	0	0	0	0	0	0
L1MdGf_I:LINE/L1:59893977:59900734:-	16	59893977	59900734	-1	LINE/L1	0	0	0	0	0	0	0	0	0	0	0	0	0	0	0	0	0	0	0	0	0	0	0	0	0	0	0	0	0	0	0	0	0	0	0	0	0	0	1	0	0	0	0	0
L1MdGf_I:LINE/L1:24843185:24848712:+	8	24843185	24848712	1	LINE/L1	0	0	0	0	1	0	0	0	0	0	0	0	0	0	0	0	0	0	0	0	0	0	0	0	0	0	0	0	0	0	0	0	0	1	1	0	0	0	0	0	0	0	0	0
L1MdGf_I:LINE/L1:168623219:168629840:-	1	168623219	168629840	-1	LINE/L1	0	0	0	0	0	0	0	0	0	0	0	0	0	0	0	1	0	0	0	0	0	0	0	0	0	0	0	0	0	1	0	0	0	0	0	0	0	0	0	0	0	0	0	0
L1MdGf_I:LINE/L1:68724828:68730914:+	3	68724828	68730914	1	LINE/L1	1	0	0	0	0	0	0	0	0	0	0	0	0	0	0	0	0	0	0	0	0	0	0	0	0	1	0	1	0	0	0	0	0	1	0	0	0	0	0	0	0	0	0	0
L1MdGf_I:LINE/L1:35426479:35427619:-	11	35426479	35427619	-1	LINE/L1	0	0	0	0	0	0	0	0	0	0	0	0	0	0	0	0	0	0	0	0	0	0	0	0	0	0	0	0	0	0	1	0	0	0	0	0	0	0	0	0	0	0	1	0
L1MdGf_I:LINE/L1:87893473:87897474:+	18	87893473	87897474	1	LINE/L1	0	0	0	0	0	0	0	0	0	0	0	0	0	0	0	0	0	0	0	0	0	0	0	0	0	0	0	0	0	0	0	0	0	0	0	0	1	0	0	0	0	0	0	0
L1MdGf_I:LINE/L1:103921394:103927293:+	7	103921394	103927293	1	LINE/L1	0	0	0	0	0	0	0	0	0	0	0	0	0	0	0	0	0	0	0	0	0	0	0	0	0	0	0	0	0	0	0	0	0	0	0	0	0	0	0	0	0	0	0	1
L1MdGf_I:LINE/L1:19654606:19655598:+	5	19654606	19655598	1	LINE/L1	0	0	0	0	0	0	0	0	0	0	0	0	0	0	0	0	1	0	0	0	0	0	0	0	0	0	0	0	0	0	0	0	0	0	0	1	1	0	0	0	0	0	0	0
L1MdGf_I:LINE/L1:4186288:4193122:-	7	4186288	4193122	-1	LINE/L1	0	0	0	0	1	0	0	1	0	0	0	0	0	0	0	0	0	0	0	0	0	0	0	0	0	0	1	0	0	0	0	0	0	0	0	1	0	0	0	0	0	0	0	0
L1MdGf_I:LINE/L1:49721798:49728077:-	5	49721798	49728077	-1	LINE/L1	1	0	0	0	0	0	0	0	0	0	0	0	0	0	0	0	0	0	1	0	0	0	0	0	0	0	0	0	0	0	0	0	0	0	0	0	0	0	0	1	0	0	0	0
L1MdGf_I:LINE/L1:52842890:52843882:+	8	52842890	52843882	1	LINE/L1	2	0	0	0	0	0	0	0	0	0	0	0	0	0	0	0	0	0	0	0	0	0	0	0	0	0	0	0	0	0	0	0	0	0	0	0	0	0	0	0	0	0	0	0
L1MdGf_I:LINE/L1:114656815:114661543:-	X	114656815	114661543	-1	LINE/L1	0	0	0	0	0	0	0	0	0	0	0	0	0	1	1	0	0	0	0	0	0	0	0	0	0	0	0	0	0	0	0	0	0	0	0	0	0	0	0	0	0	0	0	0
L1MdGf_I:LINE/L1:41699062:41705889:-	X	41699062	41705889	-1	LINE/L1	0	0	0	0	0	0	0	0	0	0	0	0	0	0	0	1	0	0	0	0	0	1	0	0	0	0	0	0	0	0	0	0	0	0	0	0	0	0	0	0	0	0	0	0
L1MdGf_I:LINE/L1:4065617:4070413:+	Y	4065617	4070413	1	LINE/L1	0	0	0	0	0	0	0	0	0	0	0	0	0	0	0	0	0	0	0	0	0	0	0	0	0	0	0	0	0	0	0	0	0	0	0	0	0	0	0	0	0	0	0	0
L1MdGf_I:LINE/L1:15928137:15934685:-	1	15928137	15934685	-1	LINE/L1	0	0	0	0	0	0	0	0	0	0	0	0	0	0	0	0	0	0	0	0	0	0	0	0	0	0	0	0	0	0	0	0	0	0	0	0	0	0	0	0	0	0	0	1
L1MdGf_I:LINE/L1:52924033:52928621:-	17	52924033	52928621	-1	LINE/L1	0	0	0	0	0	0	0	0	0	0	0	0	0	0	0	0	0	0	0	0	0	0	0	0	0	0	0	0	0	0	0	0	0	0	0	0	0	0	0	0	0	0	0	0
L1MdGf_I:LINE/L1:121248541:121255877:-	4	121248541	121255877	-1	LINE/L1	0	0	0	0	0	0	1	0	0	0	0	0	0	0	0	0	0	0	1	0	0	0	0	0	0	0	0	0	0	0	0	0	0	0	0	0	0	0	0	0	0	0	0	0
L1MdGf_I:LINE/L1:34920414:34925892:+	10	34920414	34925892	1	LINE/L1	0	0	0	0	0	0	0	0	0	0	0	0	0	0	0	0	0	0	0	0	0	1	0	0	0	0	0	0	0	0	0	0	0	0	0	0	0	0	0	0	0	0	0	0
L1MdGf_I:LINE/L1:49192726:49198470:+	12	49192726	49198470	1	LINE/L1	0	0	1	0	0	0	0	0	0	0	0	0	0	0	0	0	0	0	0	0	0	0	0	0	0	0	0	0	0	0	0	0	0	0	0	0	1	0	0	0	0	0	0	0
L1MdGf_I:LINE/L1:33011426:33017281:+	18	33011426	33017281	1	LINE/L1	0	0	0	0	0	0	0	0	0	1	0	0	0	0	0	0	0	0	0	0	0	0	1	0	0	0	0	0	0	0	0	0	0	0	1	0	0	0	0	0	0	0	0	1
L1MdGf_I:LINE/L1:144646349:144653222:-	4	144646349	144653222	-1	LINE/L1	0	0	0	0	0	1	0	0	0	0	0	0	0	0	0	0	0	0	0	0	0	0	0	0	0	1	0	0	0	0	0	0	0	0	0	0	0	0	0	0	0	0	0	0
L1MdGf_I:LINE/L1:54129686:54136365:-	14	54129686	54136365	-1	LINE/L1	0	0	0	0	0	0	0	0	0	0	0	0	0	0	0	0	0	0	0	0	0	0	0	0	0	0	0	0	0	0	0	0	0	0	0	0	0	0	0	0	0	0	0	0
L1MdGf_I:LINE/L1:72433491:72440009:-	17	72433491	72440009	-1	LINE/L1	0	0	0	0	0	0	0	0	0	0	0	0	0	0	0	0	0	0	0	0	0	0	0	0	0	0	0	0	0	0	0	0	1	0	0	0	0	0	0	2	0	0	0	0
L1MdGf_I:LINE/L1:41495384:41496376:+	5	41495384	41496376	1	LINE/L1	1	0	0	0	0	0	0	0	0	0	0	0	0	0	0	0	0	0	0	0	0	0	0	0	0	0	0	0	0	0	0	0	0	0	0	0	0	1	0	0	0	0	0	0
L1MdGf_I:LINE/L1:137363469:137369992:-	2	137363469	137369992	-1	LINE/L1	0	0	0	0	0	0	0	0	0	0	0	0	0	0	0	0	0	0	0	0	0	0	0	0	0	0	0	0	0	0	0	0	0	0	0	0	0	0	0	0	0	0	0	1
L1MdGf_I:LINE/L1:65719164:65725250:+	7	65719164	65725250	1	LINE/L1	0	0	0	0	0	0	0	0	0	0	0	0	0	0	0	0	0	0	0	0	0	0	0	0	0	0	0	0	0	0	0	0	0	0	0	0	0	0	0	0	0	0	0	2
L1MdGf_I:LINE/L1:80208461:80213979:+	X	80208461	80213979	1	LINE/L1	0	0	0	0	0	0	0	0	0	0	0	0	0	0	0	0	0	0	0	0	0	0	0	0	0	0	0	0	0	0	0	0	0	0	0	0	0	0	0	0	0	0	0	0
L1MdGf_I:LINE/L1:85051272:85057967:-	1	85051272	85057967	-1	LINE/L1	0	0	1	0	0	0	0	0	0	0	0	0	0	0	0	0	0	0	0	0	0	0	0	0	0	0	0	0	0	0	0	0	0	1	0	0	1	0	0	0	0	0	0	0
L1MdGf_I:LINE/L1:24805480:24811906:-	11	24805480	24811906	-1	LINE/L1	0	1	0	0	0	0	0	0	0	0	0	0	0	0	0	0	0	0	0	0	0	0	0	1	1	0	0	0	0	0	0	0	0	0	0	0	0	0	0	0	0	0	0	0
L1MdGf_I:LINE/L1:61363648:61370166:-	16	61363648	61370166	-1	LINE/L1	0	0	0	0	0	0	0	0	0	0	0	0	0	0	0	0	0	0	0	0	0	0	0	0	0	1	0	0	0	0	0	0	0	0	0	0	0	0	0	0	0	0	0	0
L1MdGf_I:LINE/L1:37559436:37560428:+	8	37559436	37560428	1	LINE/L1	0	0	0	0	0	0	0	0	0	0	0	0	0	0	0	0	0	0	0	0	0	0	0	0	0	0	0	0	0	0	1	0	0	0	0	0	0	0	0	0	0	0	0	0
L1MdGf_I:LINE/L1:91417001:91423735:-	8	91417001	91423735	-1	LINE/L1	0	0	0	0	0	0	0	0	0	0	0	0	0	0	0	0	0	0	0	0	0	0	0	0	0	0	0	0	0	1	0	0	0	0	0	0	0	0	0	0	0	1	0	0
L1MdGf_I:LINE/L1:52743970:52744917:-	1	52743970	52744917	-1	LINE/L1	0	0	0	0	0	0	0	0	0	0	0	0	0	0	0	0	0	0	0	0	0	0	0	0	0	1	0	0	0	0	0	0	0	0	0	0	0	1	0	0	0	0	0	1
L1MdGf_I:LINE/L1:58164025:58169866:+	8	58164025	58169866	1	LINE/L1	0	0	0	0	0	0	0	0	0	0	0	0	0	0	0	1	0	0	0	0	0	0	0	1	0	0	0	0	0	0	0	0	0	0	0	0	0	0	0	0	0	0	0	0
L1MdGf_I:LINE/L1:38381050:38382949:-	8	38381050	38382949	-1	LINE/L1	0	0	0	0	0	0	0	0	0	0	0	0	0	0	0	0	0	0	0	0	0	0	0	0	0	0	0	0	0	0	0	0	0	0	0	0	0	0	0	0	0	0	0	0
L1MdGf_I:LINE/L1:162338490:162344365:+	1	162338490	162344365	1	LINE/L1	2	0	0	0	0	0	0	0	0	0	0	0	0	0	0	0	0	0	0	1	0	0	0	0	0	0	0	0	0	0	0	0	0	0	0	0	0	0	0	0	0	0	0	0
L1MdGf_I:LINE/L1:98642590:98649147:-	4	98642590	98649147	-1	LINE/L1	0	0	0	0	0	0	0	0	0	0	0	0	0	0	0	0	0	0	0	1	0	0	0	0	0	0	0	0	0	0	0	0	1	0	0	0	0	0	0	0	0	0	0	0
L1MdGf_I:LINE/L1:49198471:49199463:+	12	49198471	49199463	1	LINE/L1	1	0	0	0	0	0	0	0	0	0	0	0	2	0	0	0	0	0	0	0	0	0	0	0	0	0	0	0	0	0	0	0	0	0	0	0	0	0	0	0	0	0	0	0
L1MdGf_I:LINE/L1:4648701:4655573:-	Y	4648701	4655573	-1	LINE/L1	0	0	0	0	0	0	0	0	0	0	0	0	0	0	0	0	0	0	0	0	0	0	0	0	0	0	0	0	0	1	0	0	0	0	0	0	0	0	0	0	0	0	0	0
L1MdGf_I:LINE/L1:22204933:22211265:-	13	22204933	22211265	-1	LINE/L1	0	0	0	0	0	0	0	0	0	0	0	0	1	0	0	0	0	0	0	0	0	0	0	0	0	0	0	0	0	0	0	0	0	0	0	0	0	0	0	0	0	0	0	0
L1MdGf_I:LINE/L1:92585500:92592023:-	8	92585500	92592023	-1	LINE/L1	0	0	0	0	0	0	0	0	0	0	0	0	0	0	0	1	1	0	0	0	0	0	0	0	0	0	0	0	0	0	0	0	0	0	0	0	1	0	0	0	0	0	0	0
L1MdGf_I:LINE/L1:22442905:22444795:+	18	22442905	22444795	1	LINE/L1	0	0	0	0	0	0	0	0	0	0	0	0	0	0	0	0	0	0	0	0	0	0	0	0	0	0	0	0	0	0	0	0	0	0	0	0	0	0	0	0	0	0	0	0
L1MdGf_I:LINE/L1:83540911:83547436:-	2	83540911	83547436	-1	LINE/L1	0	1	0	0	0	1	0	0	0	0	0	0	0	0	0	0	0	0	0	0	0	0	0	0	0	0	0	0	0	0	0	0	0	0	0	0	0	0	0	0	0	0	0	0
L1MdGf_I:LINE/L1:188335800:188342433:-	1	188335800	188342433	-1	LINE/L1	0	0	0	0	0	0	0	0	1	0	0	0	0	0	0	0	0	1	0	0	0	0	0	0	0	0	0	0	0	0	0	0	0	0	0	0	0	0	0	0	0	0	0	0
L1MdGf_I:LINE/L1:74574054:74579833:+	Y	74574054	74579833	1	LINE/L1	0	0	0	0	0	0	1	0	0	0	0	0	0	0	0	0	0	0	0	0	0	0	0	0	0	0	0	0	0	0	0	0	0	0	0	0	0	0	0	0	0	0	0	0
L1MdGf_I:LINE/L1:45408507:45415025:-	5	45408507	45415025	-1	LINE/L1	1	0	1	0	0	0	0	0	0	0	0	0	0	0	0	0	0	0	0	0	0	0	0	0	0	0	0	0	0	0	0	0	0	0	0	0	0	0	0	0	0	0	0	0
L1MdGf_I:LINE/L1:117698375:117699391:+	6	117698375	117699391	1	LINE/L1	0	0	0	0	0	0	0	0	0	0	0	0	0	0	0	0	0	0	0	0	0	0	0	0	0	0	0	0	0	0	0	0	0	1	0	0	0	0	0	0	0	0	0	0
L1MdGf_I:LINE/L1:70727856:70733528:+	14	70727856	70733528	1	LINE/L1	0	0	0	0	0	1	0	0	0	0	0	0	0	0	0	0	0	0	0	0	0	0	0	0	0	0	0	0	0	0	0	0	0	0	0	0	0	0	0	0	0	0	0	0
L1MdGf_I:LINE/L1:53012407:53018300:+	14	53012407	53018300	1	LINE/L1	0	0	0	0	0	0	0	0	0	0	0	0	0	0	0	0	0	0	0	0	0	0	0	0	0	0	0	0	0	1	0	0	0	0	0	0	0	0	0	0	0	0	0	0
L1MdGf_I:LINE/L1:21101623:21106982:+	X	21101623	21106982	1	LINE/L1	0	0	0	0	1	0	0	0	0	0	0	0	0	0	0	0	0	0	0	0	0	0	0	0	0	0	0	0	0	0	0	0	0	0	0	0	0	0	0	0	0	0	0	0
L1MdGf_I:LINE/L1:61134382:61141083:-	Y	61134382	61141083	-1	LINE/L1	0	1	0	0	0	0	0	0	1	0	0	0	0	0	0	0	0	0	0	0	0	0	0	0	0	0	0	0	0	0	0	0	0	0	0	0	0	0	0	0	1	0	0	0
L1MdGf_I:LINE/L1:67916776:67917768:+	15	67916776	67917768	1	LINE/L1	0	0	1	0	0	0	0	0	0	0	0	0	0	0	0	0	0	0	0	0	0	0	0	0	0	0	0	0	0	0	0	0	0	0	0	0	0	0	0	0	0	0	0	0
L1MdGf_I:LINE/L1:25029707:25036212:-	13	25029707	25036212	-1	LINE/L1	0	0	1	1	0	0	1	0	0	0	0	0	0	0	0	0	0	0	0	0	0	0	0	0	0	0	0	0	0	0	0	0	0	0	0	0	0	0	0	0	0	0	0	0
L1MdGf_I:LINE/L1:35432409:35438697:+	14	35432409	35438697	1	LINE/L1	0	0	0	0	0	0	0	0	0	0	1	0	0	0	0	0	0	0	0	0	0	0	0	0	0	0	0	0	0	0	0	0	0	0	0	0	0	0	0	0	0	0	1	0
L1MdGf_I:LINE/L1:117259901:117260893:+	1	117259901	117260893	1	LINE/L1	0	0	0	0	0	0	0	0	0	0	0	0	0	0	0	0	0	0	0	0	0	0	0	0	0	0	0	0	0	1	0	0	0	0	0	0	0	0	0	0	0	0	0	0
L1MdGf_I:LINE/L1:56741851:56747218:+	Y	56741851	56747218	1	LINE/L1	1	0	0	0	0	0	0	0	0	0	0	0	0	0	0	0	0	0	0	0	0	0	0	0	0	0	0	0	0	0	0	0	0	0	0	0	0	0	0	0	0	0	0	0
L1MdGf_I:LINE/L1:15491468:15497694:-	1	15491468	15497694	-1	LINE/L1	0	0	0	0	0	0	0	0	0	0	0	0	0	0	0	0	0	0	0	0	0	0	0	0	0	0	0	0	0	0	0	0	0	0	1	0	0	0	0	0	0	0	0	1
L1MdGf_I:LINE/L1:142936397:142941780:+	4	142936397	142941780	1	LINE/L1	0	0	0	0	0	0	0	0	0	0	0	0	0	0	0	0	0	0	0	0	0	0	0	0	0	0	0	0	0	0	0	0	0	0	0	0	0	0	0	0	0	0	0	1
L1MdGf_I:LINE/L1:127882058:127883050:+	5	127882058	127883050	1	LINE/L1	0	0	0	0	0	0	0	0	0	0	0	0	0	0	0	0	0	0	0	0	0	0	0	0	0	0	0	0	0	0	0	0	0	0	0	0	0	0	0	0	0	0	0	1
L1MdGf_I:LINE/L1:14908925:14915546:-	Y	14908925	14915546	-1	LINE/L1	1	0	0	0	0	0	0	0	0	0	1	0	0	0	0	0	0	0	0	0	0	0	0	0	0	0	0	0	0	0	0	0	0	0	0	1	0	0	0	0	0	0	0	0
L1MdGf_I:LINE/L1:9717216:9724013:-	4	9717216	9724013	-1	LINE/L1	0	0	0	0	0	0	0	0	0	0	0	2	0	0	0	1	0	0	0	0	0	0	0	0	0	0	0	0	0	0	0	0	0	0	0	0	0	0	0	0	0	0	0	0
L1MdGf_I:LINE/L1:62118575:62119567:+	3	62118575	62119567	1	LINE/L1	0	0	0	0	0	1	0	0	1	0	0	0	0	0	0	0	0	0	0	0	0	0	0	0	0	0	0	0	0	0	0	0	0	0	0	0	0	0	0	0	0	0	0	0
L1MdGf_I:LINE/L1:93931393:93933032:-	14	93931393	93933032	-1	LINE/L1	0	0	0	0	0	0	0	0	0	0	0	0	0	0	0	0	0	1	0	0	0	0	0	0	0	0	0	0	0	0	0	0	0	0	0	0	0	0	0	0	0	0	0	0
L1MdGf_I:LINE/L1:52674195:52680513:-	4	52674195	52680513	-1	LINE/L1	0	0	0	0	0	1	0	0	0	0	0	0	0	0	0	0	0	0	0	0	0	0	0	0	0	0	0	0	0	0	0	0	0	1	0	0	0	0	0	0	0	0	0	0
L1MdGf_I:LINE/L1:93911046:93918115:-	9	93911046	93918115	-1	LINE/L1	0	0	0	0	0	0	0	0	0	1	0	1	0	0	0	0	0	0	0	0	1	0	0	0	0	0	0	0	0	0	0	0	0	0	0	0	0	0	0	0	0	0	0	0
L1MdGf_I:LINE/L1:109838301:109839293:+	X	109838301	109839293	1	LINE/L1	1	0	0	0	0	0	0	0	0	0	0	0	0	0	0	0	0	0	0	0	0	0	0	0	0	0	0	0	0	0	0	0	0	0	0	0	0	0	0	0	0	0	0	1
L1MdGf_I:LINE/L1:74047172:74053306:-	12	74047172	74053306	-1	LINE/L1	0	0	0	0	0	0	0	0	0	0	0	0	0	0	0	0	0	0	0	0	0	0	0	0	1	0	0	0	0	0	0	0	0	0	0	0	0	0	0	0	0	0	0	0
L1MdGf_I:LINE/L1:55762188:55768509:-	5	55762188	55768509	-1	LINE/L1	0	0	0	0	0	0	0	0	0	0	0	0	0	0	0	0	0	0	0	1	0	0	0	0	0	0	0	0	0	1	0	1	0	0	0	0	0	0	0	0	0	0	0	0
L1MdGf_I:LINE/L1:11031437:11036963:+	12	11031437	11036963	1	LINE/L1	1	0	0	0	0	0	1	0	0	0	0	0	0	0	0	1	0	0	0	0	0	0	0	0	0	0	0	0	0	0	0	0	1	0	0	0	0	0	0	0	0	0	0	2
L1MdGf_I:LINE/L1:39720332:39726191:+	5	39720332	39726191	1	LINE/L1	0	1	0	0	1	0	0	0	0	0	0	0	0	0	0	0	0	0	0	0	0	0	0	0	0	0	0	0	0	0	0	0	0	0	0	0	0	0	0	0	0	0	0	0
L1MdGf_I:LINE/L1:28803630:28804789:-	15	28803630	28804789	-1	LINE/L1	0	0	0	0	0	0	1	0	0	0	0	0	0	0	0	0	0	0	0	0	0	0	0	0	0	0	0	0	0	0	0	0	0	0	0	0	0	0	0	0	0	0	0	0
L1MdGf_I:LINE/L1:65364152:65370988:-	15	65364152	65370988	-1	LINE/L1	1	0	0	0	0	0	0	0	0	1	0	0	0	0	0	0	0	0	0	0	0	0	0	0	0	0	0	0	0	0	0	0	0	0	0	0	0	0	0	0	0	0	0	1
L1MdGf_I:LINE/L1:47574724:47577001:-	7	47574724	47577001	-1	LINE/L1	0	0	0	0	0	0	0	0	0	0	0	0	0	1	0	0	0	0	0	0	0	0	0	0	0	0	0	0	0	0	0	0	0	0	0	0	0	0	0	0	0	0	0	0
L1MdGf_I:LINE/L1:19799337:19804861:+	1	19799337	19804861	1	LINE/L1	0	0	0	0	0	0	0	0	0	0	0	0	0	0	0	0	0	0	0	0	0	0	0	0	0	0	0	0	0	0	0	0	0	0	0	0	0	0	0	0	0	0	0	2
L1MdGf_I:LINE/L1:36427721:36434057:-	14	36427721	36434057	-1	LINE/L1	0	0	0	0	0	0	0	0	0	0	0	0	0	0	1	0	0	0	0	0	0	0	0	0	0	0	0	0	0	0	0	0	0	0	0	0	0	0	0	0	0	0	0	0
L1MdGf_I:LINE/L1:96010987:96012004:+	7	96010987	96012004	1	LINE/L1	0	0	0	0	0	0	0	0	1	0	0	1	0	0	0	0	0	0	0	0	0	0	0	0	0	0	0	0	0	0	0	0	0	0	0	0	0	0	0	0	0	0	0	1
L1MdGf_I:LINE/L1:134449330:134454802:+	3	134449330	134454802	1	LINE/L1	0	0	0	1	0	0	0	0	0	0	0	0	0	0	0	0	0	0	0	0	0	0	0	0	0	0	0	0	0	0	0	0	0	0	0	0	0	0	0	0	0	0	0	0
L1MdGf_I:LINE/L1:62183214:62184224:+	12	62183214	62184224	1	LINE/L1	0	0	0	0	0	0	0	0	0	0	0	0	0	0	0	0	0	0	0	0	0	0	0	0	0	0	0	0	0	0	0	0	0	0	0	0	0	0	0	0	0	0	0	0
L1MdGf_I:LINE/L1:82783517:82789660:-	12	82783517	82789660	-1	LINE/L1	0	0	0	0	0	0	0	0	0	0	0	0	0	0	0	0	0	0	0	0	0	0	0	0	0	0	0	0	0	0	0	0	0	0	0	0	0	0	0	1	0	0	0	0
L1MdGf_I:LINE/L1:33752167:33758731:-	7	33752167	33758731	-1	LINE/L1	1	0	0	0	0	0	0	0	0	0	1	0	0	0	0	0	0	0	0	0	0	0	0	0	0	0	0	0	0	0	0	0	0	0	0	0	1	0	0	0	0	0	0	0
L1MdGf_I:LINE/L1:6312551:6313572:+	3	6312551	6313572	1	LINE/L1	0	0	0	0	0	0	0	0	0	0	0	0	0	0	0	0	0	0	0	0	0	0	0	0	0	0	0	0	0	0	0	0	0	0	0	0	0	0	0	0	0	0	0	0
L1MdGf_I:LINE/L1:114820306:114821324:+	10	114820306	114821324	1	LINE/L1	0	0	0	0	0	0	0	0	0	0	0	0	0	0	0	0	0	0	1	0	0	0	0	0	0	0	0	0	0	0	0	0	0	0	0	0	0	0	0	0	0	0	0	0
L1MdGf_I:LINE/L1:68412861:68413853:+	12	68412861	68413853	1	LINE/L1	0	0	0	0	0	0	0	0	0	0	0	0	0	0	0	0	0	0	0	1	0	0	0	1	0	0	0	0	0	0	0	0	0	0	0	0	0	0	0	0	0	0	0	0
L1MdGf_I:LINE/L1:30923686:30930247:-	4	30923686	30930247	-1	LINE/L1	0	0	0	0	0	0	0	0	0	0	0	0	0	0	0	0	0	0	0	0	0	0	0	0	0	0	0	0	0	0	0	0	0	0	1	0	0	0	0	0	0	0	0	1
L1MdGf_I:LINE/L1:10938591:10940574:-	Y	10938591	10940574	-1	LINE/L1	0	0	0	0	0	0	0	0	0	0	1	0	0	0	0	1	0	0	0	0	0	0	0	0	0	0	0	0	0	0	0	0	0	0	0	0	1	0	0	0	0	0	0	1
L1MdGf_I:LINE/L1:8495556:8496898:-	2	8495556	8496898	-1	LINE/L1	0	0	0	0	0	0	0	0	0	0	0	0	0	0	0	0	0	0	0	0	0	0	0	0	0	0	0	0	0	0	0	0	0	0	0	0	0	0	0	0	1	0	0	0
L1MdGf_I:LINE/L1:117267946:117268961:+	3	117267946	117268961	1	LINE/L1	0	0	0	0	0	0	0	0	0	0	0	0	0	0	0	0	0	0	0	0	0	0	0	0	0	0	0	0	0	0	0	0	0	0	1	0	1	0	0	0	0	0	0	0
L1MdGf_I:LINE/L1:54901726:54908189:-	10	54901726	54908189	-1	LINE/L1	0	0	0	0	0	0	0	0	1	0	0	0	0	0	0	0	0	0	0	0	0	0	0	0	0	0	0	0	0	0	0	0	0	0	0	0	0	0	0	0	0	0	0	1
L1MdGf_I:LINE/L1:133132367:133138310:+	X	133132367	133138310	1	LINE/L1	0	0	0	0	0	0	0	0	0	0	0	0	0	0	0	0	0	0	0	0	0	0	0	0	0	0	0	0	0	0	0	0	0	0	0	0	0	0	0	0	0	0	0	0
L1MdGf_I:LINE/L1:18082692:18089256:-	9	18082692	18089256	-1	LINE/L1	0	0	0	0	0	0	0	0	0	0	0	0	0	0	0	0	0	0	0	0	0	0	0	0	0	1	0	0	0	0	0	0	0	0	0	0	0	0	0	0	0	0	0	0
L1MdGf_I:LINE/L1:85294234:85300725:-	2	85294234	85300725	-1	LINE/L1	1	0	0	0	0	0	0	0	0	0	0	0	0	0	1	1	0	0	0	0	0	0	0	0	0	0	0	0	0	0	0	0	0	0	0	0	0	0	0	0	0	0	0	0
L1MdGf_I:LINE/L1:70111929:70118258:-	17	70111929	70118258	-1	LINE/L1	0	0	0	0	0	1	0	0	0	0	0	0	0	0	0	0	0	0	0	0	0	1	0	0	0	0	0	0	0	0	0	0	0	0	0	0	0	0	0	0	0	0	0	0
L1MdGf_I:LINE/L1:108733248:108738673:+	1	108733248	108738673	1	LINE/L1	0	0	0	0	0	0	0	0	0	0	0	0	0	0	0	0	0	0	0	0	0	0	0	0	0	0	0	0	0	0	0	1	0	0	0	0	0	0	0	0	0	0	0	0
L1MdGf_I:LINE/L1:48638805:48639819:+	7	48638805	48639819	1	LINE/L1	0	1	0	0	0	0	0	0	0	0	0	0	0	0	0	0	0	0	0	0	0	0	0	0	0	0	0	0	0	0	0	0	0	0	0	0	0	0	0	0	0	0	0	0
L1MdGf_I:LINE/L1:42129096:42130108:+	6	42129096	42130108	1	LINE/L1	0	0	0	0	0	0	0	0	1	0	0	0	0	0	0	0	0	0	0	0	0	0	0	0	0	0	0	0	0	0	0	0	0	0	0	0	0	0	0	0	0	0	0	0
L1MdGf_I:LINE/L1:11224410:11230079:+	15	11224410	11230079	1	LINE/L1	0	0	0	0	0	0	0	0	0	0	0	0	0	0	0	0	0	0	0	0	0	0	0	0	0	0	0	0	0	0	1	0	0	0	0	0	0	0	0	0	0	0	0	0
L1MdGf_I:LINE/L1:90110898:90117398:-	4	90110898	90117398	-1	LINE/L1	0	0	0	1	0	0	0	0	0	0	0	0	0	0	0	0	0	0	0	0	0	0	0	0	0	0	0	0	0	0	0	0	0	0	0	0	0	0	0	0	0	0	0	0
L1MdGf_I:LINE/L1:108738674:108739666:+	1	108738674	108739666	1	LINE/L1	0	0	0	0	0	0	0	0	0	0	0	0	0	0	0	0	0	0	0	0	0	1	0	0	0	0	1	0	0	0	0	0	0	0	0	0	0	0	0	0	0	0	0	0
L1MdGf_I:LINE/L1:15025960:15031468:+	12	15025960	15031468	1	LINE/L1	0	0	0	0	0	0	0	0	0	0	0	0	0	0	0	0	0	0	0	0	0	0	0	0	0	0	0	0	0	0	0	0	0	0	0	0	0	0	0	0	0	0	0	0
L1MdGf_I:LINE/L1:31350653:31356112:+	3	31350653	31356112	1	LINE/L1	0	0	0	0	0	0	0	1	0	0	0	0	0	0	0	0	0	0	0	0	0	0	0	0	0	0	0	0	0	0	1	0	0	0	0	0	0	0	0	0	0	0	0	0
L1MdGf_I:LINE/L1:72933992:72940411:-	18	72933992	72940411	-1	LINE/L1	0	0	0	0	0	0	0	0	0	0	0	0	0	0	0	0	0	0	0	0	0	0	0	0	0	0	0	0	0	0	0	0	0	0	0	0	0	0	0	0	0	0	1	0
L1MdGf_I:LINE/L1:65973454:65980154:-	1	65973454	65980154	-1	LINE/L1	0	0	0	0	0	0	0	0	0	0	0	0	0	0	0	0	0	0	0	0	0	0	0	0	0	0	0	0	0	0	0	0	0	0	0	0	0	0	0	0	0	0	0	0
L1MdGf_I:LINE/L1:55834246:55840772:-	17	55834246	55840772	-1	LINE/L1	0	0	0	0	0	0	0	0	0	0	0	0	0	0	0	0	0	0	0	0	0	0	0	0	0	0	0	0	0	0	0	1	0	0	0	0	0	0	0	0	0	0	0	0
L1MdGf_I:LINE/L1:24239232:24244645:+	3	24239232	24244645	1	LINE/L1	0	0	0	0	0	0	0	0	0	0	0	0	0	0	0	1	0	0	0	0	0	0	0	0	0	0	0	0	1	0	0	0	0	0	0	0	0	0	0	0	0	0	0	1
L1MdGf_I:LINE/L1:47435908:47442196:+	X	47435908	47442196	1	LINE/L1	1	0	0	0	0	0	0	0	0	0	0	0	0	0	0	0	0	0	0	0	0	0	0	0	0	0	0	0	0	0	0	0	0	0	0	0	0	0	0	0	0	0	0	1
L1MdGf_I:LINE/L1:98666483:98668367:-	14	98666483	98668367	-1	LINE/L1	0	0	0	0	0	0	0	0	2	0	0	0	0	0	0	0	0	0	0	0	0	0	0	0	0	0	0	0	0	0	0	0	0	0	1	0	0	0	1	0	0	0	0	0
L1MdGf_I:LINE/L1:192571651:192578118:-	1	192571651	192578118	-1	LINE/L1	0	0	0	0	0	0	0	0	0	0	0	0	0	0	0	0	0	0	0	1	0	0	0	0	0	0	0	0	0	0	0	0	0	0	0	0	0	0	0	0	0	0	0	0
L1MdGf_I:LINE/L1:13567433:13572654:-	6	13567433	13572654	-1	LINE/L1	0	0	0	0	0	0	0	0	0	0	0	0	0	0	0	0	0	0	0	0	0	0	0	0	0	0	0	0	0	0	0	0	0	0	0	0	0	0	0	0	0	0	0	0
L1MdGf_I:LINE/L1:63886214:63892300:+	1	63886214	63892300	1	LINE/L1	1	0	0	0	0	0	0	0	0	0	0	0	0	0	0	0	0	0	0	0	0	0	0	0	0	0	0	0	0	0	0	0	0	0	0	0	0	0	0	0	0	0	0	0
L1MdGf_I:LINE/L1:14969316:14976234:-	1	14969316	14976234	-1	LINE/L1	0	0	0	0	0	0	0	0	0	0	0	0	0	0	0	0	0	0	0	0	0	0	1	0	0	0	0	0	0	0	0	0	0	0	0	0	0	0	0	0	0	0	0	0
L1MdGf_I:LINE/L1:21058318:21063645:+	19	21058318	21063645	1	LINE/L1	0	0	0	0	0	0	0	0	0	0	0	0	0	0	0	0	0	0	0	0	0	0	0	0	1	0	0	0	0	0	0	0	0	0	0	0	0	0	0	0	0	0	0	0
L1MdGf_I:LINE/L1:45853668:45854685:+	5	45853668	45854685	1	LINE/L1	0	0	0	0	0	0	0	0	0	0	0	0	0	0	0	0	0	0	0	0	0	0	0	0	0	0	0	0	0	0	0	0	0	0	0	0	0	0	0	0	0	0	0	1
L1MdGf_I:LINE/L1:39919807:39926497:-	6	39919807	39926497	-1	LINE/L1	0	0	0	0	0	0	0	0	0	0	0	0	0	0	0	0	1	0	0	0	0	0	0	0	0	0	0	0	0	0	0	0	0	0	0	0	0	0	0	0	0	0	0	0
L1MdGf_I:LINE/L1:88368218:88374682:-	14	88368218	88374682	-1	LINE/L1	0	0	0	0	0	0	0	0	0	0	0	0	1	0	0	0	0	1	0	0	0	0	0	0	0	0	0	0	0	0	0	0	0	0	0	0	0	0	0	0	0	0	0	1
L1MdGf_I:LINE/L1:14811389:14818282:-	X	14811389	14818282	-1	LINE/L1	0	0	0	0	0	0	0	0	0	0	0	0	0	0	0	0	0	0	0	0	0	0	0	0	0	0	0	0	0	0	0	0	0	0	0	0	0	0	0	0	0	0	0	0
L1MdGf_I:LINE/L1:7131380:7136227:-	Y	7131380	7136227	-1	LINE/L1	1	0	0	0	0	0	0	0	0	0	0	0	0	1	0	0	0	0	0	0	0	0	0	0	0	0	0	0	0	0	0	0	0	0	0	0	0	0	0	0	0	0	0	0
L1MdGf_I:LINE/L1:168643558:168650119:-	1	168643558	168650119	-1	LINE/L1	0	0	0	0	0	0	0	0	0	0	0	0	0	0	0	0	0	0	0	0	0	0	0	0	0	0	0	0	0	0	0	0	0	0	0	0	0	0	0	0	0	0	0	1
L1MdGf_I:LINE/L1:68730915:68731935:+	3	68730915	68731935	1	LINE/L1	0	0	0	0	0	0	0	0	0	0	0	0	0	0	0	0	0	0	0	1	0	0	0	0	0	0	0	0	1	0	0	0	0	0	0	0	0	0	0	0	0	0	0	0
L1MdGf_I:LINE/L1:7895192:7901512:-	8	7895192	7901512	-1	LINE/L1	1	0	0	0	0	0	0	0	0	0	0	0	0	0	1	0	0	0	0	0	0	0	0	0	0	0	0	0	0	0	0	0	0	0	0	0	0	0	0	0	0	0	0	0
L1MdGf_I:LINE/L1:163710079:163715606:+	1	163710079	163715606	1	LINE/L1	0	0	0	0	0	0	0	0	0	0	0	0	0	0	0	0	0	0	0	0	0	0	0	0	0	0	0	0	0	0	0	0	0	0	0	0	0	0	0	0	0	0	0	0
L1MdGf_I:LINE/L1:86548167:86553432:+	5	86548167	86553432	1	LINE/L1	0	0	0	0	0	0	0	0	0	0	0	0	0	0	0	1	0	0	0	0	0	0	0	0	0	0	0	0	0	0	0	0	0	0	0	0	0	0	0	0	1	0	0	0
L1MdGf_I:LINE/L1:17271138:17277657:-	2	17271138	17277657	-1	LINE/L1	0	0	0	0	0	0	0	0	0	0	0	0	0	0	0	0	0	0	0	0	0	0	0	0	0	0	0	0	0	0	0	0	0	0	0	0	0	0	0	0	0	0	0	0
L1MdGf_I:LINE/L1:73717580:73718590:+	14	73717580	73718590	1	LINE/L1	0	0	0	0	0	0	0	0	0	0	0	0	0	0	0	0	0	0	0	0	0	0	0	0	0	0	0	0	0	0	0	0	0	0	0	0	0	0	0	0	0	0	0	0
L1MdGf_I:LINE/L1:79791766:79792758:+	X	79791766	79792758	1	LINE/L1	0	0	0	0	0	0	0	1	0	0	0	0	0	0	0	0	0	0	0	0	0	0	0	2	0	0	0	0	0	0	0	0	0	0	0	0	0	0	0	0	0	0	0	0
L1MdGf_I:LINE/L1:5944093:5950365:-	3	5944093	5950365	-1	LINE/L1	0	0	0	1	0	0	0	0	0	0	0	0	0	0	0	0	0	0	0	0	0	0	0	0	0	0	0	0	0	0	0	0	0	0	0	0	0	0	0	0	0	0	0	0
L1MdGf_I:LINE/L1:175087219:175089052:-	1	175087219	175089052	-1	LINE/L1	0	0	0	0	0	1	0	0	0	0	0	0	0	0	0	0	0	0	0	0	0	0	0	0	0	0	0	0	0	0	0	1	0	0	0	0	0	0	0	0	0	0	0	0
L1MdGf_I:LINE/L1:62169099:62175616:-	2	62169099	62175616	-1	LINE/L1	0	0	0	0	0	0	0	0	0	0	0	0	0	0	1	0	0	0	0	0	0	0	0	0	0	0	0	0	0	0	0	0	0	0	0	0	0	0	0	0	0	0	0	0
L1MdGf_I:LINE/L1:60701632:60707292:+	Y	60701632	60707292	1	LINE/L1	0	0	0	0	0	0	0	0	0	0	0	0	0	0	0	1	0	0	0	0	0	0	0	0	0	0	0	0	0	0	1	0	0	0	0	0	0	1	0	0	0	0	0	0
L1MdGf_I:LINE/L1:13946595:13952527:+	11	13946595	13952527	1	LINE/L1	0	0	0	0	0	0	0	0	0	0	0	0	0	0	0	1	0	0	0	0	0	0	1	0	0	0	0	0	0	0	0	0	0	1	0	0	0	0	0	0	0	0	0	0
L1MdGf_I:LINE/L1:100540423:100547713:-	2	100540423	100547713	-1	LINE/L1	0	0	0	0	0	0	0	0	0	0	1	0	0	0	0	0	0	0	0	0	0	0	0	0	0	0	0	0	0	0	0	0	0	0	0	0	0	0	0	0	0	0	0	0
L1MdGf_I:LINE/L1:37205864:37206884:+	16	37205864	37206884	1	LINE/L1	0	0	0	0	0	0	0	0	0	0	0	0	0	0	0	0	0	0	0	0	0	0	0	0	0	0	0	0	0	0	0	0	0	0	0	0	0	0	0	0	0	0	0	0
L1MdGf_I:LINE/L1:86255605:86260279:+	4	86255605	86260279	1	LINE/L1	0	0	0	0	0	0	1	0	0	0	0	0	0	0	1	0	0	0	0	0	0	0	0	0	0	0	0	0	0	0	0	0	0	0	0	0	0	0	0	0	0	0	0	0
L1MdGf_I:LINE/L1:50262787:50263779:+	X	50262787	50263779	1	LINE/L1	0	0	0	0	0	0	0	0	0	0	0	0	0	0	0	0	0	0	0	0	0	0	0	0	0	0	0	0	0	0	1	0	0	0	0	0	0	0	0	0	0	0	0	0
L1MdGf_I:LINE/L1:14079818:14086494:-	2	14079818	14086494	-1	LINE/L1	0	0	0	0	0	0	0	0	0	0	0	0	0	0	0	0	0	0	0	0	0	0	0	0	0	1	0	0	0	0	0	0	0	0	0	0	0	0	0	0	0	0	0	0
L1MdGf_I:LINE/L1:34417574:34423335:+	1	34417574	34423335	1	LINE/L1	0	0	0	0	0	0	0	0	0	0	0	0	1	0	0	0	0	0	0	0	0	0	0	0	0	0	0	0	0	0	0	0	0	0	0	0	0	0	0	0	0	0	0	0
L1MdGf_I:LINE/L1:55837336:55844200:-	5	55837336	55844200	-1	LINE/L1	0	0	0	0	0	0	0	0	0	0	0	0	0	0	0	1	0	0	0	0	0	0	0	0	0	0	0	0	0	0	0	0	0	0	0	0	0	0	0	0	0	0	0	0
L1MdGf_I:LINE/L1:86050215:86051207:+	18	86050215	86051207	1	LINE/L1	0	0	0	0	0	0	0	0	0	0	0	0	0	0	0	0	0	0	0	0	0	0	0	0	0	0	0	0	0	0	0	0	0	0	0	0	0	0	0	0	0	0	0	0
L1MdGf_I:LINE/L1:81238359:81245901:-	17	81238359	81245901	-1	LINE/L1	0	0	0	0	0	0	0	0	0	0	0	0	0	0	0	0	0	0	0	0	0	0	0	0	0	0	0	0	0	0	0	0	0	0	0	0	0	0	0	0	0	0	0	0
L1MdGf_I:LINE/L1:117253582:117259900:+	1	117253582	117259900	1	LINE/L1	0	0	0	0	0	0	0	0	0	0	0	0	0	0	0	0	0	0	0	0	0	0	0	0	0	0	0	0	0	0	0	0	0	0	0	0	0	0	0	0	0	0	0	0
L1MdGf_I:LINE/L1:63797700:63804378:-	1	63797700	63804378	-1	LINE/L1	0	0	0	0	0	0	0	0	0	0	0	0	0	0	0	0	0	0	0	0	0	0	0	0	0	0	0	0	0	0	0	0	0	0	0	0	0	1	0	0	0	0	0	0
L1MdGf_I:LINE/L1:6596413:6597433:+	7	6596413	6597433	1	LINE/L1	0	0	0	0	0	0	0	0	0	0	0	0	0	0	0	0	0	0	0	0	0	0	0	0	0	0	0	0	0	0	0	0	0	0	0	0	0	0	0	0	0	0	0	0
L1MdGf_I:LINE/L1:103661366:103662382:+	15	103661366	103662382	1	LINE/L1	0	0	0	0	0	0	0	0	0	0	0	0	0	0	0	0	0	0	0	0	0	0	0	0	0	0	0	0	0	0	0	0	0	0	0	0	1	0	0	0	0	0	0	0
L1MdGf_I:LINE/L1:12379546:12383484:+	7	12379546	12383484	1	LINE/L1	0	0	0	0	0	0	0	0	0	0	0	0	0	0	0	0	0	1	0	0	0	0	0	0	0	0	0	0	0	0	0	0	0	0	0	0	0	0	0	0	0	0	0	0
L1MdGf_I:LINE/L1:15049999:15050930:-	5	15049999	15050930	-1	LINE/L1	0	0	0	0	0	0	0	0	0	0	0	0	0	0	0	0	0	0	0	0	0	0	0	0	0	0	0	0	0	0	0	1	0	0	0	0	0	0	0	0	0	1	0	0
L1MdGf_I:LINE/L1:77591807:77592799:+	13	77591807	77592799	1	LINE/L1	0	0	0	0	0	0	0	1	0	0	0	0	0	0	0	0	0	0	0	0	0	0	0	0	0	0	0	0	0	0	0	0	0	0	0	0	0	0	0	0	0	0	0	0
L1MdGf_I:LINE/L1:50089464:50090456:+	X	50089464	50090456	1	LINE/L1	0	0	0	0	0	0	0	0	0	0	0	0	0	0	0	0	0	0	0	0	0	0	0	0	0	0	0	0	0	0	0	0	0	0	0	0	0	0	0	0	0	1	0	0
L1MdGf_I:LINE/L1:18982701:18989258:-	6	18982701	18989258	-1	LINE/L1	1	0	0	0	0	0	1	0	0	0	0	0	0	0	0	0	0	0	0	0	0	0	0	0	0	0	0	0	0	0	0	0	0	0	0	0	0	0	0	0	0	0	0	0
L1MdGf_I:LINE/L1:71525752:71531423:+	5	71525752	71531423	1	LINE/L1	0	0	0	0	0	0	0	0	0	0	0	0	0	0	0	0	0	0	0	0	0	0	0	1	0	0	0	0	0	0	0	0	0	0	0	0	0	0	0	0	0	0	0	0
L1MdGf_I:LINE/L1:103655848:103661365:+	15	103655848	103661365	1	LINE/L1	0	0	0	0	0	0	0	0	0	0	0	0	0	0	0	0	0	0	0	0	0	0	0	0	0	0	0	0	0	0	0	0	0	0	0	0	0	0	0	0	0	0	0	0
L1MdGf_I:LINE/L1:62261581:62267134:+	14	62261581	62267134	1	LINE/L1	0	0	0	0	0	0	0	0	0	0	0	0	0	0	0	0	0	0	0	0	0	0	0	0	0	0	0	0	0	1	0	0	0	0	0	0	0	0	0	0	0	0	0	0
L1MdGf_I:LINE/L1:44210489:44211481:+	8	44210489	44211481	1	LINE/L1	0	0	0	0	0	0	0	0	0	0	0	0	0	0	0	0	0	0	0	0	1	0	0	0	0	0	0	0	0	0	0	0	0	0	0	0	0	0	0	0	0	0	0	0
L1MdGf_I:LINE/L1:34733404:34738909:+	12	34733404	34738909	1	LINE/L1	0	0	0	0	0	1	0	0	0	0	0	0	0	0	0	0	0	0	0	0	0	0	0	0	0	0	0	0	0	0	0	0	0	0	0	0	0	0	0	0	0	0	0	0
L1MdGf_I:LINE/L1:15737256:15738248:+	7	15737256	15738248	1	LINE/L1	0	0	0	0	0	0	0	0	0	0	0	0	0	0	0	0	0	0	0	0	0	0	0	0	0	0	0	0	0	0	0	0	0	0	0	0	0	0	0	0	0	0	0	0
L1MdGf_I:LINE/L1:19159799:19165557:+	9	19159799	19165557	1	LINE/L1	0	0	0	0	1	0	0	1	0	0	0	0	0	0	0	1	0	0	0	0	0	0	0	0	0	0	0	0	0	0	0	0	1	0	0	0	0	0	0	0	0	0	0	0
L1MdGf_I:LINE/L1:99433443:99439185:+	4	99433443	99439185	1	LINE/L1	0	0	0	1	0	0	0	0	0	0	0	0	0	0	0	0	0	0	0	0	0	0	0	0	0	0	0	0	0	0	0	0	0	0	0	0	0	0	0	0	0	0	0	0
L1MdGf_I:LINE/L1:77587198:77591806:+	13	77587198	77591806	1	LINE/L1	0	0	0	0	0	0	0	0	0	0	0	0	0	0	0	0	0	0	0	0	0	0	0	0	0	0	0	0	0	0	0	0	0	0	0	0	0	0	0	0	0	0	0	0
L1MdGf_I:LINE/L1:41729513:41730505:+	14	41729513	41730505	1	LINE/L1	0	0	0	1	0	0	0	0	0	0	0	0	0	0	0	0	0	0	0	0	0	0	0	0	0	0	0	0	0	0	0	0	0	0	1	0	0	0	0	0	0	0	0	0
L1MdGf_I:LINE/L1:56031472:56037999:-	7	56031472	56037999	-1	LINE/L1	0	0	0	0	0	0	0	0	0	0	0	0	1	0	0	0	0	0	0	0	0	0	0	0	0	0	0	0	0	0	0	0	0	0	0	0	0	0	0	0	0	0	0	0
L1MdGf_I:LINE/L1:18378898:18385416:-	4	18378898	18385416	-1	LINE/L1	0	0	0	0	0	0	0	0	0	0	0	0	0	0	1	1	0	0	0	0	0	0	0	0	0	0	0	0	0	0	0	0	0	0	0	0	0	0	0	0	0	0	0	0
L1MdGf_I:LINE/L1:22667912:22668904:+	1	22667912	22668904	1	LINE/L1	1	0	0	0	0	0	0	0	0	0	0	0	0	0	0	0	0	0	0	0	0	0	0	0	0	0	0	0	0	0	0	0	0	0	1	0	0	0	0	0	0	0	0	0
L1MdGf_I:LINE/L1:37553952:37559435:+	8	37553952	37559435	1	LINE/L1	0	0	0	0	0	0	0	0	0	0	0	0	0	0	0	0	0	0	0	0	0	0	0	0	0	0	0	0	1	0	0	0	0	0	0	0	0	0	0	0	0	0	0	0
L1MdGf_I:LINE/L1:24266806:24272288:+	9	24266806	24272288	1	LINE/L1	0	0	0	0	0	0	0	0	0	0	0	0	0	0	0	0	0	0	0	0	0	0	0	0	0	0	0	0	0	0	0	0	0	0	1	0	0	0	0	0	0	0	0	0
L1MdGf_I:LINE/L1:39191454:39197786:-	5	39191454	39197786	-1	LINE/L1	0	0	0	0	0	0	0	0	0	0	0	0	0	0	0	0	0	0	0	0	0	0	0	0	0	0	0	0	0	0	0	0	0	0	0	0	0	0	0	0	0	0	0	0
L1MdGf_I:LINE/L1:44655934:44662253:-	X	44655934	44662253	-1	LINE/L1	0	0	0	0	0	0	0	0	0	0	0	0	0	0	0	0	0	0	0	0	0	0	0	1	0	0	0	0	0	1	0	0	0	0	0	0	0	0	0	0	0	0	0	0
L1MdGf_I:LINE/L1:22225350:22231613:-	12	22225350	22231613	-1	LINE/L1	0	0	0	0	0	0	0	0	0	0	0	0	0	0	0	1	0	0	0	0	0	0	0	0	0	0	0	0	0	0	0	0	0	0	0	0	0	0	1	0	0	0	0	0
L1MdGf_I:LINE/L1:115588898:115594792:+	7	115588898	115594792	1	LINE/L1	0	0	0	0	0	0	0	0	0	0	0	0	0	0	0	0	0	0	0	0	0	0	0	0	0	0	0	0	0	0	0	0	0	0	0	0	0	0	0	0	0	0	0	0
L1MdGf_I:LINE/L1:18361379:18367786:-	X	18361379	18367786	-1	LINE/L1	0	0	0	0	0	0	1	0	0	0	0	0	0	0	1	0	0	0	0	0	0	0	0	0	0	0	0	0	0	0	0	0	0	0	0	0	0	0	0	0	0	0	0	0
L1MdGf_I:LINE/L1:75131376:75136847:+	4	75131376	75136847	1	LINE/L1	0	1	0	0	0	1	0	0	0	0	0	0	0	0	0	0	0	0	0	0	0	0	0	0	0	0	0	0	0	0	0	0	0	0	0	0	0	0	0	0	0	0	0	0
L1MdGf_I:LINE/L1:133268861:133275454:-	7	133268861	133275454	-1	LINE/L1	0	0	0	0	0	0	0	0	0	0	0	0	0	0	0	0	0	0	0	0	0	0	0	1	0	0	0	0	0	0	0	0	0	0	0	0	0	0	0	0	0	0	0	0
L1MdGf_I:LINE/L1:27290346:27291334:+	4	27290346	27291334	1	LINE/L1	0	0	0	0	0	0	0	0	0	0	0	0	0	0	0	1	0	0	0	0	0	0	0	0	0	0	0	0	0	0	0	0	0	0	0	0	0	0	0	0	0	0	0	0
L1MdGf_I:LINE/L1:103001499:103002491:+	14	103001499	103002491	1	LINE/L1	0	0	0	0	0	0	0	0	0	0	0	0	0	0	0	0	0	0	0	0	0	0	0	0	0	0	0	0	0	0	0	0	0	0	0	0	0	0	0	0	0	0	0	1
L1MdGf_I:LINE/L1:174977549:174978573:-	1	174977549	174978573	-1	LINE/L1	0	0	0	0	0	0	0	0	0	1	0	0	0	0	0	0	0	0	0	0	0	0	0	0	0	0	0	0	0	0	0	0	0	0	0	0	0	0	0	0	0	0	0	0
L1MdGf_I:LINE/L1:73288401:73294934:-	10	73288401	73294934	-1	LINE/L1	1	0	0	0	0	0	0	0	0	0	1	0	0	0	0	0	0	0	0	0	0	0	0	0	0	0	0	0	0	0	0	0	0	0	0	0	0	0	0	0	0	0	1	0
L1MdGf_I:LINE/L1:10908026:10913352:+	5	10908026	10913352	1	LINE/L1	0	0	0	0	0	0	0	0	0	0	0	0	0	0	0	0	0	0	0	0	0	0	0	0	0	0	0	0	0	0	0	0	0	0	0	0	0	0	0	0	1	0	0	0
L1MdGf_I:LINE/L1:117087185:117093304:+	6	117087185	117093304	1	LINE/L1	0	0	0	0	0	0	0	0	0	0	0	0	0	0	0	0	0	0	0	0	0	0	0	0	0	0	0	0	0	0	0	0	0	0	0	0	0	0	0	0	0	0	0	1
L1MdGf_I:LINE/L1:16168992:16174712:+	5	16168992	16174712	1	LINE/L1	0	0	0	0	0	0	0	0	1	0	0	0	0	0	0	0	0	0	0	0	0	0	0	0	0	0	0	0	0	0	0	0	0	0	0	0	0	0	0	0	0	0	0	0
L1MdGf_I:LINE/L1:85078549:85085213:-	2	85078549	85085213	-1	LINE/L1	0	0	0	0	0	0	0	0	0	0	0	0	0	0	0	0	0	0	0	0	0	0	0	0	0	0	0	0	0	0	0	0	0	1	0	0	0	0	0	0	0	0	0	0
L1MdGf_I:LINE/L1:47911258:47916918:+	Y	47911258	47916918	1	LINE/L1	0	0	0	0	0	0	0	0	0	0	0	0	0	0	0	0	0	0	0	0	0	0	0	0	0	0	0	0	0	0	0	0	0	0	0	0	0	0	0	0	0	0	0	0
L1MdGf_I:LINE/L1:112054703:112061143:-	12	112054703	112061143	-1	LINE/L1	0	0	0	0	0	0	0	0	0	0	1	0	0	0	0	0	0	0	0	0	0	0	0	0	0	0	0	0	0	0	0	0	1	0	0	0	0	0	0	0	0	0	0	0
L1MdGf_I:LINE/L1:23788374:23795397:-	18	23788374	23795397	-1	LINE/L1	0	0	0	0	0	0	0	0	0	0	0	0	0	0	0	0	0	0	0	0	0	0	0	0	0	0	0	0	0	0	0	0	0	0	0	0	0	0	0	0	0	0	0	0
L1MdGf_I:LINE/L1:108265886:108273221:-	6	108265886	108273221	-1	LINE/L1	0	0	0	0	0	0	0	0	1	0	0	0	0	0	0	0	0	0	0	0	0	0	0	0	0	0	0	0	0	0	0	1	0	0	0	0	0	0	0	0	0	0	0	0
L1MdGf_I:LINE/L1:47548508:47554319:+	15	47548508	47554319	1	LINE/L1	0	0	1	0	0	0	0	0	0	0	0	0	0	0	0	0	0	0	0	0	0	0	0	0	0	0	0	0	0	0	0	0	0	0	0	0	0	0	0	0	0	0	0	0
L1MdGf_I:LINE/L1:13640246:13646728:+	14	13640246	13646728	1	LINE/L1	0	0	0	0	0	0	0	0	0	0	0	0	0	0	0	0	0	0	0	0	0	0	0	0	0	0	0	0	0	0	0	0	0	0	0	0	0	0	0	0	0	0	0	0
L1MdGf_I:LINE/L1:176920696:176921688:+	1	176920696	176921688	1	LINE/L1	1	0	0	0	0	0	0	0	0	0	0	0	0	0	0	0	0	0	0	0	0	0	0	0	0	0	0	0	0	0	0	0	0	0	0	0	0	0	0	0	0	0	0	1
L1MdGf_I:LINE/L1:24244646:24245638:+	3	24244646	24245638	1	LINE/L1	0	0	0	1	0	0	0	0	0	0	0	0	0	0	0	0	0	0	0	0	0	0	0	0	0	0	0	0	0	0	0	0	0	0	0	0	0	0	0	0	0	0	0	0
L1MdGf_I:LINE/L1:11440575:11447069:-	Y	11440575	11447069	-1	LINE/L1	0	0	0	0	0	0	0	0	0	0	0	0	0	0	0	0	0	0	0	0	0	0	0	0	0	0	0	0	0	0	0	0	0	0	0	0	0	0	0	0	0	0	0	0
L1MdGf_I:LINE/L1:15623110:15625093:-	Y	15623110	15625093	-1	LINE/L1	0	0	0	0	0	0	1	0	0	0	0	0	0	0	0	0	0	0	0	0	0	0	0	0	0	1	0	0	0	0	0	0	0	0	0	0	0	0	0	0	0	0	0	0
L1MdGf_I:LINE/L1:111626344:111631789:+	1	111626344	111631789	1	LINE/L1	0	0	0	0	0	0	0	0	0	0	0	0	0	0	0	0	0	0	0	0	0	0	0	0	0	0	0	0	0	0	0	0	0	0	0	0	0	0	0	0	0	0	0	0
L1MdGf_I:LINE/L1:66544261:66549227:-	1	66544261	66549227	-1	LINE/L1	1	0	0	0	0	0	1	0	0	1	0	0	0	0	0	0	0	0	0	0	0	0	0	0	0	0	0	0	0	0	0	0	0	0	0	0	0	0	0	0	0	0	0	0
L1MdGf_I:LINE/L1:47483113:47485323:-	Y	47483113	47485323	-1	LINE/L1	0	0	0	0	0	0	0	0	0	0	0	0	0	0	0	0	0	0	0	0	0	0	0	0	0	0	0	0	0	0	0	0	0	0	0	0	0	0	0	0	0	0	0	0
L1MdGf_I:LINE/L1:53739888:53742048:+	Y	53739888	53742048	1	LINE/L1	0	0	0	0	0	0	0	0	0	1	0	0	0	0	0	0	0	0	0	0	0	0	0	0	0	0	0	0	0	0	0	0	0	0	0	0	0	0	0	0	0	0	1	0
L1MdGf_I:LINE/L1:12939168:12945689:-	2	12939168	12945689	-1	LINE/L1	0	0	0	0	0	0	0	0	0	0	0	0	0	0	0	0	0	0	0	0	0	0	0	0	0	0	0	0	0	0	0	0	0	0	0	0	0	0	0	0	0	0	0	0
L1MdGf_I:LINE/L1:82912173:82918897:-	16	82912173	82918897	-1	LINE/L1	0	0	0	0	0	0	0	0	0	0	0	0	0	0	0	0	0	0	0	0	0	0	0	0	0	0	0	0	0	0	0	0	0	0	0	0	0	0	0	0	0	0	0	0
L1MdGf_I:LINE/L1:11217054:11223956:-	19	11217054	11223956	-1	LINE/L1	0	0	0	0	0	0	0	0	0	0	0	0	0	0	1	1	0	0	0	0	0	0	0	0	0	0	0	0	0	1	0	0	0	0	0	0	0	0	0	0	0	0	0	0
L1MdGf_I:LINE/L1:36562305:36569046:-	9	36562305	36569046	-1	LINE/L1	0	0	0	0	0	0	0	0	0	0	0	0	0	0	0	0	0	0	0	0	0	0	0	0	0	0	0	0	0	1	0	0	0	1	0	0	0	0	0	0	0	0	0	0
L1MdGf_I:LINE/L1:31467999:31474497:-	Y	31467999	31474497	-1	LINE/L1	0	0	0	0	0	0	0	0	0	0	0	0	0	0	0	0	0	0	0	0	0	0	0	0	0	0	0	0	0	0	0	0	0	0	0	0	0	0	0	0	0	0	0	0
L1MdGf_I:LINE/L1:82011632:82012868:-	4	82011632	82012868	-1	LINE/L1	0	0	0	0	0	0	0	0	0	0	0	0	0	0	0	0	0	0	0	0	0	0	0	0	0	1	0	0	0	0	0	0	0	0	0	0	0	0	0	0	0	0	0	1
L1MdGf_I:LINE/L1:92694229:92699952:+	11	92694229	92699952	1	LINE/L1	0	0	0	0	0	0	0	0	0	0	0	0	0	0	0	0	0	0	0	0	0	0	0	0	0	0	0	0	0	0	0	0	0	0	0	0	0	0	0	0	0	0	0	0
L1MdGf_I:LINE/L1:63704449:63710141:+	7	63704449	63710141	1	LINE/L1	0	0	0	1	0	0	0	0	0	0	0	0	0	0	0	0	0	0	0	0	0	0	0	0	0	0	0	0	0	0	0	0	0	0	0	0	0	0	0	0	0	0	0	0
L1MdGf_I:LINE/L1:129272730:129279049:-	10	129272730	129279049	-1	LINE/L1	0	0	0	0	0	0	0	0	0	0	0	0	0	0	0	0	0	0	0	0	0	0	0	0	0	0	0	0	0	0	0	0	0	0	0	0	0	0	0	0	0	0	0	0
L1MdGf_I:LINE/L1:16125936:16132430:-	Y	16125936	16132430	-1	LINE/L1	0	0	0	0	0	0	0	0	1	0	0	0	0	0	0	0	0	0	0	0	0	0	0	0	0	0	0	0	0	0	0	0	0	0	0	0	0	0	0	0	0	0	0	0
L1MdGf_I:LINE/L1:65137316:65138311:-	3	65137316	65138311	-1	LINE/L1	0	0	0	0	0	0	0	0	0	0	0	0	0	0	0	0	0	0	0	0	0	0	0	0	0	0	0	0	0	0	1	0	0	0	0	0	0	0	0	0	0	0	0	0
L1MdGf_I:LINE/L1:109855225:109860727:+	14	109855225	109860727	1	LINE/L1	0	0	0	0	0	0	0	0	0	0	0	0	0	0	0	0	1	0	0	0	0	0	0	0	0	0	0	0	0	0	0	0	0	0	0	1	0	0	0	0	0	0	0	0
L1MdGf_I:LINE/L1:66676341:66677351:+	3	66676341	66677351	1	LINE/L1	0	0	0	0	0	0	0	0	0	0	0	0	0	0	0	0	0	0	0	0	0	0	0	0	0	0	0	0	0	0	0	0	0	0	0	0	0	0	0	0	1	0	0	0
L1MdGf_I:LINE/L1:105047878:105049044:+	5	105047878	105049044	1	LINE/L1	0	0	0	0	0	0	0	0	0	0	0	0	0	0	0	0	0	0	0	1	0	0	0	0	0	0	0	0	0	0	0	0	0	0	0	0	0	0	0	0	0	0	0	0
L1MdGf_I:LINE/L1:73301440:73302432:+	4	73301440	73302432	1	LINE/L1	0	0	0	0	0	0	0	0	0	0	0	0	0	0	0	0	0	0	1	0	0	0	0	0	0	0	0	0	0	0	0	0	0	0	0	0	0	0	0	0	0	0	0	1
L1MdGf_I:LINE/L1:38364558:38365550:+	Y	38364558	38365550	1	LINE/L1	0	0	0	0	0	0	0	0	0	0	0	0	0	0	0	0	0	0	0	0	0	0	0	0	0	0	0	1	0	0	0	0	0	0	0	1	0	0	0	0	0	0	0	0
L1MdGf_I:LINE/L1:73764847:73770586:+	10	73764847	73770586	1	LINE/L1	0	0	0	0	0	0	0	0	0	0	0	0	0	0	0	0	0	0	0	0	0	0	0	0	0	0	0	0	0	1	0	0	0	0	0	0	0	0	0	0	0	0	0	0
L1MdGf_I:LINE/L1:109360295:109361310:+	2	109360295	109361310	1	LINE/L1	0	0	0	0	0	0	0	0	0	1	0	0	0	0	0	0	0	0	0	0	0	0	0	0	0	0	0	1	0	0	0	0	0	0	0	0	0	0	0	0	0	0	0	0
L1MdGf_I:LINE/L1:50748397:50749352:+	2	50748397	50749352	1	LINE/L1	0	0	0	0	0	0	0	0	0	0	0	0	0	0	0	0	0	0	0	0	0	0	0	0	0	0	0	0	0	0	0	0	0	0	0	0	0	0	0	0	0	0	0	0
L1MdGf_I:LINE/L1:66493533:66500882:+	X	66493533	66500882	1	LINE/L1	0	0	0	0	0	0	0	0	0	0	0	0	0	0	0	0	0	0	0	0	0	0	0	0	0	0	0	0	0	0	0	0	0	0	0	0	0	0	0	0	0	0	0	0
L1MdGf_I:LINE/L1:21654739:21658998:-	11	21654739	21658998	-1	LINE/L1	0	0	0	0	0	0	0	0	0	0	0	0	0	0	0	0	0	0	0	0	0	0	0	0	0	0	0	0	0	0	0	0	0	0	0	0	0	0	0	0	0	0	0	0
L1MdGf_I:LINE/L1:29972950:29977536:-	18	29972950	29977536	-1	LINE/L1	0	0	0	0	0	0	0	0	0	0	0	0	0	0	0	0	0	0	1	0	0	0	0	0	0	0	0	0	0	0	0	0	0	0	0	0	0	0	0	0	0	0	0	0
L1MdGf_I:LINE/L1:60273377:60280079:-	Y	60273377	60280079	-1	LINE/L1	0	0	0	0	0	0	0	0	0	0	0	0	0	0	0	0	0	0	0	0	0	0	0	0	0	0	0	0	0	0	0	0	1	0	0	0	0	0	0	0	0	0	0	0
L1MdGf_I:LINE/L1:6014164:6019740:+	8	6014164	6019740	1	LINE/L1	0	0	0	0	0	0	0	0	0	0	0	0	0	0	0	0	0	0	0	0	0	0	0	1	0	0	0	0	0	0	0	0	0	0	0	0	0	0	0	0	0	0	0	0
L1MdGf_I:LINE/L1:16738643:16743926:+	5	16738643	16743926	1	LINE/L1	0	0	1	0	0	0	0	0	0	0	0	0	0	0	0	0	0	0	0	0	0	0	0	0	0	0	0	0	0	0	0	0	0	0	0	0	0	0	0	0	0	0	0	0
L1MdGf_I:LINE/L1:107484993:107487066:+	6	107484993	107487066	1	LINE/L1	0	0	0	0	0	0	0	0	0	0	1	0	0	0	0	0	0	0	0	0	0	0	0	0	0	0	0	0	0	0	0	0	0	0	0	0	0	0	0	0	0	0	0	0
L1MdGf_I:LINE/L1:7819485:7825642:-	19	7819485	7825642	-1	LINE/L1	0	0	0	0	0	0	0	0	0	0	0	0	0	0	0	0	0	0	0	0	0	0	0	0	0	0	0	0	0	0	0	0	0	0	0	0	0	0	0	0	0	0	0	1
L1MdGf_I:LINE/L1:144606741:144607733:+	4	144606741	144607733	1	LINE/L1	0	0	0	0	0	0	0	0	0	0	0	0	0	0	0	0	0	0	0	0	0	0	0	0	0	0	0	0	1	0	0	0	0	0	1	0	0	0	0	0	0	0	0	0
L1MdGf_I:LINE/L1:126224396:126226137:-	6	126224396	126226137	-1	LINE/L1	0	0	0	0	0	0	0	0	0	0	0	0	0	0	0	0	0	0	0	0	0	0	0	0	0	0	0	0	0	0	0	0	0	0	0	0	0	0	0	0	0	0	0	0
L1MdGf_I:LINE/L1:130606429:130607421:+	1	130606429	130607421	1	LINE/L1	0	0	0	0	0	0	0	0	0	0	0	0	0	0	0	0	0	0	0	0	0	0	0	0	0	0	0	0	0	0	0	0	0	0	0	0	0	0	0	0	0	0	0	0
L1MdGf_I:LINE/L1:57555817:57562224:-	5	57555817	57562224	-1	LINE/L1	0	0	0	0	0	0	0	0	0	0	0	0	0	0	0	0	0	0	0	0	0	0	0	0	0	0	0	0	0	0	0	0	0	0	0	0	0	0	0	0	0	0	0	0
L1MdGf_I:LINE/L1:7599102:7603949:-	Y	7599102	7603949	-1	LINE/L1	0	0	0	0	0	0	0	0	0	0	0	0	0	0	0	0	0	0	0	0	0	0	0	0	0	0	1	0	0	0	0	0	0	0	0	0	0	0	0	0	0	0	0	1
L1MdGf_I:LINE/L1:52944931:52951386:-	10	52944931	52951386	-1	LINE/L1	0	1	0	0	0	0	0	0	0	0	0	0	0	0	0	0	0	0	0	0	0	0	0	0	0	0	0	0	0	0	0	0	0	0	0	0	0	0	0	0	0	0	0	0
L1MdGf_I:LINE/L1:75136848:75137840:+	4	75136848	75137840	1	LINE/L1	0	0	0	0	0	0	0	0	0	0	0	0	0	0	0	0	0	0	0	0	0	0	0	0	0	0	0	0	0	0	0	0	0	0	0	0	0	0	0	0	0	0	0	0
L1MdGf_I:LINE/L1:107487067:107488075:+	6	107487067	107488075	1	LINE/L1	0	0	0	0	0	0	0	0	1	0	0	0	0	0	0	0	0	0	0	0	0	0	0	0	0	0	0	0	0	0	0	0	1	0	0	0	0	0	0	0	0	0	0	0
L1MdGf_I:LINE/L1:30699912:30705417:+	Y	30699912	30705417	1	LINE/L1	0	0	0	0	0	0	0	0	0	0	0	0	0	0	0	0	0	0	0	0	0	0	0	0	0	0	0	0	0	0	0	0	0	0	0	0	0	0	0	0	0	0	0	0
L1MdGf_I:LINE/L1:41723606:41729512:+	14	41723606	41729512	1	LINE/L1	0	0	0	0	0	0	0	0	0	0	0	0	0	0	0	0	0	0	0	0	0	0	0	0	0	0	0	0	0	0	0	0	0	0	0	0	0	0	0	0	1	0	0	0
L1MdGf_I:LINE/L1:51563755:51570278:-	8	51563755	51570278	-1	LINE/L1	0	0	0	0	0	0	0	0	0	0	0	0	0	0	0	0	0	0	0	0	0	0	0	0	0	0	0	0	0	0	0	0	0	0	0	0	0	0	0	0	0	0	0	1
L1MdGf_I:LINE/L1:83538983:83540001:+	X	83538983	83540001	1	LINE/L1	0	0	0	0	0	0	0	0	0	0	0	0	0	0	0	0	0	0	0	0	0	0	0	0	0	0	0	0	0	0	0	0	0	0	0	0	0	0	0	0	0	0	0	0
L1MdGf_I:LINE/L1:43320579:43326920:-	6	43320579	43326920	-1	LINE/L1	0	0	0	0	0	0	0	0	0	0	0	0	1	0	0	0	0	0	0	0	0	0	0	0	0	0	0	0	0	0	0	0	0	0	0	0	0	0	0	0	0	0	0	0
L1MdGf_I:LINE/L1:66669951:66676340:+	3	66669951	66676340	1	LINE/L1	0	0	0	0	0	0	0	0	0	0	0	0	0	0	0	0	0	0	0	0	0	0	0	0	0	0	0	0	0	0	0	0	0	0	0	0	0	0	0	0	0	0	0	0
L1MdGf_I:LINE/L1:10984017:10987771:+	Y	10984017	10987771	1	LINE/L1	0	0	0	0	0	0	0	0	0	0	0	0	0	0	0	0	0	0	0	0	0	0	0	0	0	0	0	0	0	0	0	0	0	0	0	0	0	0	0	0	0	0	0	0
L1MdGf_I:LINE/L1:115143247:115148935:+	X	115143247	115148935	1	LINE/L1	0	0	0	0	0	0	0	0	1	0	0	0	0	0	0	0	0	0	0	0	0	0	0	0	0	0	0	0	0	0	0	0	0	0	0	0	0	0	0	0	0	0	0	0
L1MdGf_I:LINE/L1:55011473:55017755:-	7	55011473	55017755	-1	LINE/L1	0	0	0	0	0	0	0	0	0	0	0	0	0	0	0	0	0	0	0	0	0	0	0	0	0	0	0	0	1	0	0	0	0	0	0	0	0	0	0	0	0	0	1	0
L1MdGf_I:LINE/L1:74452067:74458628:-	3	74452067	74458628	-1	LINE/L1	0	0	0	0	0	0	0	0	0	0	0	0	0	0	0	0	0	0	0	0	0	0	0	0	0	0	0	0	0	0	0	0	0	0	0	0	0	1	0	0	0	0	0	0
L1MdGf_I:LINE/L1:2112128:2113120:+	Y	2112128	2113120	1	LINE/L1	0	0	0	0	0	0	0	0	0	0	0	0	0	0	0	0	0	0	0	0	0	0	0	0	0	0	0	0	0	0	0	0	0	0	0	0	0	0	0	0	0	0	0	0
L1MdGf_I:LINE/L1:108954610:108960308:+	6	108954610	108960308	1	LINE/L1	0	0	0	0	1	0	0	0	0	0	0	0	0	0	0	0	0	0	0	0	0	0	0	1	0	0	0	0	0	0	0	0	0	0	0	0	0	0	0	0	0	0	0	0
L1MdGf_I:LINE/L1:6462150:6468474:-	9	6462150	6468474	-1	LINE/L1	0	0	0	0	0	0	0	0	0	0	0	0	0	0	0	0	0	0	0	0	0	0	0	0	0	0	0	0	0	0	0	0	0	0	0	0	0	0	0	0	0	0	0	0
L1MdGf_I:LINE/L1:93264553:93265545:+	12	93264553	93265545	1	LINE/L1	0	0	0	0	0	1	0	0	0	0	0	0	0	0	0	0	0	0	0	0	0	0	0	0	0	0	0	0	0	0	0	0	0	0	0	0	0	0	0	0	0	0	0	0
L1MdGf_I:LINE/L1:117094899:117095910:+	X	117094899	117095910	1	LINE/L1	0	0	0	0	0	0	0	0	0	0	0	0	0	0	0	0	0	0	0	0	0	0	0	0	0	0	0	0	0	0	0	0	0	0	0	0	0	0	0	0	0	0	0	0
L1MdGf_I:LINE/L1:137659685:137666036:-	7	137659685	137666036	-1	LINE/L1	0	0	0	0	0	0	0	0	0	0	0	0	0	0	0	0	0	0	0	0	0	0	0	0	0	0	0	0	0	0	0	0	0	0	0	0	0	0	0	0	0	0	0	0
L1MdGf_I:LINE/L1:105043124:105047685:+	5	105043124	105047685	1	LINE/L1	0	0	0	0	0	0	0	0	0	0	0	0	0	0	0	0	0	0	0	0	0	0	0	0	0	0	0	0	0	0	0	0	0	0	0	0	0	1	0	0	0	0	0	0
L1MdGf_I:LINE/L1:60707293:60708285:+	Y	60707293	60708285	1	LINE/L1	0	0	0	0	0	0	0	0	0	0	0	0	0	0	0	0	0	0	0	0	0	0	0	0	0	0	0	0	0	0	0	0	0	0	0	0	0	0	0	0	0	0	0	0
L1MdGf_I:LINE/L1:35438698:35439690:+	14	35438698	35439690	1	LINE/L1	0	0	0	0	0	0	0	0	0	0	0	0	0	0	0	0	0	0	0	0	0	0	0	0	0	0	0	0	0	0	0	0	0	0	0	0	0	0	0	0	0	0	0	0
L1MdGf_I:LINE/L1:57345564:57351013:+	11	57345564	57351013	1	LINE/L1	0	0	0	0	0	0	0	0	0	0	0	0	0	0	0	0	0	0	0	0	0	0	0	0	0	0	0	0	0	0	0	0	0	0	0	0	0	0	0	0	0	0	0	1
L1MdGf_I:LINE/L1:63590771:63597436:-	5	63590771	63597436	-1	LINE/L1	0	0	0	0	0	0	0	0	0	0	0	0	0	0	0	0	0	0	0	0	0	0	0	0	0	0	0	0	0	0	0	0	0	0	0	0	0	0	0	0	0	0	0	0
L1MdGf_I:LINE/L1:29325894:29332618:-	11	29325894	29332618	-1	LINE/L1	0	1	0	0	0	0	0	0	0	0	0	0	0	0	0	0	0	0	0	0	0	0	0	0	0	0	0	0	0	0	0	0	0	0	0	0	0	0	0	0	0	0	0	0
L1MdGf_I:LINE/L1:9879116:9880277:-	Y	9879116	9880277	-1	LINE/L1	0	0	0	0	0	0	0	0	0	0	0	0	0	0	0	0	0	0	0	1	0	0	0	0	0	0	0	0	0	0	0	0	0	0	0	0	0	0	0	0	0	1	0	0
L1MdGf_I:LINE/L1:39252357:39253349:+	8	39252357	39253349	1	LINE/L1	0	0	0	0	0	0	0	0	0	0	0	0	0	0	0	0	0	0	0	0	1	0	0	0	0	0	0	0	0	0	0	0	0	0	0	0	0	0	0	0	0	0	0	0
L1MdGf_I:LINE/L1:88846915:88853447:-	Y	88846915	88853447	-1	LINE/L1	0	0	0	0	0	0	0	0	0	0	0	0	0	0	0	0	0	0	0	0	0	0	0	0	0	0	1	0	0	0	0	0	0	0	0	0	0	0	0	0	0	1	0	0
L1MdGf_I:LINE/L1:169285196:169290887:+	X	169285196	169290887	1	LINE/L1	0	0	0	0	0	0	0	0	0	0	0	0	0	0	0	0	0	0	0	0	0	0	0	0	0	0	0	0	0	0	0	0	0	0	0	0	0	0	0	0	0	0	0	0
L1MdGf_I:LINE/L1:147139801:147142605:-	2	147139801	147142605	-1	LINE/L1	0	0	0	0	0	0	0	0	0	0	0	0	0	0	0	0	0	0	0	0	0	0	0	0	0	0	0	0	0	0	0	0	0	0	0	0	0	0	0	0	0	0	0	0
L1MdGf_I:LINE/L1:166987743:166992315:+	1	166987743	166992315	1	LINE/L1	0	0	1	0	0	0	0	0	0	0	0	0	0	0	0	0	0	0	0	0	0	0	0	0	0	0	0	0	0	0	0	0	0	0	0	0	0	0	0	0	0	0	0	0
L1MdGf_I:LINE/L1:66500883:66501875:+	X	66500883	66501875	1	LINE/L1	0	0	0	0	0	0	0	0	0	0	1	0	0	0	0	0	0	0	0	0	0	0	0	0	0	0	0	0	0	0	0	0	0	0	0	0	0	0	0	0	0	0	0	0
L1MdGf_I:LINE/L1:18584036:18589610:+	X	18584036	18589610	1	LINE/L1	0	0	1	0	0	0	0	0	0	0	0	0	0	0	0	0	0	0	0	0	0	0	0	0	0	0	0	0	0	0	0	0	0	0	0	0	0	0	0	0	0	0	0	0
L1MdGf_I:LINE/L1:70767592:70768609:+	5	70767592	70768609	1	LINE/L1	0	0	0	0	0	0	0	0	0	0	0	0	0	0	0	0	0	0	0	0	0	0	0	0	0	0	0	0	0	0	0	0	0	0	0	0	0	0	0	0	0	0	0	0
L1MdGf_I:LINE/L1:74875806:74882000:-	3	74875806	74882000	-1	LINE/L1	0	0	0	0	0	0	0	0	0	0	0	0	0	0	0	0	0	0	0	0	0	0	0	0	0	0	0	0	0	0	0	0	0	0	0	0	0	0	0	0	0	0	0	0
L1MdGf_I:LINE/L1:79855094:79862165:-	X	79855094	79862165	-1	LINE/L1	0	0	0	0	0	0	0	0	0	0	0	0	0	1	0	0	0	0	0	0	0	0	0	0	0	0	0	0	0	0	0	0	0	0	0	0	0	0	0	0	0	0	0	0
L1MdGf_I:LINE/L1:93258829:93264552:+	12	93258829	93264552	1	LINE/L1	0	0	0	0	0	0	0	0	0	0	0	0	0	0	0	0	0	0	0	0	0	0	0	0	0	0	0	0	0	0	0	0	0	0	0	0	0	0	0	0	0	0	0	0
L1MdGf_I:LINE/L1:169190340:169193499:-	1	169190340	169193499	-1	LINE/L1	0	0	0	0	0	0	0	0	0	0	0	0	1	1	0	0	0	0	0	0	0	0	0	0	0	0	0	0	0	0	0	0	0	0	0	0	0	0	0	0	0	0	0	0
L1MdGf_I:LINE/L1:68406778:68408618:+	12	68406778	68408618	1	LINE/L1	0	0	0	0	0	0	0	0	0	0	0	0	0	0	0	0	0	0	0	0	0	0	0	0	0	0	0	0	0	0	0	0	0	0	0	0	0	0	0	0	0	0	0	0
L1MdGf_I:LINE/L1:59427515:59434028:-	Y	59427515	59434028	-1	LINE/L1	0	0	0	0	0	0	0	0	0	0	0	0	0	0	0	0	0	0	0	0	0	0	0	0	0	0	0	0	0	0	0	0	0	0	0	0	0	0	0	0	0	0	0	0
L1MdGf_I:LINE/L1:57428411:57434768:-	17	57428411	57434768	-1	LINE/L1	0	0	0	1	0	0	0	0	0	0	0	0	0	0	0	0	0	0	0	0	0	0	0	0	0	0	0	0	0	0	0	0	0	0	0	0	0	0	0	0	0	0	0	0
L1MdGf_I:LINE/L1:23060410:23066758:-	6	23060410	23066758	-1	LINE/L1	0	0	0	0	0	0	0	0	0	0	0	0	0	0	0	0	0	0	0	0	0	0	0	0	0	0	0	0	0	0	0	0	1	0	0	0	0	0	0	0	0	0	0	0
L1MdGf_I:LINE/L1:47442197:47443189:+	X	47442197	47443189	1	LINE/L1	0	0	0	0	0	1	0	0	0	0	0	0	0	0	0	0	0	0	0	0	0	0	0	0	0	0	0	0	0	0	0	0	0	0	0	0	0	0	0	0	0	0	0	0
L1MdGf_I:LINE/L1:9389390:9394717:+	X	9389390	9394717	1	LINE/L1	1	0	0	0	0	0	0	0	0	0	0	0	0	0	0	0	0	0	0	0	0	0	0	0	0	0	0	0	0	0	0	0	0	0	0	0	0	0	0	0	0	0	0	0
L1MdGf_I:LINE/L1:42202314:42203306:+	8	42202314	42203306	1	LINE/L1	0	0	0	0	0	0	0	0	0	0	0	0	0	0	0	0	0	0	0	0	0	0	0	0	0	0	0	0	0	0	0	1	0	0	0	0	0	0	0	0	0	0	0	0
L1MdGf_I:LINE/L1:12536384:12542608:+	7	12536384	12542608	1	LINE/L1	0	0	0	0	0	0	0	0	0	0	0	0	0	1	0	0	0	0	0	0	0	0	0	0	0	0	0	0	0	0	0	0	0	0	0	0	0	0	0	0	0	0	0	0
L1MdGf_I:LINE/L1:43075324:43080566:+	19	43075324	43080566	1	LINE/L1	0	0	0	0	0	0	0	0	0	0	0	0	0	0	0	1	0	0	0	0	0	0	0	0	0	0	0	0	0	0	0	0	0	0	0	0	0	0	0	0	0	0	0	0
L1MdGf_I:LINE/L1:47635459:47636451:+	1	47635459	47636451	1	LINE/L1	0	0	0	0	0	0	0	0	0	1	0	0	0	0	0	0	0	0	0	0	0	0	0	0	0	0	0	0	0	0	0	0	0	0	1	0	0	0	0	0	0	0	0	0
L1MdGf_I:LINE/L1:147655837:147656829:+	6	147655837	147656829	1	LINE/L1	0	0	0	0	0	0	0	0	0	0	0	0	0	0	0	0	0	0	0	0	0	0	0	0	0	0	0	0	0	0	0	0	0	0	0	0	0	0	0	0	0	0	0	0
L1MdGf_I:LINE/L1:92824668:92825682:+	9	92824668	92825682	1	LINE/L1	0	0	0	0	0	0	0	0	0	0	0	0	0	0	0	0	0	0	0	0	0	0	0	0	0	0	0	0	0	0	0	0	0	0	0	0	0	0	0	0	0	0	1	0
L1MdGf_I:LINE/L1:76438871:76440252:-	3	76438871	76440252	-1	LINE/L1	0	0	0	0	0	0	0	0	0	0	0	0	0	0	0	0	0	0	0	0	0	0	0	0	0	0	0	0	0	0	0	0	0	0	0	0	0	0	0	0	0	0	0	1
L1MdGf_I:LINE/L1:42972578:42973569:+	14	42972578	42973569	1	LINE/L1	0	0	0	0	0	0	0	0	0	0	0	0	0	1	0	0	0	0	0	0	0	0	0	0	0	0	0	0	0	0	0	0	0	0	0	0	0	0	0	0	0	0	0	0
L1MdGf_I:LINE/L1:33504291:33510000:+	Y	33504291	33510000	1	LINE/L1	0	0	0	1	0	0	0	0	0	0	0	0	0	0	0	0	0	0	0	0	0	0	0	0	0	0	0	0	0	0	0	0	0	0	0	0	0	0	0	0	0	0	0	0
L1MdGf_I:LINE/L1:44225693:44231007:+	Y	44225693	44231007	1	LINE/L1	0	0	0	0	0	0	0	0	0	0	0	0	0	0	0	0	0	0	0	0	0	0	0	0	0	0	0	0	0	0	0	0	0	0	0	0	0	0	0	0	0	0	0	0
L1MdGf_I:LINE/L1:7438416:7442486:-	13	7438416	7442486	-1	LINE/L1	0	0	0	0	0	0	0	0	0	0	0	0	0	0	0	0	0	0	0	0	0	0	0	0	0	0	0	0	0	0	0	0	0	0	0	0	0	0	0	0	0	0	0	0
L1MdGf_I:LINE/L1:114765526:114766350:+	3	114765526	114766350	1	LINE/L1	0	0	0	0	0	0	0	0	0	0	0	0	0	0	0	0	0	0	0	0	0	0	0	0	0	0	0	0	0	0	0	0	0	0	0	0	0	0	0	0	0	0	0	0
L1MdGf_I:LINE/L1:50109088:50115584:-	7	50109088	50115584	-1	LINE/L1	0	0	0	0	0	0	0	0	0	0	0	0	0	0	0	0	0	0	0	1	0	0	0	0	0	0	0	0	0	0	0	0	0	0	0	0	0	0	0	0	0	0	0	1
L1MdGf_I:LINE/L1:116465443:116470916:+	14	116465443	116470916	1	LINE/L1	0	1	0	0	0	0	0	0	0	0	0	0	0	0	0	0	0	0	0	0	0	0	0	0	0	0	0	0	0	0	0	0	0	0	0	0	0	0	0	0	0	0	0	0
L1MdGf_I:LINE/L1:80955103:80959096:-	X	80955103	80959096	-1	LINE/L1	0	0	0	0	0	0	0	0	0	0	0	0	0	0	0	0	0	0	0	0	0	1	0	0	0	0	0	0	0	0	0	0	0	0	0	0	0	0	0	0	0	0	0	0
L1MdGf_I:LINE/L1:33020649:33026382:+	18	33020649	33026382	1	LINE/L1	0	0	0	0	0	0	0	0	0	0	0	0	0	0	0	0	0	0	0	0	0	0	0	0	0	0	0	0	0	0	0	0	0	0	0	0	0	0	0	0	0	0	0	1
L1MdGf_I:LINE/L1:145902100:145908853:-	X	145902100	145908853	-1	LINE/L1	0	0	0	0	0	0	0	0	0	0	0	0	0	0	0	0	0	0	0	0	0	0	0	0	0	0	0	0	0	0	0	0	0	0	0	0	0	0	0	0	0	0	0	0
L1MdGf_I:LINE/L1:143584981:143590454:+	4	143584981	143590454	1	LINE/L1	0	0	0	0	0	0	0	0	0	0	0	0	0	0	0	0	0	0	0	0	0	0	0	0	0	0	0	0	0	0	0	0	0	0	0	0	0	0	0	0	0	0	0	0
L1MdGf_I:LINE/L1:65725251:65726243:+	7	65725251	65726243	1	LINE/L1	0	0	0	0	0	0	0	0	0	0	0	0	0	0	0	0	0	0	0	0	0	0	0	0	0	0	0	0	0	0	0	0	0	0	0	0	0	0	0	0	0	0	0	0
L1MdGf_I:LINE/L1:96443710:96444732:+	14	96443710	96444732	1	LINE/L1	0	0	0	0	0	0	0	0	0	0	0	0	0	0	0	1	0	0	0	0	0	0	0	0	0	0	0	0	0	0	0	0	0	0	0	0	0	0	0	0	0	0	0	0
L1MdGf_I:LINE/L1:88987553:88988569:+	5	88987553	88988569	1	LINE/L1	0	0	0	0	0	0	0	0	0	0	0	0	0	0	0	0	0	0	0	0	0	0	0	0	0	0	0	0	0	0	0	0	0	0	0	0	0	0	0	0	0	0	0	1
L1MdGf_I:LINE/L1:96052653:96056722:-	8	96052653	96056722	-1	LINE/L1	0	0	0	0	0	0	0	0	0	0	0	0	0	0	0	0	0	0	0	0	0	0	0	0	0	0	0	0	0	0	0	0	0	0	1	0	0	0	0	0	0	0	0	0
L1MdGf_I:LINE/L1:5435423:5441463:+	3	5435423	5441463	1	LINE/L1	0	0	0	0	0	0	0	0	0	0	0	1	0	0	0	0	0	0	0	0	0	0	0	0	0	0	0	0	0	0	0	0	0	0	0	0	0	0	0	0	0	0	0	0
L1MdGf_I:LINE/L1:60532110:60538653:-	7	60532110	60538653	-1	LINE/L1	0	0	0	0	0	0	0	0	0	0	0	0	0	0	1	0	0	0	0	0	0	0	0	0	0	0	0	0	0	0	0	0	0	0	0	0	0	0	0	0	0	0	0	0
L1MdGf_I:LINE/L1:8388613:8392625:-	4	8388613	8392625	-1	LINE/L1	0	0	0	0	0	0	0	0	0	0	0	0	0	0	0	1	0	0	0	0	0	0	0	0	0	0	0	0	0	0	0	0	0	0	0	0	0	0	0	0	0	0	0	0
L1MdGf_I:LINE/L1:86972010:86974750:-	Y	86972010	86974750	-1	LINE/L1	0	0	0	0	0	0	0	0	0	0	0	0	0	0	0	0	0	0	0	0	0	0	0	0	0	0	0	0	0	0	0	0	0	0	0	0	0	0	0	0	0	0	0	0
L1MdGf_I:LINE/L1:35536282:35542941:-	4	35536282	35542941	-1	LINE/L1	0	0	0	0	0	0	0	0	0	0	0	0	0	0	0	1	0	0	0	0	0	0	0	0	0	0	0	0	0	0	0	0	0	0	0	0	0	0	0	0	0	0	0	0
L1MdGf_I:LINE/L1:26761984:26768194:-	3	26761984	26768194	-1	LINE/L1	0	0	0	0	0	0	0	0	0	0	0	0	0	0	0	0	0	0	0	0	0	0	0	0	0	0	0	0	0	0	0	0	0	0	0	0	0	0	0	0	0	0	0	0
L1MdGf_I:LINE/L1:3620860:3626755:+	10	3620860	3626755	1	LINE/L1	0	0	0	0	0	0	0	0	0	0	0	0	0	0	0	1	0	0	1	0	0	0	0	0	0	0	0	0	0	0	0	0	0	0	0	0	0	0	0	0	0	0	0	0
L1MdGf_I:LINE/L1:123359755:123366255:+	6	123359755	123366255	1	LINE/L1	0	0	0	0	0	0	0	0	0	0	0	0	0	0	0	0	0	0	0	0	0	0	0	0	0	0	0	0	0	0	0	0	0	0	0	0	0	0	0	0	0	0	0	0
L1MdGf_I:LINE/L1:169174725:169180356:+	1	169174725	169180356	1	LINE/L1	0	0	0	0	0	0	0	1	0	0	0	0	0	0	0	0	0	0	0	0	0	0	0	0	0	0	0	0	0	0	0	0	0	1	0	0	0	0	0	0	0	0	0	0
L1MdGf_I:LINE/L1:15668536:15672290:+	Y	15668536	15672290	1	LINE/L1	0	0	0	0	0	0	0	0	0	0	0	0	0	0	0	0	0	0	0	0	0	0	0	0	0	0	0	0	0	0	0	0	0	0	0	0	0	0	0	0	0	0	0	0
L1MdGf_I:LINE/L1:18710393:18715632:+	4	18710393	18715632	1	LINE/L1	0	0	0	0	0	0	0	0	0	0	0	0	0	0	0	0	0	0	0	0	0	0	0	0	0	0	0	0	0	0	0	0	0	0	0	0	0	0	0	0	0	0	0	0
L1MdGf_I:LINE/L1:34434416:34440544:+	10	34434416	34440544	1	LINE/L1	0	0	0	0	0	0	0	0	0	0	0	0	0	0	0	1	0	0	0	0	0	0	0	0	0	0	0	0	0	0	0	0	0	0	0	0	0	0	0	0	0	0	0	0
L1MdGf_I:LINE/L1:127874947:127882057:+	5	127874947	127882057	1	LINE/L1	2	0	0	0	0	0	0	0	0	0	0	0	0	0	0	0	0	0	0	1	0	0	0	0	0	0	0	0	0	0	0	0	0	0	0	0	0	0	0	0	0	0	0	0
L1MdGf_I:LINE/L1:31200690:31206291:+	15	31200690	31206291	1	LINE/L1	0	0	0	0	0	0	0	0	0	0	0	1	0	0	0	0	0	0	0	0	0	0	0	0	0	0	0	0	0	0	0	0	0	0	0	0	0	0	0	0	0	0	0	0
L1MdGf_I:LINE/L1:113744276:113745952:-	X	113744276	113745952	-1	LINE/L1	0	0	0	0	0	0	0	0	0	0	0	0	0	0	0	0	0	0	0	0	0	0	0	0	0	0	0	0	0	0	0	0	0	0	0	0	0	0	0	0	0	0	0	0
L1MdGf_I:LINE/L1:57908722:57914023:+	Y	57908722	57914023	1	LINE/L1	0	0	0	0	0	0	0	0	0	0	0	0	0	0	0	0	0	0	0	0	0	0	0	0	0	0	0	0	0	0	0	0	0	0	0	0	0	0	0	0	0	0	0	0
L1MdGf_I:LINE/L1:122520974:122526002:-	14	122520974	122526002	-1	LINE/L1	0	0	0	1	0	0	0	0	0	0	0	0	0	0	0	0	0	0	0	0	0	0	0	0	0	0	0	0	0	0	0	0	0	0	0	0	0	0	0	0	0	0	0	0
L1MdGf_I:LINE/L1:107521049:107522041:+	X	107521049	107522041	1	LINE/L1	0	0	0	0	0	0	0	0	0	0	0	0	0	0	0	0	0	0	0	0	0	0	0	0	0	0	0	0	0	0	0	0	0	0	0	0	0	0	0	0	0	0	0	0
L1MdGf_I:LINE/L1:115747584:115749238:-	12	115747584	115749238	-1	LINE/L1	0	0	0	0	0	0	0	0	0	0	0	0	0	0	0	0	0	0	0	0	0	0	0	0	0	0	0	0	0	0	0	0	0	0	0	0	0	0	0	0	0	0	0	0
L1MdGf_I:LINE/L1:164706334:164712062:+	X	164706334	164712062	1	LINE/L1	0	0	0	0	0	0	0	0	0	0	0	0	0	0	0	0	0	0	0	0	0	0	0	0	0	0	0	0	0	0	0	0	0	0	0	0	0	0	0	0	0	0	0	0
L1MdGf_I:LINE/L1:103927294:103928286:+	7	103927294	103928286	1	LINE/L1	0	0	0	0	0	0	0	0	0	0	0	0	0	0	0	0	0	0	0	0	0	0	0	0	0	0	0	0	0	0	0	0	0	0	0	0	0	0	0	0	0	0	0	0
L1MdGf_I:LINE/L1:15672291:15673283:+	Y	15672291	15673283	1	LINE/L1	0	0	0	0	0	0	0	0	0	0	0	0	0	0	0	0	0	0	0	0	0	0	0	0	0	0	0	0	0	0	0	0	0	0	0	0	0	0	0	0	0	0	0	0
L1MdGf_I:LINE/L1:77588440:77593965:+	4	77588440	77593965	1	LINE/L1	0	0	0	0	0	0	0	0	0	0	0	0	0	0	0	0	0	0	0	0	0	0	0	0	0	0	0	0	0	0	0	0	0	0	0	0	0	0	0	0	0	0	0	0
L1MdGf_I:LINE/L1:20520730:20526058:+	19	20520730	20526058	1	LINE/L1	0	0	0	0	0	0	0	0	0	0	0	0	0	0	0	0	0	0	0	0	0	0	0	0	0	0	0	0	0	0	0	0	0	0	0	0	0	0	0	0	0	0	0	0
L1MdGf_I:LINE/L1:33035484:33036476:+	18	33035484	33036476	1	LINE/L1	0	0	0	0	0	0	0	0	1	0	0	0	0	0	0	0	0	0	0	0	0	0	0	0	0	0	0	0	0	0	0	0	1	0	0	0	0	0	0	0	0	0	0	0
L1MdGf_I:LINE/L1:79786094:79791765:+	X	79786094	79791765	1	LINE/L1	0	0	0	0	0	0	0	0	0	0	0	0	0	0	0	0	0	0	0	0	0	0	0	0	0	0	0	0	0	0	0	0	0	0	0	0	0	0	0	0	0	0	0	0
L1MdGf_I:LINE/L1:15731033:15737255:+	7	15731033	15737255	1	LINE/L1	0	0	0	0	0	0	0	0	0	0	0	0	0	0	0	0	0	0	0	0	0	0	0	0	0	0	0	0	0	0	0	0	0	0	0	0	0	0	0	0	0	0	0	0
L1MdGf_I:LINE/L1:82949550:82955846:-	16	82949550	82955846	-1	LINE/L1	0	0	0	0	0	0	0	0	0	0	0	0	0	0	0	0	0	0	0	0	0	0	0	0	0	0	0	0	0	0	0	0	0	0	0	0	0	0	1	0	0	0	0	0
L1MdGf_I:LINE/L1:41164222:41169510:+	8	41164222	41169510	1	LINE/L1	0	0	0	0	0	0	0	0	0	0	0	0	0	0	0	0	0	0	0	0	0	0	0	0	0	0	0	0	0	0	0	0	0	0	0	0	0	0	0	0	0	0	0	0
L1MdGf_I:LINE/L1:174259950:174260942:+	1	174259950	174260942	1	LINE/L1	0	0	0	0	0	0	0	0	0	0	0	0	0	0	0	0	0	0	0	0	0	0	0	0	0	0	0	0	0	0	0	0	0	0	0	0	0	0	0	0	0	0	0	0
L1MdGf_I:LINE/L1:41957091:41958083:+	14	41957091	41958083	1	LINE/L1	0	0	0	0	0	0	0	0	0	0	0	0	0	0	0	0	0	0	0	0	0	0	0	0	0	0	0	0	0	0	0	0	0	0	0	0	0	0	0	0	0	0	0	0
L1MdGf_I:LINE/L1:70081084:70087468:-	4	70081084	70087468	-1	LINE/L1	0	0	0	0	0	0	0	0	0	0	0	0	0	0	0	0	0	0	0	0	0	0	0	0	0	0	0	0	0	0	0	0	0	0	1	0	0	0	0	0	0	0	0	0
L1MdGf_I:LINE/L1:43705233:43706243:+	16	43705233	43706243	1	LINE/L1	0	0	0	0	1	0	0	0	0	0	0	0	0	0	0	0	0	0	0	0	0	0	0	0	0	0	0	0	0	0	0	0	0	0	0	0	0	0	0	0	0	0	0	0
L1MdGf_I:LINE/L1:97137818:97138810:+	6	97137818	97138810	1	LINE/L1	0	0	0	0	0	0	0	0	0	0	0	0	0	0	0	0	0	0	0	0	0	0	0	0	0	0	0	0	0	0	0	0	0	0	0	0	0	0	0	0	0	0	0	0
L1MdGf_I:LINE/L1:39246727:39252356:+	8	39246727	39252356	1	LINE/L1	0	0	0	0	0	0	0	0	0	0	0	0	0	0	0	0	0	0	0	0	0	0	0	0	0	0	0	0	0	0	0	0	0	0	0	0	0	0	0	0	0	0	0	0
L1MdGf_I:LINE/L1:136623376:136624629:-	6	136623376	136624629	-1	LINE/L1	0	0	0	0	0	0	0	0	0	0	0	0	0	0	0	0	0	0	0	0	0	0	0	0	0	0	0	0	0	0	0	0	0	0	0	0	0	0	0	0	0	0	0	0
L1MdGf_I:LINE/L1:97557136:97562231:-	12	97557136	97562231	-1	LINE/L1	0	0	0	0	0	0	0	0	0	0	0	0	0	1	0	0	0	0	0	0	0	0	0	0	0	0	0	0	0	0	0	0	0	0	0	0	0	0	0	0	0	0	0	0
L1MdGf_I:LINE/L1:56747219:56748211:+	Y	56747219	56748211	1	LINE/L1	0	0	0	0	0	1	0	0	0	0	0	0	0	0	0	1	0	0	0	0	0	0	0	0	0	0	0	0	0	0	0	0	0	0	0	0	0	0	0	0	0	0	0	0
L1MdGf_I:LINE/L1:13646729:13647721:+	14	13646729	13647721	1	LINE/L1	0	0	0	0	0	0	0	0	0	0	0	0	0	0	0	0	0	0	0	0	0	0	0	0	0	0	0	0	0	0	0	0	0	0	0	0	0	0	0	0	0	0	0	0
L1MdGf_I:LINE/L1:58594364:58595356:+	7	58594364	58595356	1	LINE/L1	0	0	0	0	0	0	0	0	0	0	0	0	0	0	0	0	0	0	0	0	0	0	0	0	0	0	0	0	0	0	0	0	0	0	0	0	0	1	0	0	0	0	0	0
L1MdGf_I:LINE/L1:109974080:109979436:+	5	109974080	109979436	1	LINE/L1	0	0	0	0	0	0	0	0	0	0	0	0	0	0	0	0	0	0	0	0	0	0	0	0	0	0	0	0	0	0	0	0	0	0	0	0	0	0	0	0	0	0	0	0
L1MdGf_I:LINE/L1:31999:37366:+	JH584303.1	31999	37366	1	LINE/L1	0	0	0	0	0	0	0	0	0	1	0	0	0	0	0	0	0	0	0	0	0	0	0	0	0	0	0	0	0	0	0	0	0	0	0	0	0	0	0	0	0	0	0	0
L1MdGf_I:LINE/L1:10471330:10477541:+	7	10471330	10477541	1	LINE/L1	0	0	0	0	0	0	0	0	0	0	0	0	0	0	0	0	0	0	0	0	0	0	0	0	0	0	0	0	0	0	0	0	0	0	0	0	0	0	0	0	0	0	1	0
L1MdGf_I:LINE/L1:75541586:75547893:-	7	75541586	75547893	-1	LINE/L1	0	0	0	0	0	0	0	0	0	0	0	0	0	0	0	0	0	0	0	0	0	0	0	0	0	0	0	0	0	0	0	0	0	0	0	0	0	0	0	0	0	0	0	0
L1MdGf_I:LINE/L1:16747971:16749204:+	10	16747971	16749204	1	LINE/L1	0	0	0	0	0	0	0	0	0	0	0	0	0	0	0	0	0	0	0	0	0	0	0	0	0	0	0	0	0	0	0	0	0	0	0	0	1	0	0	0	0	0	0	0
L1MdGf_I:LINE/L1:14190658:14196573:+	X	14190658	14196573	1	LINE/L1	0	0	0	0	0	0	0	0	0	0	0	0	0	0	0	0	0	0	0	0	0	0	0	0	0	0	0	0	0	0	0	0	0	0	0	0	0	0	0	0	0	0	0	0
L1MdGf_I:LINE/L1:106767439:106768262:-	6	106767439	106768262	-1	LINE/L1	0	0	0	0	0	0	0	0	0	0	0	0	0	0	0	0	0	0	0	0	0	0	0	0	0	0	0	0	0	0	0	0	0	0	0	0	0	0	0	0	0	0	0	0
L1MdGf_I:LINE/L1:42968020:42972576:+	14	42968020	42972576	1	LINE/L1	0	0	0	0	0	0	0	0	0	0	0	0	0	0	0	0	0	0	0	0	0	0	0	0	0	0	0	0	0	0	0	0	0	0	0	0	0	0	0	0	0	0	1	0
L1MdGf_I:LINE/L1:34738910:34739902:+	12	34738910	34739902	1	LINE/L1	0	0	0	0	0	0	0	0	0	0	0	0	0	0	0	0	0	0	0	0	0	0	0	0	0	0	0	0	0	0	0	0	0	0	0	0	0	0	0	0	0	0	0	0
L1MdGf_I:LINE/L1:79189964:79195430:+	14	79189964	79195430	1	LINE/L1	0	0	0	0	0	0	0	0	0	0	0	0	0	0	0	0	0	0	0	0	0	0	0	0	0	0	0	0	0	0	0	0	0	0	0	0	0	0	0	0	0	0	0	0
L1MdGf_I:LINE/L1:46513355:46519868:-	Y	46513355	46519868	-1	LINE/L1	0	0	0	0	0	0	0	0	0	0	0	0	0	0	0	0	0	0	0	0	0	0	0	0	0	0	0	0	0	0	0	0	0	0	0	0	0	0	0	0	0	0	0	0
L1MdGf_I:LINE/L1:101344147:101345565:-	8	101344147	101345565	-1	LINE/L1	0	0	0	0	0	0	0	0	0	0	0	0	0	0	0	0	0	0	0	0	0	0	0	0	0	0	0	0	0	0	0	0	0	0	0	0	0	0	0	0	0	0	0	0
L1MdGf_I:LINE/L1:44227501:44232833:+	18	44227501	44232833	1	LINE/L1	0	0	0	0	0	0	0	0	0	0	0	0	0	0	0	0	0	0	0	0	0	0	0	0	0	0	0	0	0	0	0	0	0	0	0	0	0	0	0	0	0	0	0	0
L1MdGf_I:LINE/L1:109670082:109671074:+	3	109670082	109671074	1	LINE/L1	0	0	0	0	0	0	0	0	0	0	0	0	0	0	0	0	0	0	0	0	0	0	0	0	0	0	0	0	0	0	0	0	0	0	0	0	0	0	0	0	0	0	0	0
L1MdGf_I:LINE/L1:81943300:81944292:+	8	81943300	81944292	1	LINE/L1	0	0	0	0	0	0	0	0	0	0	0	0	0	0	0	1	0	0	0	0	0	0	0	0	0	0	0	0	0	0	0	0	0	1	0	0	0	0	0	0	0	0	0	0
L1MdGf_I:LINE/L1:38699544:38701817:-	7	38699544	38701817	-1	LINE/L1	0	0	0	0	0	0	0	0	0	0	1	0	0	0	0	0	0	0	0	0	0	0	0	0	0	0	0	0	0	0	0	0	0	0	0	0	0	0	0	0	0	0	0	0
L1MdGf_I:LINE/L1:63137578:63138570:+	12	63137578	63138570	1	LINE/L1	0	0	0	0	0	0	0	0	0	0	0	0	0	0	0	0	0	0	0	0	0	0	0	0	0	0	0	0	0	0	0	0	0	0	0	0	0	0	0	0	0	0	0	0
L1MdGf_I:LINE/L1:84155163:84160752:+	10	84155163	84160752	1	LINE/L1	0	0	0	0	0	0	0	0	0	0	0	0	0	0	0	0	0	0	0	0	0	0	0	0	0	0	0	0	0	0	0	0	0	0	0	0	0	0	0	0	0	0	0	0
L1MdGf_I:LINE/L1:93966396:93969797:+	2	93966396	93969797	1	LINE/L1	0	0	0	0	0	0	0	0	0	0	0	0	0	0	0	0	0	0	0	0	0	0	0	0	0	0	0	0	0	0	0	0	0	0	0	0	0	0	0	0	0	0	0	0
L1MdGf_I:LINE/L1:68503298:68509819:-	17	68503298	68509819	-1	LINE/L1	0	0	0	0	0	0	0	0	0	0	0	0	0	0	0	0	0	0	0	0	0	0	0	0	0	0	0	0	0	0	0	0	0	0	0	0	0	0	0	0	0	0	0	0
L1MdGf_I:LINE/L1:51178442:51179434:+	1	51178442	51179434	1	LINE/L1	0	0	0	0	0	0	0	0	0	0	0	0	0	0	0	0	0	0	0	0	0	0	0	0	0	0	0	0	0	0	0	0	0	0	0	0	0	0	0	0	0	0	0	0
L1MdGf_I:LINE/L1:10165431:10171126:+	Y	10165431	10171126	1	LINE/L1	0	0	0	0	0	0	0	0	0	0	0	0	0	0	0	0	0	0	0	0	0	0	0	0	0	0	0	0	0	0	0	0	0	0	0	0	0	0	0	0	0	0	0	0
L1MdGf_I:LINE/L1:9820431:9825877:+	Y	9820431	9825877	1	LINE/L1	0	0	0	0	0	0	0	0	0	0	0	0	0	0	0	0	0	0	0	0	0	0	0	0	0	0	0	0	0	0	0	0	0	0	0	0	0	0	0	0	0	0	0	0
L1MdGf_I:LINE/L1:51973558:51979116:+	5	51973558	51979116	1	LINE/L1	0	0	0	0	0	0	0	0	0	0	0	0	0	0	0	0	0	0	0	0	0	0	0	0	1	0	0	0	0	0	0	0	0	0	0	0	0	0	0	0	0	0	0	0
L1MdGf_I:LINE/L1:51752272:51757797:+	8	51752272	51757797	1	LINE/L1	0	0	0	0	0	0	0	0	0	0	0	0	0	0	0	0	0	0	0	0	0	0	0	1	0	0	0	0	0	0	0	0	0	0	0	0	0	0	0	0	0	0	0	0
L1MdGf_I:LINE/L1:10770679:10776371:+	Y	10770679	10776371	1	LINE/L1	0	0	0	0	0	0	0	0	0	0	0	0	0	0	0	0	0	0	0	0	0	0	0	0	0	0	0	0	0	0	0	0	0	0	0	0	0	0	0	0	0	0	0	1
L1MdGf_I:LINE/L1:64973676:64979175:+	13	64973676	64979175	1	LINE/L1	0	0	0	0	0	0	0	0	0	0	0	0	0	0	0	0	0	0	0	0	0	0	0	0	0	0	0	0	0	0	1	0	0	0	0	0	0	0	0	0	0	0	0	0
L1MdGf_I:LINE/L1:83633756:83639124:+	Y	83633756	83639124	1	LINE/L1	0	0	0	0	0	0	0	0	0	0	0	0	0	0	0	0	0	0	0	0	0	0	0	0	0	0	0	0	0	0	1	0	0	0	0	0	0	0	0	0	0	0	0	0
L1MdGf_I:LINE/L1:162146035:162151815:+	2	162146035	162151815	1	LINE/L1	0	0	0	0	0	0	0	0	0	0	0	0	0	0	0	0	0	0	0	0	0	0	0	0	0	0	0	0	0	0	0	0	0	0	0	0	0	0	0	0	0	0	0	0
L1MdGf_I:LINE/L1:12759024:12760016:+	7	12759024	12760016	1	LINE/L1	0	0	0	0	0	0	0	0	0	0	0	0	0	0	0	0	0	0	0	0	0	0	0	0	0	0	0	0	0	0	0	0	0	0	0	0	0	0	0	0	0	0	0	0
L1MdGf_I:LINE/L1:80567044:80573369:-	14	80567044	80573369	-1	LINE/L1	0	0	0	0	0	0	0	0	0	0	0	0	0	0	0	0	0	0	0	1	0	0	0	0	0	0	0	0	0	0	0	0	0	0	0	0	0	0	0	0	0	0	0	0
L1MdGf_I:LINE/L1:174254432:174259949:+	1	174254432	174259949	1	LINE/L1	0	0	0	0	0	0	0	0	0	0	0	0	0	0	0	0	0	0	0	0	0	0	0	0	0	0	0	0	0	0	0	1	0	0	0	0	0	0	0	0	0	0	0	0
L1MdGf_I:LINE/L1:56489897:56495250:+	11	56489897	56495250	1	LINE/L1	0	0	0	0	0	0	0	0	0	0	0	0	0	0	0	0	0	0	0	0	0	0	0	0	0	0	0	0	0	0	0	0	0	0	0	0	0	0	0	0	0	0	0	0
L1MdGf_I:LINE/L1:122909455:122915949:-	6	122909455	122915949	-1	LINE/L1	0	0	0	0	0	0	0	0	0	0	0	0	0	0	0	0	0	0	0	0	0	0	0	0	0	0	0	0	0	0	0	0	0	0	0	0	0	0	0	0	0	0	0	0
L1MdGf_I:LINE/L1:41994608:41995954:-	Y	41994608	41995954	-1	LINE/L1	0	0	0	0	0	0	0	0	0	0	0	0	0	0	0	0	0	0	0	0	0	0	0	0	0	0	0	0	0	0	0	0	0	0	0	0	0	0	0	0	0	0	0	0
L1MdGf_I:LINE/L1:83536138:83538982:+	X	83536138	83538982	1	LINE/L1	0	0	0	0	0	0	0	0	0	0	0	0	0	0	0	0	0	0	0	0	0	0	0	0	0	0	0	0	0	0	0	0	0	0	0	0	0	0	0	0	0	0	0	0
L1MdGf_I:LINE/L1:93449233:93453475:-	7	93449233	93453475	-1	LINE/L1	0	0	0	0	0	0	0	0	0	0	0	0	0	0	0	0	0	0	0	0	0	0	0	0	0	0	0	0	0	0	0	0	0	0	0	0	0	0	0	0	0	0	0	0
L1MdGf_I:LINE/L1:58169867:58170883:+	8	58169867	58170883	1	LINE/L1	0	0	0	0	0	0	0	0	0	0	0	0	0	0	0	0	0	0	0	0	0	0	0	0	0	0	0	0	0	0	0	0	0	0	0	0	0	0	0	0	0	0	0	0
L1MdGf_I:LINE/L1:69171065:69176902:+	13	69171065	69176902	1	LINE/L1	0	0	0	0	0	0	0	0	0	0	0	0	0	0	0	0	0	0	0	0	0	0	0	0	0	0	0	0	0	0	0	0	0	0	0	0	0	0	0	0	0	0	0	0
L1MdGf_I:LINE/L1:86260280:86261300:+	4	86260280	86261300	1	LINE/L1	0	0	0	0	0	0	0	0	0	0	0	0	0	0	0	0	0	0	0	0	0	0	0	0	0	0	0	0	0	0	0	0	0	0	0	0	0	0	0	0	0	0	0	0
L1MdGf_I:LINE/L1:18286130:18292459:-	19	18286130	18292459	-1	LINE/L1	0	0	0	0	0	0	0	0	0	0	0	0	0	0	0	0	0	0	0	0	0	0	0	0	0	0	0	0	0	0	0	0	0	0	0	0	0	0	0	0	0	0	0	0
L1MdGf_I:LINE/L1:15187655:15190157:-	Y	15187655	15190157	-1	LINE/L1	0	0	0	0	0	0	0	0	0	0	0	0	0	0	0	0	0	0	0	0	0	0	0	0	0	0	0	0	0	0	0	0	0	0	0	0	0	0	0	0	0	0	0	0
L1MdGf_I:LINE/L1:82037541:82043863:-	14	82037541	82043863	-1	LINE/L1	0	0	0	0	0	0	0	0	0	0	0	0	0	0	0	0	0	0	0	0	0	0	0	0	0	0	0	0	0	0	0	0	0	0	0	0	0	0	0	0	0	0	0	0
L1MdGf_I:LINE/L1:10820799:10826146:+	5	10820799	10826146	1	LINE/L1	0	0	1	0	0	0	0	0	0	0	0	0	0	0	0	0	0	0	0	0	0	0	0	0	0	0	0	0	0	0	0	0	0	0	0	0	0	0	0	0	0	0	0	0
L1MdGf_I:LINE/L1:168923849:168928655:-	X	168923849	168928655	-1	LINE/L1	0	0	1	0	0	0	0	0	0	0	0	0	0	0	0	0	0	0	0	0	0	0	0	0	0	0	0	0	0	0	0	0	0	0	0	0	0	0	0	0	0	0	0	0
L1MdGf_I:LINE/L1:36492073:36493065:+	12	36492073	36493065	1	LINE/L1	0	0	0	0	0	0	0	0	0	1	0	0	0	0	0	0	0	0	0	0	0	0	0	0	0	0	0	0	0	0	0	0	0	0	0	0	0	0	0	0	0	0	0	0
L1MdGf_I:LINE/L1:57351014:57352006:+	11	57351014	57352006	1	LINE/L1	0	0	0	0	0	0	0	0	0	0	0	0	0	0	0	0	0	0	0	0	0	0	0	0	0	0	0	0	0	0	0	0	0	0	0	0	0	0	0	0	0	0	0	0
L1MdGf_I:LINE/L1:25222580:25228066:+	3	25222580	25228066	1	LINE/L1	0	0	0	0	0	0	0	0	0	0	0	0	0	0	0	0	0	0	0	0	0	0	0	0	0	0	0	0	0	0	0	0	0	0	0	0	0	0	0	0	0	0	0	0
L1MdGf_I:LINE/L1:24272289:24273311:+	9	24272289	24273311	1	LINE/L1	0	0	0	0	0	0	0	0	0	0	0	0	0	0	0	0	0	0	0	0	0	0	0	0	0	0	0	0	0	0	0	0	0	0	0	0	0	0	0	0	0	0	0	0
L1MdGf_I:LINE/L1:82632707:82637993:+	8	82632707	82637993	1	LINE/L1	0	0	0	0	0	0	0	0	0	0	0	0	0	0	0	0	0	0	0	0	0	0	0	0	0	0	0	0	0	0	0	0	0	0	0	0	0	0	0	0	0	0	0	0
L1MdGf_I:LINE/L1:26237389:26242756:+	19	26237389	26242756	1	LINE/L1	0	0	0	0	0	0	0	0	0	0	0	0	0	0	0	0	0	0	0	0	0	0	0	0	0	0	0	0	1	0	0	0	0	0	0	0	0	0	0	0	0	0	0	0
L1MdGf_I:LINE/L1:66311797:66317234:+	16	66311797	66317234	1	LINE/L1	0	0	0	0	0	0	0	0	0	0	0	0	0	0	0	0	0	0	0	0	0	0	0	0	0	0	0	0	1	0	0	0	0	0	0	0	0	0	0	0	0	0	0	0
L1MdGf_I:LINE/L1:12753088:12754781:+	7	12753088	12754781	1	LINE/L1	0	0	0	0	0	0	0	0	0	0	0	0	0	0	0	0	0	0	0	0	0	0	0	0	0	0	0	0	0	0	0	0	0	0	0	0	0	0	0	0	0	0	0	0
L1MdGf_I:LINE/L1:15251837:15257360:+	13	15251837	15257360	1	LINE/L1	0	0	0	0	0	0	0	0	0	0	0	0	0	0	0	0	0	0	0	0	0	0	0	0	0	0	0	0	0	0	0	0	0	0	0	0	0	0	0	0	0	0	0	0
L1MdGf_I:LINE/L1:16652878:16658246:+	14	16652878	16658246	1	LINE/L1	0	0	0	0	0	0	0	0	0	0	0	0	0	0	0	0	0	0	0	0	0	0	0	0	0	0	0	0	0	0	0	0	0	0	0	0	0	0	0	0	0	0	0	0
L1MdGf_I:LINE/L1:23022112:23023104:+	14	23022112	23023104	1	LINE/L1	0	0	0	0	0	0	0	0	0	0	0	0	0	0	0	0	0	0	0	0	0	0	1	0	0	0	0	0	0	0	0	0	0	0	0	0	0	0	0	0	0	0	0	0
L1MdGf_I:LINE/L1:45310198:45314307:-	18	45310198	45314307	-1	LINE/L1	0	0	0	0	0	0	0	0	0	0	0	0	0	0	0	0	0	0	0	0	0	0	1	0	0	0	0	0	0	0	0	0	0	0	0	0	0	0	0	0	0	0	0	0
L1MdGf_I:LINE/L1:16685798:16690945:+	9	16685798	16690945	1	LINE/L1	0	0	0	0	0	0	0	0	0	0	0	0	0	0	0	0	0	0	0	0	0	0	0	0	0	0	0	0	0	0	0	0	0	0	0	0	0	0	0	0	0	0	0	0
L1MdGf_I:LINE/L1:149408216:149409899:-	2	149408216	149409899	-1	LINE/L1	0	0	0	0	0	0	0	0	0	0	0	0	0	0	0	0	0	0	0	0	0	0	0	0	0	0	0	0	0	0	0	0	0	0	0	0	0	0	0	0	0	0	0	0
L1MdGf_I:LINE/L1:75973295:75978842:+	7	75973295	75978842	1	LINE/L1	0	0	0	0	0	0	0	0	0	0	0	0	0	0	0	0	0	0	0	0	0	0	0	0	0	0	0	0	0	0	0	0	1	0	0	0	0	0	0	0	0	0	0	0
L1MdGf_I:LINE/L1:79029506:79033116:+	X	79029506	79033116	1	LINE/L1	0	0	0	0	0	0	0	0	0	0	0	0	0	0	0	0	0	0	0	0	0	0	0	0	0	0	0	0	0	0	0	0	0	0	0	0	0	0	0	0	0	0	0	0
L1MdGf_I:LINE/L1:17667706:17673377:+	11	17667706	17673377	1	LINE/L1	0	0	0	0	0	0	0	0	0	0	0	0	0	0	0	0	0	0	0	0	0	0	0	0	0	0	0	0	0	0	0	0	0	0	0	0	0	0	0	0	0	0	0	0
L1MdGf_I:LINE/L1:7885591:7889769:+	4	7885591	7889769	1	LINE/L1	0	0	0	0	0	0	0	0	0	0	0	0	0	0	0	0	0	0	0	0	0	0	0	0	0	0	0	0	0	0	0	0	0	0	0	0	0	0	0	0	0	0	1	0
L1MdGf_I:LINE/L1:82120973:82123341:+	Y	82120973	82123341	1	LINE/L1	0	0	0	0	0	0	0	0	0	0	0	0	0	0	0	0	0	0	0	0	0	0	0	0	0	0	0	0	0	0	0	0	0	0	0	0	0	0	0	0	0	0	0	0
L1MdGf_I:LINE/L1:117093305:117094318:+	6	117093305	117094318	1	LINE/L1	0	0	0	0	0	0	0	0	0	0	0	0	0	0	0	0	0	0	0	0	0	0	0	0	0	0	0	0	0	0	0	0	0	0	0	0	0	0	0	0	0	0	0	0
L1MdGf_I:LINE/L1:12383485:12384477:+	7	12383485	12384477	1	LINE/L1	0	0	0	0	0	0	0	0	0	0	0	0	0	0	0	0	0	0	0	0	0	0	0	0	0	0	0	0	0	0	0	0	0	0	0	0	0	0	0	0	0	0	0	0
L1MdGf_I:LINE/L1:35211774:35212602:-	12	35211774	35212602	-1	LINE/L1	0	0	0	0	0	0	0	0	0	0	0	0	0	0	0	0	0	0	0	0	0	0	0	0	0	0	0	0	0	0	0	0	0	0	0	0	0	0	0	0	0	0	0	0
L1MdGf_I:LINE/L1:74379711:74386035:-	8	74379711	74386035	-1	LINE/L1	0	0	0	0	0	0	0	0	0	0	0	0	0	0	0	0	0	0	0	0	0	0	0	0	0	0	0	0	0	0	0	0	0	0	0	0	0	0	0	0	0	0	0	0
L1MdGf_I:LINE/L1:91713978:91719281:+	3	91713978	91719281	1	LINE/L1	0	0	0	0	0	0	0	0	0	0	0	0	0	0	0	0	0	0	0	0	0	0	0	0	0	0	0	0	0	0	0	0	0	0	1	0	0	0	0	0	0	0	0	0
L1MdGf_I:LINE/L1:13225699:13232423:-	7	13225699	13232423	-1	LINE/L1	0	0	0	0	0	0	0	0	0	0	0	0	0	0	0	0	0	0	0	0	0	0	0	0	0	0	0	0	0	0	0	0	0	1	0	0	0	0	0	0	0	0	0	0
L1MdGf_I:LINE/L1:63425531:63430884:+	15	63425531	63430884	1	LINE/L1	0	0	0	0	0	0	0	0	0	0	0	0	0	0	0	0	0	0	0	0	0	0	0	0	0	0	0	0	0	0	0	0	0	1	0	0	0	0	0	0	0	0	0	0
L1MdGf_I:LINE/L1:80213980:80214972:+	X	80213980	80214972	1	LINE/L1	0	0	0	0	0	0	0	0	0	0	0	0	0	0	0	0	0	0	0	0	0	0	0	0	0	0	0	0	0	0	0	0	0	1	0	0	0	0	0	0	0	0	0	0
L1MdGf_I:LINE/L1:28025268:28026260:+	4	28025268	28026260	1	LINE/L1	0	0	0	0	0	0	0	0	0	0	0	0	0	0	0	0	0	0	0	0	0	0	0	0	0	0	0	0	0	0	0	0	0	0	0	0	0	0	0	0	0	0	0	0
L1MdGf_I:LINE/L1:22240047:22245374:+	17	22240047	22245374	1	LINE/L1	0	0	0	0	0	0	0	0	0	0	0	0	0	0	0	0	0	0	0	0	0	0	0	0	0	0	0	0	0	0	0	0	0	0	0	0	0	0	0	0	0	0	0	0
L1MdGf_I:LINE/L1:69453439:69459725:-	6	69453439	69459725	-1	LINE/L1	0	0	0	0	0	0	0	0	0	0	0	0	0	0	0	0	0	0	0	0	0	0	0	0	0	0	0	0	0	0	0	0	0	0	0	0	0	0	0	0	0	0	0	0
L1MdGf_I:LINE/L1:70733529:70734539:+	14	70733529	70734539	1	LINE/L1	0	0	0	0	0	0	0	0	0	0	0	0	0	0	0	0	0	0	0	0	0	0	0	0	0	0	0	0	0	0	0	0	0	0	0	0	0	0	0	0	0	0	0	0
L1MdGf_I:LINE/L1:97604801:97610318:+	X	97604801	97610318	1	LINE/L1	0	0	0	0	0	0	0	0	0	0	0	0	0	0	0	0	0	0	0	0	0	0	0	0	0	0	0	0	0	0	0	0	0	0	0	0	0	0	0	0	0	0	0	0
L1MdGf_I:LINE/L1:35666534:35672501:+	19	35666534	35672501	1	LINE/L1	0	0	0	0	0	0	0	0	0	0	0	0	0	0	0	0	0	0	0	0	0	0	0	0	0	0	0	0	0	0	0	0	0	0	0	0	0	0	0	0	0	0	0	0
L1MdGf_I:LINE/L1:4249406:4254869:+	Y	4249406	4254869	1	LINE/L1	0	0	0	0	0	0	0	0	0	0	0	0	0	0	0	0	0	0	0	0	0	0	0	0	0	0	0	0	0	1	0	0	0	0	0	0	0	0	0	0	0	0	0	0
L1MdGf_I:LINE/L1:105662968:105668845:+	6	105662968	105668845	1	LINE/L1	0	0	0	0	0	0	0	0	0	0	0	0	0	0	0	0	0	0	0	0	0	0	0	0	0	0	0	0	0	0	0	0	0	0	0	0	0	0	0	0	0	0	0	0
L1MdGf_I:LINE/L1:25829167:25830314:+	19	25829167	25830314	1	LINE/L1	0	0	0	0	0	0	0	0	0	0	0	0	0	0	0	0	0	0	0	0	0	0	0	0	0	0	0	0	0	0	0	0	0	0	0	0	0	0	0	0	0	0	0	0
L1MdGf_I:LINE/L1:80139220:80144763:+	X	80139220	80144763	1	LINE/L1	0	0	0	0	0	0	0	0	0	0	0	0	0	0	0	0	0	0	0	0	0	0	0	0	0	0	0	0	0	0	0	0	0	0	0	0	0	0	0	0	0	0	0	0
L1MdGf_I:LINE/L1:88987992:88993323:+	7	88987992	88993323	1	LINE/L1	0	0	0	0	0	0	0	0	0	0	0	0	0	0	0	0	0	0	0	0	0	0	0	0	0	0	0	0	0	0	0	0	0	0	0	0	0	0	0	0	0	0	0	0
L1MdGf_I:LINE/L1:28507401:28513711:-	5	28507401	28513711	-1	LINE/L1	0	0	0	0	0	0	0	0	0	0	0	0	0	0	0	0	0	0	0	0	0	0	0	0	0	0	0	0	0	0	0	0	0	0	0	0	0	0	0	0	0	0	0	0
L1MdGf_I:LINE/L1:38819055:38824631:+	8	38819055	38824631	1	LINE/L1	0	0	0	0	0	0	0	0	0	0	0	0	0	0	0	0	0	0	0	0	0	0	0	0	0	0	0	0	0	0	0	0	0	0	0	0	0	0	0	0	0	0	0	0
L1MdGf_I:LINE/L1:96770502:96774011:-	8	96770502	96774011	-1	LINE/L1	0	0	0	0	0	0	0	0	0	0	0	0	0	0	0	0	0	0	0	0	0	0	0	0	0	0	0	0	0	0	0	0	0	0	0	0	0	0	0	0	0	0	0	0
L1MdGf_I:LINE/L1:4823770:4824762:+	3	4823770	4824762	1	LINE/L1	0	0	0	0	0	0	0	0	0	0	0	0	0	0	0	0	0	0	0	0	0	0	0	0	0	0	0	0	0	0	0	0	0	0	0	0	0	0	0	0	0	0	0	0
L1MdGf_I:LINE/L1:90433386:90439377:-	Y	90433386	90439377	-1	LINE/L1	0	0	0	0	0	0	0	1	0	0	0	0	0	0	0	0	0	0	0	0	0	0	0	0	0	0	0	0	0	0	0	0	0	0	0	0	0	0	0	0	0	0	0	0
L1MdGf_I:LINE/L1:37065457:37071785:-	8	37065457	37071785	-1	LINE/L1	0	0	0	0	0	0	0	0	0	0	0	0	0	0	0	0	0	0	0	0	0	0	0	0	0	0	0	0	0	0	0	0	0	0	0	0	0	0	0	0	0	0	0	0
L1MdGf_I:LINE/L1:34440545:34441537:+	10	34440545	34441537	1	LINE/L1	0	0	0	0	0	0	0	0	0	0	0	0	0	0	0	0	0	0	0	0	0	0	0	0	0	0	0	0	0	0	0	0	0	0	0	0	0	0	0	0	0	0	0	0
L1MdGf_I:LINE/L1:51176934:51178441:+	1	51176934	51178441	1	LINE/L1	0	0	0	0	0	0	0	0	0	0	0	0	0	0	0	0	0	0	0	0	0	0	0	0	0	0	0	0	0	0	0	0	0	0	0	0	0	0	0	0	0	0	0	0
L1MdGf_I:LINE/L1:97610319:97611311:+	X	97610319	97611311	1	LINE/L1	0	0	0	0	0	0	0	0	0	0	0	0	0	0	0	0	0	0	0	0	0	0	0	0	0	0	0	0	0	0	0	0	0	0	0	0	0	0	0	0	0	0	0	0
L1MdGf_I:LINE/L1:15460898:15461889:+	Y	15460898	15461889	1	LINE/L1	0	0	0	0	0	0	0	0	0	0	0	0	0	0	1	0	0	0	0	0	0	0	0	0	0	0	0	0	0	0	0	0	0	0	0	0	0	0	0	0	0	0	0	0
L1MdGf_I:LINE/L1:37367:38359:+	JH584303.1	37367	38359	1	LINE/L1	0	0	0	0	0	0	0	0	0	0	0	0	0	0	1	0	0	0	0	0	0	0	0	0	0	0	0	0	0	0	0	0	0	0	0	0	0	0	0	0	0	0	0	0
L1MdGf_I:LINE/L1:40254190:40259675:+	9	40254190	40259675	1	LINE/L1	0	0	0	0	0	0	0	0	0	0	0	0	0	0	1	0	0	0	0	0	0	0	0	0	0	0	0	0	0	0	0	0	0	0	0	0	0	0	0	0	0	0	0	0
L1MdGf_I:LINE/L1:14370465:14377171:-	2	14370465	14377171	-1	LINE/L1	0	0	0	0	0	0	0	0	0	0	0	0	0	0	0	0	0	0	0	0	0	0	0	0	0	0	0	0	0	0	0	0	0	0	0	0	0	0	0	0	0	0	0	2
L1MdGf_I:LINE/L1:101330613:101336933:-	1	101330613	101336933	-1	LINE/L1	0	0	0	0	0	0	0	0	0	0	0	0	0	0	0	0	0	0	0	0	0	0	0	0	0	0	0	0	0	0	0	0	0	0	0	0	0	0	0	0	0	0	0	1
L1MdGf_I:LINE/L1:105668846:105669857:+	6	105668846	105669857	1	LINE/L1	0	0	0	0	0	0	0	0	0	0	0	0	0	0	0	1	0	0	0	0	0	0	0	0	0	0	0	0	0	0	0	0	0	0	0	0	0	0	0	0	0	0	0	0
L1MdGf_I:LINE/L1:134454803:134455796:+	3	134454803	134455796	1	LINE/L1	0	0	0	0	0	0	0	0	0	0	0	0	0	0	0	0	0	0	0	0	0	0	0	0	0	0	0	0	0	0	0	0	0	0	0	0	0	0	0	0	0	0	0	0
L1MdGf_I:LINE/L1:49622172:49623189:+	6	49622172	49623189	1	LINE/L1	0	0	0	0	0	0	0	0	0	0	0	0	0	0	0	0	0	0	0	0	0	0	0	0	0	0	0	0	0	0	0	0	0	0	0	0	0	0	0	0	0	0	0	0
L1MdGf_I:LINE/L1:5441464:5442456:+	3	5441464	5442456	1	LINE/L1	0	0	0	0	0	0	0	0	0	0	0	0	0	0	0	0	0	0	0	0	0	0	0	0	0	0	0	0	0	0	0	0	0	0	0	0	0	0	0	0	0	0	0	0
L1MdGf_I:LINE/L1:33029750:33035483:+	18	33029750	33035483	1	LINE/L1	0	0	0	0	0	0	0	0	1	0	0	0	0	0	0	0	0	0	0	0	0	0	0	0	0	0	0	0	0	0	0	0	0	0	0	0	0	0	0	0	0	0	0	0
L1MdGf_I:LINE/L1:130599900:130606428:+	1	130599900	130606428	1	LINE/L1	0	0	0	0	0	0	0	0	0	0	0	0	0	0	0	0	0	0	0	0	0	0	0	0	0	0	0	0	0	0	0	0	0	0	0	0	0	0	0	0	0	0	0	0
L1MdGf_I:LINE/L1:21237350:21242864:+	19	21237350	21242864	1	LINE/L1	0	0	0	0	0	0	0	0	0	0	0	0	0	0	0	0	0	0	0	0	0	0	0	0	0	0	0	0	0	0	0	0	0	0	0	0	0	0	0	0	0	0	0	0
L1MdGf_I:LINE/L1:67050158:67053779:+	15	67050158	67053779	1	LINE/L1	0	0	0	0	0	0	0	0	0	0	0	0	0	0	0	0	0	0	0	0	0	0	0	0	0	0	0	0	0	0	0	0	0	0	0	0	0	0	0	0	0	0	0	0
L1MdGf_I:LINE/L1:109834246:109838300:+	X	109834246	109838300	1	LINE/L1	0	0	0	0	0	0	0	0	0	0	0	0	0	0	0	0	0	0	0	0	0	0	0	0	0	0	0	0	0	0	0	0	0	0	0	0	0	0	0	0	0	0	0	0
L1MdGf_I:LINE/L1:30072427:30073438:+	1	30072427	30073438	1	LINE/L1	0	0	0	0	0	0	0	0	0	0	0	0	0	0	0	0	0	0	0	0	0	0	0	0	0	0	0	0	0	0	0	0	0	0	0	0	0	0	0	0	0	0	0	0
L1MdGf_I:LINE/L1:43301287:43306753:+	Y	43301287	43306753	1	LINE/L1	0	0	0	0	0	0	0	0	0	0	0	0	0	0	0	0	0	0	0	0	0	0	0	0	0	0	0	0	0	0	0	0	0	0	0	0	0	0	0	0	0	0	0	0
L1MdGf_I:LINE/L1:107120945:107127213:-	1	107120945	107127213	-1	LINE/L1	0	0	0	0	0	0	0	0	0	0	0	0	0	0	0	0	0	0	0	0	0	0	0	0	0	0	0	0	0	0	0	0	0	0	0	0	0	0	0	0	0	0	0	0
L1MdGf_I:LINE/L1:54572894:54579213:-	17	54572894	54579213	-1	LINE/L1	0	0	0	0	0	0	0	0	0	0	0	0	0	0	0	0	0	0	0	0	0	0	0	0	0	0	0	0	0	0	0	0	0	0	0	0	0	0	0	0	0	0	0	0
L1MdGf_I:LINE/L1:109139206:109145616:-	3	109139206	109145616	-1	LINE/L1	0	0	0	0	0	0	0	0	0	0	0	0	0	0	0	0	0	0	0	0	0	0	0	0	0	0	0	0	0	0	0	0	0	0	0	0	0	0	0	0	0	0	0	0
L1MdGf_I:LINE/L1:11458425:11463950:+	5	11458425	11463950	1	LINE/L1	0	0	0	0	0	0	0	0	0	0	0	0	0	0	0	0	0	0	0	0	0	0	0	0	0	0	0	0	0	0	0	0	0	0	0	0	0	0	0	0	0	0	0	0
L1MdGf_I:LINE/L1:23127453:23128445:+	14	23127453	23128445	1	LINE/L1	0	0	0	0	0	0	0	0	0	0	0	0	0	0	0	0	0	0	0	0	0	0	0	0	0	0	0	0	0	0	0	0	0	0	0	0	0	0	0	0	0	0	0	0
L1MdGf_I:LINE/L1:41895932:41898953:+	8	41895932	41898953	1	LINE/L1	0	0	0	0	0	0	0	0	0	0	0	0	0	0	0	0	0	0	0	0	0	0	0	0	0	0	0	0	0	0	0	0	0	0	0	0	0	0	0	0	0	0	0	0
L1MdGf_I:LINE/L1:45296630:45302132:+	12	45296630	45302132	1	LINE/L1	0	0	0	0	0	0	0	0	0	0	0	0	0	0	0	0	0	0	0	0	0	0	0	0	0	0	0	0	0	0	0	0	0	0	0	0	0	0	0	0	0	0	0	0
L1MdGf_I:LINE/L1:6297412:6312550:+	3	6297412	6312550	1	LINE/L1	0	0	0	0	0	0	0	0	0	0	0	0	0	0	0	0	0	0	0	0	0	0	0	0	0	0	0	0	0	0	0	0	0	0	0	0	0	0	0	0	0	0	0	1
L1MdGf_I:LINE/L1:10477542:10478561:+	7	10477542	10478561	1	LINE/L1	0	0	0	0	0	0	0	0	0	0	0	0	0	0	0	0	0	0	0	0	0	0	0	0	0	0	0	0	0	0	0	0	0	0	0	0	0	0	0	0	0	0	0	0
L1MdGf_I:LINE/L1:63247526:63253207:+	17	63247526	63253207	1	LINE/L1	0	0	0	0	0	0	0	0	0	0	0	0	0	0	0	0	0	0	0	0	0	0	0	0	0	0	0	0	0	0	0	0	0	0	0	0	0	0	0	0	0	0	0	0
L1MdGf_I:LINE/L1:64773472:64779003:-	10	64773472	64779003	-1	LINE/L1	0	0	0	0	0	0	0	0	0	0	0	0	0	0	0	0	0	0	0	0	0	0	0	0	0	0	0	0	0	0	0	0	0	0	0	0	0	0	0	0	0	0	0	0
L1MdGf_I:LINE/L1:114673613:114674605:+	14	114673613	114674605	1	LINE/L1	0	0	0	0	0	0	0	0	0	0	0	0	0	0	0	0	0	0	0	0	0	0	0	0	0	0	0	0	0	0	0	0	0	0	0	0	0	0	0	0	0	0	0	0
L1MdGf_I:LINE/L1:25828101:25829167:-	19	25828101	25829167	-1	LINE/L1	0	0	0	0	0	0	0	0	0	0	0	0	0	0	0	0	0	0	0	0	0	0	0	0	0	0	0	0	0	0	0	0	0	0	0	0	0	0	0	0	0	0	0	0
L1MdGf_I:LINE/L1:50083946:50089463:+	X	50083946	50089463	1	LINE/L1	0	0	0	0	0	0	0	0	0	0	0	0	0	0	0	0	0	0	0	0	0	0	0	0	0	0	0	0	0	0	0	0	0	0	0	0	0	0	0	0	0	0	0	0
L1MdGf_I:LINE/L1:64979176:64980168:+	13	64979176	64980168	1	LINE/L1	0	0	0	0	0	0	0	0	0	0	0	0	0	0	0	0	0	0	0	0	0	0	0	0	0	0	0	0	0	0	0	0	0	0	0	0	0	0	0	0	0	0	0	0
L1MdGf_I:LINE/L1:133003052:133009372:-	5	133003052	133009372	-1	LINE/L1	0	0	0	0	0	0	0	0	0	0	0	0	0	0	0	0	0	0	0	0	0	0	0	0	0	0	0	0	0	0	0	0	0	0	0	0	0	0	0	0	0	0	0	0
L1MdGf_I:LINE/L1:149934667:149940220:+	X	149934667	149940220	1	LINE/L1	0	0	0	0	0	0	0	0	0	0	0	0	0	0	0	0	0	0	0	0	0	0	0	0	0	0	0	0	0	0	0	0	0	0	0	0	0	0	0	0	0	0	0	0
L1MdGf_I:LINE/L1:27430151:27431143:+	16	27430151	27431143	1	LINE/L1	0	0	0	0	0	0	0	0	0	0	0	0	0	0	0	0	0	0	0	0	0	0	0	0	0	0	0	0	0	0	0	0	0	0	0	0	0	0	0	0	0	0	0	0
L1MdGf_I:LINE/L1:37196065:37197057:+	12	37196065	37197057	1	LINE/L1	0	0	0	0	0	0	0	0	0	0	0	0	0	0	0	0	0	0	0	0	0	0	0	0	0	0	0	0	0	0	0	0	0	0	0	0	0	0	0	0	0	0	0	0
L1MdGf_I:LINE/L1:5954870:5959431:+	Y	5954870	5959431	1	LINE/L1	0	0	0	0	0	0	0	0	0	0	0	0	0	0	0	0	0	0	0	0	0	0	0	0	0	0	0	0	0	0	0	0	0	0	0	0	0	0	0	0	0	0	0	0
L1MdGf_I:LINE/L1:115594793:115595785:+	7	115594793	115595785	1	LINE/L1	0	0	0	0	0	0	0	0	0	0	0	0	0	0	0	0	0	0	0	0	0	0	0	0	0	0	0	0	0	0	0	0	0	0	0	0	0	0	0	0	0	0	0	0
L1MdGf_I:LINE/L1:29645936:29651645:+	Y	29645936	29651645	1	LINE/L1	0	0	0	0	0	0	0	0	0	0	0	0	0	0	0	0	0	0	0	0	0	0	0	0	0	0	0	0	0	0	0	0	0	0	0	0	0	0	0	0	0	0	0	0
L1MdGf_I:LINE/L1:53018301:53019314:+	14	53018301	53019314	1	LINE/L1	0	0	0	0	0	0	0	0	0	0	0	0	0	0	0	1	0	0	0	0	0	0	0	0	0	0	0	0	0	0	0	0	0	0	0	0	0	0	0	0	0	0	0	0
L1MdGf_I:LINE/L1:100055267:100060958:+	14	100055267	100060958	1	LINE/L1	0	0	0	0	0	0	0	0	0	0	0	0	0	0	0	0	0	0	0	0	0	0	0	0	0	0	0	0	0	0	0	0	0	0	0	0	0	0	0	0	0	0	0	0
L1MdGf_I:LINE/L1:104026234:104027632:-	10	104026234	104027632	-1	LINE/L1	0	0	0	0	0	0	0	0	0	0	0	0	0	0	0	0	0	0	0	0	0	0	0	0	0	0	0	0	0	0	0	0	0	0	0	0	0	0	0	0	0	0	0	0
L1MdGf_I:LINE/L1:10403062:10409603:-	X	10403062	10409603	-1	LINE/L1	0	0	0	0	0	0	0	0	0	0	0	0	0	0	0	0	0	0	0	0	0	0	0	0	0	0	0	0	0	0	0	0	0	0	0	0	0	0	0	0	0	0	0	0
L1MdGf_I:LINE/L1:106397390:106402950:+	6	106397390	106402950	1	LINE/L1	0	0	0	0	0	0	0	0	0	0	0	0	0	0	0	0	0	0	0	0	0	0	0	0	0	0	0	0	0	0	0	0	0	0	0	0	0	0	0	0	0	0	0	0
L1MdGf_I:LINE/L1:10734579:10740249:+	4	10734579	10740249	1	LINE/L1	0	0	0	0	0	0	0	0	0	0	0	0	0	0	0	0	0	0	0	0	0	0	0	0	0	0	0	0	0	0	0	0	0	0	0	0	0	0	0	0	0	0	0	0
L1MdGf_I:LINE/L1:109083642:109088989:+	10	109083642	109088989	1	LINE/L1	0	0	0	0	0	0	0	0	0	0	0	0	0	0	0	0	0	0	0	0	0	0	0	0	0	0	0	0	0	0	0	0	0	0	0	0	0	0	0	0	0	0	0	0
L1MdGf_I:LINE/L1:109310899:109315384:-	9	109310899	109315384	-1	LINE/L1	0	0	0	0	0	0	0	0	0	0	0	0	0	0	0	0	0	0	0	0	0	0	0	0	0	0	0	0	0	0	0	0	0	0	0	0	0	0	0	0	0	0	0	0
L1MdGf_I:LINE/L1:12398227:12403602:-	4	12398227	12403602	-1	LINE/L1	0	0	0	0	0	0	0	0	0	0	0	0	0	0	0	0	0	0	0	0	0	0	0	0	0	0	0	0	0	0	0	0	0	0	0	0	0	0	0	0	0	0	0	0
L1MdGf_I:LINE/L1:12757801:12759023:+	7	12757801	12759023	1	LINE/L1	0	0	0	0	0	0	0	0	0	0	0	0	0	0	0	0	0	0	0	0	0	0	0	0	0	0	0	0	0	0	0	0	0	0	0	0	0	0	0	0	0	0	0	0
L1MdGf_I:LINE/L1:131961836:131967490:+	X	131961836	131967490	1	LINE/L1	0	0	0	0	0	0	0	0	0	0	0	0	0	0	0	0	0	0	0	0	0	0	0	0	0	0	0	0	0	0	0	0	0	0	0	0	0	0	0	0	0	0	0	0
L1MdGf_I:LINE/L1:136075550:136076420:+	3	136075550	136076420	1	LINE/L1	0	0	0	0	0	0	0	0	0	0	0	0	0	0	0	0	0	0	0	0	0	0	0	0	0	0	0	0	0	0	0	0	0	0	0	0	0	0	0	0	0	0	0	0
L1MdGf_I:LINE/L1:13952528:13953520:+	11	13952528	13953520	1	LINE/L1	0	0	0	0	0	0	0	0	0	0	0	0	0	0	0	0	0	0	0	0	0	0	0	0	0	0	0	0	0	0	0	0	0	0	0	0	0	0	0	0	0	0	0	0
L1MdGf_I:LINE/L1:142903695:142907101:+	6	142903695	142907101	1	LINE/L1	0	0	0	0	0	0	0	0	0	0	0	0	0	0	0	0	0	0	0	0	0	0	0	0	0	0	0	0	0	0	0	0	0	0	0	0	0	0	0	0	0	0	0	0
L1MdGf_I:LINE/L1:143590455:143591447:+	4	143590455	143591447	1	LINE/L1	0	0	0	0	0	0	0	0	0	0	0	0	0	0	0	0	0	0	0	0	0	0	0	0	0	0	0	0	0	0	0	0	0	0	0	0	0	0	0	0	0	0	0	0
L1MdGf_I:LINE/L1:14690516:14696920:-	13	14690516	14696920	-1	LINE/L1	0	0	0	0	0	0	0	0	0	0	0	0	0	0	0	0	0	0	0	0	0	0	0	0	0	0	0	0	0	0	0	0	0	0	0	0	0	0	0	0	0	0	0	0
L1MdGf_I:LINE/L1:15486903:15492250:+	X	15486903	15492250	1	LINE/L1	0	0	0	0	0	0	0	0	0	0	0	0	0	0	0	0	0	0	0	0	0	0	0	0	0	0	0	0	0	0	0	0	0	0	0	0	0	0	0	0	0	0	0	0
L1MdGf_I:LINE/L1:162344366:162345385:+	1	162344366	162345385	1	LINE/L1	0	0	0	0	0	0	0	0	0	0	0	0	0	0	0	0	0	0	0	0	0	0	0	0	0	0	0	0	0	0	0	0	0	0	0	0	0	0	0	0	0	0	0	0
L1MdGf_I:LINE/L1:169193498:169194802:+	1	169193498	169194802	1	LINE/L1	0	0	0	0	0	0	0	0	0	0	0	0	0	0	0	0	0	0	0	0	0	0	0	0	0	0	0	0	0	0	0	0	0	0	0	0	0	0	0	0	0	0	0	0
L1MdGf_I:LINE/L1:18298251:18303618:+	5	18298251	18303618	1	LINE/L1	0	0	0	0	0	0	0	0	0	0	0	0	0	0	0	0	0	0	0	0	0	0	0	0	0	0	0	0	0	0	0	0	0	0	0	0	0	0	0	0	0	0	0	0
L1MdGf_I:LINE/L1:18336966:18342455:+	11	18336966	18342455	1	LINE/L1	0	0	0	0	0	0	0	0	0	0	0	0	0	0	0	0	0	0	0	0	0	0	0	0	0	0	0	0	0	0	0	0	0	0	0	0	0	0	0	0	0	0	0	0
L1MdGf_I:LINE/L1:21383563:21387944:+	3	21383563	21387944	1	LINE/L1	0	0	0	0	0	0	0	0	0	0	0	0	0	0	0	0	0	0	0	0	0	0	0	0	0	0	0	0	0	0	0	0	0	0	0	0	0	0	0	0	0	0	0	0
L1MdGf_I:LINE/L1:21920439:21922098:-	19	21920439	21922098	-1	LINE/L1	0	0	0	0	0	0	0	0	0	0	0	0	0	0	0	0	0	0	0	0	0	0	0	0	0	0	0	0	0	0	0	0	0	0	0	0	0	0	0	0	0	0	0	0
L1MdGf_I:LINE/L1:25560136:25565593:+	4	25560136	25565593	1	LINE/L1	0	0	0	0	0	0	0	0	0	0	0	0	0	0	0	0	0	0	0	0	0	0	0	0	0	0	0	0	0	0	0	0	0	0	0	0	0	0	0	0	0	0	0	0
L1MdGf_I:LINE/L1:28022495:28025119:-	4	28022495	28025119	-1	LINE/L1	0	0	0	0	0	0	0	0	0	0	0	0	0	0	0	0	0	0	0	0	0	0	0	0	0	0	0	0	0	0	0	0	0	0	0	0	0	0	0	0	0	0	0	0
L1MdGf_I:LINE/L1:28243544:28246558:+	12	28243544	28246558	1	LINE/L1	0	0	0	0	0	0	0	0	0	0	0	0	0	0	0	0	0	0	0	0	0	0	0	0	0	0	0	0	0	0	0	0	0	0	0	0	0	0	0	0	0	0	0	0
L1MdGf_I:LINE/L1:31596104:31601608:+	Y	31596104	31601608	1	LINE/L1	0	0	0	0	0	0	0	0	0	0	0	0	0	0	0	0	0	0	0	0	0	0	0	0	0	0	0	0	0	0	0	0	0	0	0	0	0	0	0	0	0	0	0	0
L1MdGf_I:LINE/L1:3168865:3176337:-	9	3168865	3176337	-1	LINE/L1	0	0	0	0	0	0	0	0	0	0	0	0	0	0	0	0	0	0	0	0	0	0	0	0	0	0	0	0	0	0	0	0	0	0	0	0	0	0	0	0	0	0	0	0
L1MdGf_I:LINE/L1:32033390:32038722:+	19	32033390	32038722	1	LINE/L1	0	0	0	0	0	0	0	0	0	0	0	0	0	0	0	0	0	0	0	0	0	0	0	0	0	0	0	0	0	0	0	0	0	0	0	0	0	0	0	0	0	0	0	0
L1MdGf_I:LINE/L1:32581586:32587295:+	Y	32581586	32587295	1	LINE/L1	0	0	0	0	0	0	0	0	0	0	0	0	0	0	0	0	0	0	0	0	0	0	0	0	0	0	0	0	0	0	0	0	0	0	0	0	0	0	0	0	0	0	0	0
L1MdGf_I:LINE/L1:33341037:33347533:-	Y	33341037	33347533	-1	LINE/L1	0	0	0	0	0	0	0	0	0	0	0	0	0	0	0	0	0	0	0	0	0	0	0	0	0	0	0	0	0	0	0	0	0	0	0	0	0	0	0	0	0	0	0	0
L1MdGf_I:LINE/L1:37472656:37477983:+	17	37472656	37477983	1	LINE/L1	0	0	0	0	0	0	0	0	0	0	0	0	0	0	0	0	0	0	0	0	0	0	0	0	0	0	0	0	0	0	0	0	0	0	0	0	0	0	0	0	0	0	0	0
L1MdGf_I:LINE/L1:39152622:39155341:+	19	39152622	39155341	1	LINE/L1	0	0	0	0	0	0	0	0	0	0	0	0	0	0	0	0	0	0	0	0	0	0	0	0	0	0	0	0	0	0	0	0	0	0	0	0	0	0	0	0	0	0	0	0
L1MdGf_I:LINE/L1:40718355:40723636:+	16	40718355	40723636	1	LINE/L1	0	0	0	0	0	0	0	0	0	0	0	0	0	0	0	0	0	0	0	0	0	0	0	0	0	0	0	0	0	0	0	0	0	0	0	0	0	0	0	0	0	0	0	0
L1MdGf_I:LINE/L1:41360520:41363455:+	2	41360520	41363455	1	LINE/L1	0	0	0	0	0	0	0	0	0	0	0	0	0	0	0	0	0	0	0	0	0	0	0	0	0	0	0	0	0	0	0	0	0	0	0	0	0	0	0	0	0	0	0	0
L1MdGf_I:LINE/L1:41566173:41571700:+	5	41566173	41571700	1	LINE/L1	0	0	0	0	0	0	0	0	0	0	0	0	0	0	0	0	0	0	0	0	0	0	0	0	0	0	0	0	0	0	0	0	0	0	0	0	0	0	0	0	0	0	0	0
L1MdGf_I:LINE/L1:41774527:41775047:-	2	41774527	41775047	-1	LINE/L1	0	0	0	0	0	0	0	0	0	0	0	0	0	0	0	0	0	0	0	0	0	0	0	0	0	0	0	0	0	0	0	0	0	0	0	0	0	0	0	0	0	0	0	0
L1MdGf_I:LINE/L1:41889506:41895031:+	11	41889506	41895031	1	LINE/L1	0	0	0	0	0	0	0	0	0	0	0	0	0	0	0	0	0	0	0	0	0	0	0	0	0	0	0	0	0	0	0	0	0	0	0	0	0	0	0	0	0	0	0	0
L1MdGf_I:LINE/L1:41953282:41957090:+	14	41953282	41957090	1	LINE/L1	0	0	0	0	0	0	0	0	0	0	0	0	0	0	0	0	0	0	0	0	0	0	0	0	0	0	0	0	0	0	0	0	0	0	0	0	0	0	0	0	0	0	0	0
L1MdGf_I:LINE/L1:42848790:42854143:+	8	42848790	42854143	1	LINE/L1	0	0	0	0	0	0	0	0	0	0	0	0	0	0	0	0	0	0	0	0	0	0	0	0	0	0	0	0	0	0	0	0	0	0	0	0	0	0	0	0	0	0	0	0
L1MdGf_I:LINE/L1:45833543:45838827:+	6	45833543	45838827	1	LINE/L1	0	0	0	0	0	0	0	0	0	0	0	0	0	0	0	0	0	0	0	0	0	0	0	0	0	0	0	0	0	0	0	0	0	0	0	0	0	0	0	0	0	0	0	0
L1MdGf_I:LINE/L1:47554320:47555340:+	15	47554320	47555340	1	LINE/L1	0	0	0	0	0	0	0	0	0	0	0	0	0	0	0	0	0	0	0	0	0	0	0	0	0	0	0	0	0	0	0	0	0	0	0	0	0	0	0	0	0	0	0	0
L1MdGf_I:LINE/L1:54763628:54764620:+	Y	54763628	54764620	1	LINE/L1	0	0	0	0	0	0	0	0	0	0	0	0	0	0	0	0	0	0	0	0	0	0	0	0	0	0	0	0	0	0	0	0	0	0	0	0	0	0	0	0	0	0	0	0
L1MdGf_I:LINE/L1:58173540:58179251:+	6	58173540	58179251	1	LINE/L1	0	0	0	0	0	0	0	0	0	0	0	0	0	0	0	0	0	0	0	0	0	0	0	0	0	0	0	0	0	0	0	0	0	0	0	0	0	0	0	0	0	0	0	0
L1MdGf_I:LINE/L1:58775769:58780058:+	Y	58775769	58780058	1	LINE/L1	0	0	0	0	0	0	0	0	0	0	0	0	0	0	0	0	0	0	0	0	0	0	0	0	0	0	0	0	0	0	0	0	0	0	0	0	0	0	0	0	0	0	0	0
L1MdGf_I:LINE/L1:62308025:62313218:+	12	62308025	62313218	1	LINE/L1	0	0	0	0	0	0	0	0	0	0	0	0	0	0	0	0	0	0	0	0	0	0	0	0	0	0	0	0	0	0	0	0	0	0	0	0	0	0	0	0	0	0	0	0
L1MdGf_I:LINE/L1:63560899:63566230:+	15	63560899	63566230	1	LINE/L1	0	0	0	0	0	0	0	0	0	0	0	0	0	0	0	0	0	0	0	0	0	0	0	0	0	0	0	0	0	0	0	0	0	0	0	0	0	0	0	0	0	0	0	0
L1MdGf_I:LINE/L1:65402053:65407820:+	13	65402053	65407820	1	LINE/L1	0	0	0	0	0	0	0	0	0	0	0	0	0	0	0	0	0	0	0	0	0	0	0	0	0	0	0	0	0	0	0	0	0	0	0	0	0	0	0	0	0	0	0	0
L1MdGf_I:LINE/L1:66835739:66841471:+	3	66835739	66841471	1	LINE/L1	0	0	0	0	0	0	0	0	0	0	0	0	0	0	0	0	0	0	0	0	0	0	0	0	0	0	0	0	0	0	0	0	0	0	0	0	0	0	0	0	0	0	0	0
L1MdGf_I:LINE/L1:68411681:68412860:+	12	68411681	68412860	1	LINE/L1	0	0	0	0	0	0	0	0	0	0	0	0	0	0	0	0	0	0	0	0	0	0	0	0	0	0	0	0	0	0	0	0	0	0	0	0	0	0	0	0	0	0	0	0
L1MdGf_I:LINE/L1:68641091:68646422:+	6	68641091	68646422	1	LINE/L1	0	0	0	0	0	0	0	0	0	0	0	0	0	0	0	0	0	0	0	0	0	0	0	0	0	0	0	0	0	0	0	0	0	0	0	0	0	0	0	0	0	0	0	0
L1MdGf_I:LINE/L1:70311329:70316695:+	18	70311329	70316695	1	LINE/L1	0	0	0	0	0	0	0	0	0	0	0	0	0	0	0	0	0	0	0	0	0	0	0	0	0	0	0	0	0	0	0	0	0	0	0	0	0	0	0	0	0	0	0	0
L1MdGf_I:LINE/L1:72613236:72618753:+	X	72613236	72618753	1	LINE/L1	0	0	0	0	0	0	0	0	0	0	0	0	0	0	0	0	0	0	0	0	0	0	0	0	0	0	0	0	0	0	0	0	0	0	0	0	0	0	0	0	0	0	0	0
L1MdGf_I:LINE/L1:73048627:73054191:+	7	73048627	73054191	1	LINE/L1	0	0	0	0	0	0	0	0	0	0	0	0	0	0	0	0	0	0	0	0	0	0	0	0	0	0	0	0	0	0	0	0	0	0	0	0	0	0	0	0	0	0	0	0
L1MdGf_I:LINE/L1:80124560:80127722:-	1	80124560	80127722	-1	LINE/L1	0	0	0	0	0	0	0	0	0	0	0	0	0	0	0	0	0	0	0	0	0	0	0	0	0	0	0	0	0	0	0	0	0	0	0	0	0	0	0	0	0	0	0	0
L1MdGf_I:LINE/L1:82161728:82167163:+	6	82161728	82167163	1	LINE/L1	0	0	0	0	0	0	0	0	0	0	0	0	0	0	0	0	0	0	0	0	0	0	0	0	0	0	0	0	0	0	0	0	0	0	0	0	0	0	0	0	0	0	0	0
L1MdGf_I:LINE/L1:87382530:87383522:+	7	87382530	87383522	1	LINE/L1	0	0	0	0	0	0	0	0	0	0	0	0	0	0	0	0	0	0	0	0	0	0	0	0	0	0	0	0	0	0	0	0	0	0	0	0	0	0	0	0	0	0	0	0
L1MdGf_I:LINE/L1:87897475:87898489:+	18	87897475	87898489	1	LINE/L1	0	0	0	0	0	0	0	0	0	0	0	0	0	0	0	0	0	0	0	0	0	0	0	0	0	0	0	0	0	0	0	0	0	0	0	0	0	0	0	0	0	0	0	0
L1MdGf_I:LINE/L1:88142885:88145563:-	12	88142885	88145563	-1	LINE/L1	0	0	0	0	0	0	0	0	0	0	0	0	0	0	0	0	0	0	0	0	0	0	0	0	0	0	0	0	0	0	0	0	0	0	0	0	0	0	0	0	0	0	0	0
L1MdGf_I:LINE/L1:88936501:88938277:-	14	88936501	88938277	-1	LINE/L1	0	0	0	0	0	0	0	0	0	0	0	0	0	0	0	0	0	0	0	0	0	0	0	0	0	0	0	0	0	0	0	0	0	0	0	0	0	0	0	0	0	0	0	0
L1MdGf_I:LINE/L1:90974366:90975811:+	14	90974366	90975811	1	LINE/L1	0	0	0	0	0	0	0	0	0	0	0	0	0	0	0	0	0	0	0	0	0	0	0	0	0	0	0	0	0	0	0	0	0	0	0	0	0	0	0	0	0	0	0	0
L1MdGf_I:LINE/L1:90978466:90980053:+	14	90978466	90980053	1	LINE/L1	0	0	0	0	0	0	0	0	0	0	0	0	0	0	0	0	0	0	0	0	0	0	0	0	0	0	0	0	0	0	0	0	0	0	0	0	0	0	0	0	0	0	0	0
L1MdGf_I:LINE/L1:97182029:97184831:+	2	97182029	97184831	1	LINE/L1	0	0	0	0	0	0	0	0	0	0	0	0	0	0	0	0	0	0	0	0	0	0	0	0	0	0	0	0	0	0	0	0	0	0	0	0	0	0	0	0	0	0	0	0
[truncated: 179 more columns]
