# Supplementary material for: Common and distinct transcriptional signatures of mammalian embryonic lethality
Source: Nat Commun. 2019 Jun 26;10:2792. doi: 10.1038/s41467-019-10642-x (PMC6594971; doi:10.1038/s41467-019-10642-x)
Supplement: Supplementary file 12 — Source Data [file 41467_2019_10642_MOESM12_ESM.xlsx]

## Sheet: Fig. 1d
Gene ID	pval	adjp	log2fc	Chr	Start	End	Strand	Biotype	Name	Description	4somites_1 count	4somites_2 count	4somites_3 count	5somites_1 count	5somites_2 count	5somites_3 count	5somites_4 count	6somites_1 count	6somites_2 count	6somites_3 count	6somites_4 count	7somites_1 count	7somites_2 count	7somites_3 count	7somites_4 count	8somites_1 count	8somites_2 count	8somites_3 count	8somites_4 count	9somites_1 count	9somites_2 count	9somites_3 count	9somites_4 count	10somites_1 count	10somites_2 count	10somites_3 count	10somites_4 count	11somites_1 count	11somites_2 count	11somites_3 count	11somites_4 count	12somites_1 count	12somites_2 count	12somites_3 count	12somites_4 count	13somites_1 count	13somites_2 count	13somites_3 count	13somites_4 count
XLOC_000106	NA	NA	NA	1	17098032	17122673	1	novel	XLOC_000106	XLOC_000106	12	4	0	6	1	1	2	7	9	3	6	2	4	1	9	12	6	4	1	4	3	2	3	9	5	5	4	1	7	3	5	4	7	2	4	3	8	1	3
XLOC_000557	NA	NA	NA	1	71684175	71693758	1	novel	XLOC_000557	XLOC_000557	7	3	3	1	0	1	1	1	3	2	0	1	2	1	5	4	0	0	0	2	3	2	1	3	3	1	0	1	1	2	1	1	2	3	4	0	0	2	1
XLOC_000598	NA	NA	NA	1	74397390	74399989	1	novel	XLOC_000598	XLOC_000598	32	8	6	14	9	9	8	12	24	9	12	8	14	11	14	40	9	7	6	7	10	14	18	9	12	8	13	8	17	15	8	9	11	16	13	11	8	7	5
XLOC_000639	NA	NA	NA	1	77522257	77560636	1	novel	XLOC_000639	XLOC_000639	45	14	15	8	8	15	14	16	26	15	12	12	12	15	17	50	8	11	12	5	20	8	20	14	9	13	22	5	14	12	16	7	11	17	20	12	8	10	5
XLOC_000641	NA	NA	NA	1	78200494	78203049	1	novel	XLOC_000641	XLOC_000641	8	3	7	4	3	7	7	4	6	6	4	1	1	4	11	9	5	3	1	5	7	6	3	3	4	9	3	6	5	2	1	6	6	3	2	3	1	2	4
XLOC_000823	NA	NA	NA	1	91865114	91868788	1	novel	XLOC_000823	XLOC_000823	13	6	1	2	2	8	4	7	5	2	3	7	6	4	5	13	1	0	4	2	3	6	5	5	4	4	1	3	4	6	5	3	4	2	6	4	9	2	5
XLOC_000870	NA	NA	NA	1	95160104	95165447	1	novel	XLOC_000870	XLOC_000870	1	0	0	0	0	1	0	1	1	0	1	0	2	0	0	2	0	0	0	1	0	0	0	1	0	1	0	1	0	2	2	1	1	1	0	0	1	1	3
XLOC_001418	NA	NA	NA	1	166048022	166051173	1	novel	XLOC_001418	XLOC_001418	17	3	3	6	3	3	8	6	15	6	3	4	6	8	3	19	3	9	1	8	7	6	6	6	2	4	8	5	11	12	5	7	6	3	10	3	4	7	3
XLOC_001439	NA	NA	NA	1	169254609	169259416	1	novel	XLOC_001439	XLOC_001439	1	2	1	1	0	1	1	2	0	1	3	2	0	0	1	5	0	3	1	0	0	0	0	2	1	3	1	2	0	3	4	2	3	0	0	3	0	0	3
XLOC_001623	NA	NA	NA	1	182020074	182029842	1	novel	XLOC_001623	XLOC_001623	17	2	2	4	3	6	5	9	7	1	3	0	6	3	9	23	5	5	1	4	6	8	4	5	5	7	6	3	9	3	6	4	8	6	3	4	7	8	6
XLOC_001670	NA	NA	NA	1	186419624	186420611	1	novel	XLOC_001670	XLOC_001670	0	0	1	0	0	0	0	0	0	0	0	0	0	0	0	3	0	0	0	0	0	1	0	0	0	0	0	0	0	0	0	0	0	0	0	0	0	0	0
XLOC_001671	NA	NA	NA	1	186589288	186599766	1	novel	XLOC_001671	XLOC_001671	0	0	0	0	1	0	0	0	0	0	0	0	1	0	1	3	0	1	1	1	0	0	1	1	0	0	2	0	0	1	0	0	1	3	2	0	0	0	1
XLOC_001816	NA	NA	NA	1	9542011	9545027	-1	novel	XLOC_001816	XLOC_001816	59	28	13	19	11	15	16	16	34	20	11	8	16	10	27	58	10	17	11	25	16	14	19	21	14	21	12	10	21	13	20	11	21	16	17	12	12	11	19
XLOC_002415	NA	NA	NA	1	78214787	78218513	-1	novel	XLOC_002415	XLOC_002415	93	48	42	39	29	41	55	40	61	41	44	35	31	42	53	129	30	37	30	39	38	42	45	35	35	51	44	58	49	37	32	37	35	41	40	36	34	19	28
XLOC_002575	NA	NA	NA	1	92787082	92791209	-1	novel	XLOC_002575	XLOC_002575	4	0	0	3	0	2	1	0	2	1	1	0	0	1	0	2	1	1	0	1	2	0	0	2	0	0	2	1	1	0	1	1	1	2	3	2	0	0	2
XLOC_002719	NA	NA	NA	1	121427669	121430976	-1	novel	XLOC_002719	XLOC_002719	7	4	2	9	3	2	2	5	9	4	2	2	5	1	10	20	2	3	1	5	3	5	7	6	3	4	2	3	2	4	2	5	2	3	10	4	2	4	4
XLOC_002829	NA	NA	NA	1	134059855	134062063	-1	novel	XLOC_002829	XLOC_002829	6	0	0	2	1	2	0	2	1	1	0	0	1	0	1	5	0	2	2	2	1	0	2	0	0	1	0	0	2	1	1	0	1	2	0	2	2	0	1
XLOC_003140	NA	NA	NA	1	166046892	166049279	-1	novel	XLOC_003140	XLOC_003140	27	5	10	9	8	14	21	18	33	14	8	13	16	19	25	62	9	12	9	20	14	13	13	14	16	21	20	16	26	18	16	19	30	26	18	12	12	15	17
XLOC_003269	NA	NA	NA	1	175871627	175880504	-1	novel	XLOC_003269	XLOC_003269	78	15	21	7	17	11	12	13	26	9	9	9	12	10	12	43	13	11	13	9	9	22	20	11	6	16	10	6	12	19	10	15	18	20	21	9	11	11	11
XLOC_003385	NA	NA	NA	1	186030831	186033949	-1	novel	XLOC_003385	XLOC_003385	5	1	2	3	1	3	1	4	4	2	1	1	4	0	4	2	5	0	2	3	0	4	5	2	3	2	2	1	3	1	3	1	2	8	4	3	3	1	2
XLOC_003509	NA	NA	NA	10	7824453	7827971	1	novel	XLOC_003509	XLOC_003509	44	11	11	12	14	23	25	13	18	15	13	10	17	8	22	38	7	15	6	14	16	11	16	8	16	18	11	12	15	17	16	18	15	14	25	21	11	6	22
XLOC_005006	NA	NA	NA	10	22054438	22058664	-1	novel	XLOC_005006	XLOC_005006	29	15	7	6	11	12	15	14	22	10	11	6	15	12	10	27	8	3	10	12	4	13	11	7	16	11	14	7	9	7	7	10	10	8	11	10	12	8	4
XLOC_005025	NA	NA	NA	10	23777017	23779413	-1	novel	XLOC_005025	XLOC_005025	4	1	1	2	2	0	2	1	3	4	3	4	4	2	1	7	2	1	0	2	2	1	3	0	2	1	0	0	3	1	2	0	2	2	5	2	0	3	0
XLOC_005231	NA	NA	NA	10	45063650	45067173	-1	novel	XLOC_005231	XLOC_005231	48	11	18	11	11	22	15	19	33	16	13	10	14	19	16	41	12	5	20	8	18	19	18	18	22	21	16	22	23	19	9	17	12	23	22	10	15	16	4
XLOC_005267	NA	NA	NA	10	50889175	50894525	-1	novel	XLOC_005267	XLOC_005267	71	10	11	20	12	16	23	28	26	20	17	19	16	17	22	58	17	9	14	11	22	14	21	25	17	15	16	14	12	22	13	15	27	7	20	17	12	12	18
XLOC_005639	NA	NA	NA	10	82605151	82617683	-1	novel	XLOC_005639	XLOC_005639	103	27	26	28	28	35	40	40	40	29	36	32	35	32	44	113	17	27	27	23	24	23	34	34	25	42	26	17	50	34	24	44	58	41	45	36	26	17	33
XLOC_005642	NA	NA	NA	10	82617806	82618930	-1	novel	XLOC_005642	XLOC_005642	8	3	4	3	4	1	2	5	2	3	1	3	2	1	1	11	3	1	2	2	3	2	4	1	1	3	1	3	2	0	4	2	4	5	4	2	2	1	5
XLOC_005704	NA	NA	NA	10	88068080	88086873	-1	novel	XLOC_005704	XLOC_005704	11	4	0	1	1	1	0	3	2	2	1	3	5	1	3	7	4	3	2	1	2	0	1	3	4	0	3	0	0	1	2	1	3	7	1	3	0	2	1
XLOC_006436	NA	NA	NA	11	41224075	41233718	1	novel	XLOC_006436	XLOC_006436	157	140	47	15	184	7	12	28	116	37	46	40	11	43	109	67	26	9	19	2	3	6	7	5	11	26	20	4	0	37	16	16	1	0	22	19	24	4	8
XLOC_006518	NA	NA	NA	11	49712724	49728299	1	novel	XLOC_006518	XLOC_006518	615	149	117	108	133	114	102	147	197	105	111	90	120	104	123	399	99	92	81	99	115	97	109	103	84	87	103	80	135	147	150	100	181	194	149	94	87	90	81
XLOC_006628	NA	NA	NA	11	57833106	57842014	1	novel	XLOC_006628	XLOC_006628	37	14	12	8	11	14	5	4	15	12	15	8	15	9	12	16	3	5	2	7	7	11	6	4	5	5	6	5	6	16	10	2	9	5	12	6	11	8	7
XLOC_006775	NA	NA	NA	11	68403666	68406456	1	novel	XLOC_006775	XLOC_006775	1	1	1	5	2	1	2	2	1	2	1	0	1	1	1	7	2	2	3	0	1	2	0	3	1	1	1	1	1	0	2	4	4	0	3	2	1	1	1
XLOC_006808	NA	NA	NA	11	69369510	69390375	1	novel	XLOC_006808	XLOC_006808	293	81	53	74	93	66	62	94	107	61	47	53	59	41	55	206	47	47	41	52	67	56	67	54	35	63	50	22	67	71	88	74	95	101	84	59	42	45	58
XLOC_007195	NA	NA	NA	11	95493553	95497799	1	novel	XLOC_007195	XLOC_007195	7	2	3	2	1	2	0	0	2	0	4	1	2	1	1	3	0	0	3	1	0	0	0	1	0	3	2	0	0	2	0	1	0	0	0	0	0	0	1
XLOC_007628	NA	NA	NA	11	120573268	120576446	1	novel	XLOC_007628	XLOC_007628	32	16	17	12	13	11	16	15	21	17	7	9	19	17	19	46	8	13	11	13	21	17	9	12	14	16	11	15	22	13	10	16	17	11	13	14	10	11	10
XLOC_007700	NA	NA	NA	11	5526421	5528678	-1	novel	XLOC_007700	XLOC_007700	53	21	9	19	16	16	23	9	30	16	20	20	17	16	22	74	7	12	11	14	19	14	20	9	20	14	12	8	23	22	13	19	16	14	29	14	10	13	11
XLOC_007804	NA	NA	NA	11	19192562	19193591	-1	novel	XLOC_007804	XLOC_007804	1	1	1	1	0	1	2	3	1	0	0	0	2	2	0	3	0	1	1	2	2	1	1	1	0	1	0	0	1	2	0	2	1	1	1	0	1	2	0
XLOC_007954	NA	NA	NA	11	40435730	40440512	-1	novel	XLOC_007954	XLOC_007954	16	1	1	0	0	1	3	0	1	0	0	1	2	0	0	0	0	2	0	0	0	0	0	0	0	0	1	0	0	0	1	0	0	0	1	0	0	0	0
XLOC_008014	NA	NA	NA	11	48792097	48800082	-1	novel	XLOC_008014	XLOC_008014	44	7	15	16	11	6	20	17	22	15	11	5	14	14	19	42	10	8	8	11	14	9	17	11	9	13	17	4	15	15	22	13	18	10	18	9	12	10	9
XLOC_008277	NA	NA	NA	11	65642352	65649666	-1	novel	XLOC_008277	XLOC_008277	61	17	13	18	26	18	31	33	57	18	21	15	13	25	39	75	20	16	9	24	19	24	20	33	21	14	24	15	27	30	19	19	16	22	21	20	13	17	21
XLOC_008601	NA	NA	NA	11	84942255	84947653	-1	novel	XLOC_008601	XLOC_008601	131	98	64	31	144	24	29	39	108	50	46	25	24	49	96	117	16	31	20	22	20	19	19	22	38	30	41	21	23	53	25	22	15	24	17	18	20	15	14
XLOC_008639	NA	NA	NA	11	88001838	88004146	-1	novel	XLOC_008639	XLOC_008639	13	5	6	5	1	1	4	7	8	4	2	4	3	2	3	9	1	3	1	2	3	5	2	5	10	5	2	6	2	5	2	5	4	4	2	6	3	4	0
XLOC_008737	NA	NA	NA	11	96900282	96902907	-1	novel	XLOC_008737	XLOC_008737	1	0	0	0	0	0	0	0	0	1	0	0	0	0	0	1	0	1	0	0	0	1	0	0	0	0	0	0	0	0	0	1	0	0	0	0	0	0	0
XLOC_008753	NA	NA	NA	11	97301161	97310271	-1	novel	XLOC_008753	XLOC_008753	6	0	1	2	2	1	3	0	0	2	1	2	0	1	1	4	0	0	0	0	3	1	1	0	0	3	0	0	1	0	0	0	2	2	0	0	0	0	1
XLOC_008988	NA	NA	NA	11	105289611	105292501	-1	novel	XLOC_008988	XLOC_008988	51	17	22	22	10	20	21	30	39	22	13	20	25	25	29	67	22	19	14	23	30	23	17	21	22	26	28	20	41	18	20	23	24	22	26	38	22	16	17
XLOC_009034	NA	NA	NA	11	108888187	108892332	-1	novel	XLOC_009034	XLOC_009034	32	9	8	5	5	10	6	10	12	6	2	4	2	8	6	29	4	4	1	5	2	4	3	7	4	6	6	3	11	6	4	4	6	7	6	2	3	0	6
XLOC_009144	NA	NA	NA	11	117490725	117493330	-1	novel	XLOC_009144	XLOC_009144	3	0	0	2	0	1	2	1	2	2	2	1	2	0	0	3	0	0	0	2	1	3	0	1	1	4	0	4	1	0	1	2	1	2	3	3	2	0	2
XLOC_009345	NA	NA	NA	12	12810648	12829247	1	novel	XLOC_009345	XLOC_009345	4	3	2	2	3	4	0	4	4	1	2	1	4	3	4	6	1	3	3	2	4	4	5	2	2	1	1	2	3	2	2	4	5	1	6	3	1	3	4
XLOC_009349	NA	NA	NA	12	12993417	12997991	1	novel	XLOC_009349	XLOC_009349	47	19	13	32	24	10	9	16	32	22	15	12	18	16	24	46	13	16	10	16	8	11	13	13	12	18	13	7	13	19	18	12	15	9	11	6	13	7	17
XLOC_009369	NA	NA	NA	12	17881575	18066033	1	novel	XLOC_009369	XLOC_009369	190	64	66	62	41	63	58	71	79	51	43	37	37	51	62	191	39	32	36	61	62	72	64	56	63	66	56	62	67	68	54	48	66	84	55	75	46	43	35
XLOC_009376	NA	NA	NA	12	18610063	18681619	1	novel	XLOC_009376	XLOC_009376	19	2	8	10	3	7	3	8	4	8	2	2	2	5	3	14	5	4	1	2	3	6	3	12	4	4	5	2	5	8	3	3	3	4	7	3	6	6	9
XLOC_009379	NA	NA	NA	12	19288376	19300954	1	novel	XLOC_009379	XLOC_009379	21	9	7	10	4	9	3	4	14	8	4	4	4	4	7	16	2	2	1	5	5	5	11	2	3	6	0	7	11	3	7	6	13	6	11	2	9	6	5
XLOC_009390	NA	NA	NA	12	20196563	20276899	1	novel	XLOC_009390	XLOC_009390	20	8	7	4	6	3	9	4	9	4	4	3	6	6	8	23	2	4	4	6	3	5	5	8	2	10	5	6	4	7	9	2	5	7	6	4	1	5	4
XLOC_009430	NA	NA	NA	12	27084776	27091671	1	novel	XLOC_009430	XLOC_009430	0	0	0	1	0	0	0	0	0	0	1	0	0	0	1	1	0	1	0	0	0	0	0	0	0	0	0	0	0	0	0	0	0	0	1	0	0	0	1
XLOC_009432	NA	NA	NA	12	27342576	27358663	1	novel	XLOC_009432	XLOC_009432	20	6	9	6	4	11	11	5	19	7	5	4	2	2	5	27	4	4	5	6	5	7	9	4	7	13	10	9	12	11	12	8	7	11	8	6	9	6	5
XLOC_009545	NA	NA	NA	12	50980707	50983739	1	novel	XLOC_009545	XLOC_009545	98	16	10	16	39	19	12	19	26	17	17	21	19	31	28	58	7	12	8	10	13	17	15	15	25	11	19	5	28	30	7	16	9	28	19	25	11	8	22
XLOC_009669	NA	NA	NA	12	71551241	71555983	1	novel	XLOC_009669	XLOC_009669	25	9	8	3	11	6	9	5	9	6	8	5	5	9	9	23	3	5	3	7	5	7	5	4	5	4	7	1	8	7	7	5	8	10	12	5	5	7	7
XLOC_009681	NA	NA	NA	12	73356453	73362315	1	novel	XLOC_009681	XLOC_009681	112	42	38	36	49	29	39	34	63	28	34	17	35	15	52	91	20	20	27	25	20	19	19	26	29	25	29	21	25	33	31	23	38	30	37	26	23	14	32
XLOC_009712	NA	NA	NA	12	77637493	77639378	1	novel	XLOC_009712	XLOC_009712	1	0	0	0	0	1	0	0	0	0	0	0	0	0	0	1	0	0	0	0	0	0	0	0	0	0	0	0	0	0	0	0	1	0	0	0	1	0	0
XLOC_009732	NA	NA	NA	12	79681763	79814795	1	novel	XLOC_009732	XLOC_009732	208	58	44	48	47	52	60	67	86	66	38	46	45	58	64	196	34	32	57	49	58	75	74	42	49	71	55	36	55	65	49	64	87	70	68	52	51	42	42
XLOC_009733	NA	NA	NA	12	79663864	79666762	1	novel	XLOC_009733	XLOC_009733	0	0	0	0	1	2	0	0	0	0	0	0	1	0	1	1	0	1	2	0	0	0	0	1	0	0	0	0	0	0	0	0	0	0	1	0	0	0	0
XLOC_009955	NA	NA	NA	12	106094871	106099686	1	novel	XLOC_009955	XLOC_009955	41	6	13	8	7	6	14	10	14	5	3	7	3	5	5	36	5	5	3	8	7	5	7	11	5	6	5	2	17	9	10	5	13	16	10	9	5	3	6
XLOC_010037	NA	NA	NA	12	110447104	110450997	1	novel	XLOC_010037	XLOC_010037	234	58	58	78	65	86	83	85	142	79	70	41	68	71	84	254	53	47	41	61	68	73	75	52	86	81	82	72	81	78	84	63	68	66	69	67	55	43	55
XLOC_010205	NA	NA	NA	12	12722021	12724532	-1	novel	XLOC_010205	XLOC_010205	0	1	0	3	0	0	2	2	3	0	1	3	0	1	1	8	0	1	1	0	0	3	0	1	5	0	1	1	4	3	3	1	3	1	0	2	0	0	3
XLOC_010235	NA	NA	NA	12	21776803	21784577	-1	novel	XLOC_010235	XLOC_010235	24	4	11	11	10	4	12	10	6	9	8	6	3	2	9	22	9	4	3	8	9	6	6	11	6	8	9	7	9	12	5	6	12	8	10	12	5	4	6
XLOC_010236	NA	NA	NA	12	21726716	21730740	-1	novel	XLOC_010236	XLOC_010236	48	11	11	8	8	12	10	9	26	11	15	10	18	10	15	40	11	15	8	16	11	16	13	6	11	16	8	15	17	11	23	7	9	11	17	9	14	17	9
XLOC_010240	NA	NA	NA	12	21996156	22030838	-1	novel	XLOC_010240	XLOC_010240	8	1	1	1	0	2	1	3	1	1	2	3	0	0	1	2	2	0	0	0	3	1	2	0	4	4	4	0	0	2	2	0	5	0	3	0	3	1	4
XLOC_010249	NA	NA	NA	12	22692200	22906815	-1	novel	XLOC_010249	XLOC_010249	48	14	3	13	10	18	8	17	24	9	10	7	11	10	17	40	7	9	6	12	8	8	10	10	9	16	9	9	23	14	14	8	22	19	18	8	7	10	7
XLOC_010255	NA	NA	NA	12	23115256	23189828	-1	novel	XLOC_010255	XLOC_010255	18	4	6	7	5	11	2	14	8	4	5	6	7	7	9	24	3	3	6	4	2	11	11	7	6	5	4	4	4	11	10	7	8	8	4	7	6	3	5
XLOC_010269	NA	NA	NA	12	24013441	24043622	-1	novel	XLOC_010269	XLOC_010269	4	2	0	0	3	1	2	0	0	0	0	1	1	1	1	2	0	1	1	0	0	2	2	1	2	1	0	3	0	2	2	1	1	0	0	2	0	1	1
XLOC_010293	NA	NA	NA	12	27067959	27083386	-1	novel	XLOC_010293	XLOC_010293	3	0	2	2	1	1	1	3	4	1	1	1	1	1	1	4	2	0	2	1	2	2	1	0	3	1	1	3	3	0	0	3	2	3	3	1	2	0	3
XLOC_010366	NA	NA	NA	12	39949277	39974986	-1	novel	XLOC_010366	XLOC_010366	2	0	0	1	0	2	2	1	0	4	1	0	0	1	0	11	0	4	0	0	0	0	0	3	0	1	1	0	1	0	0	0	1	3	1	0	0	0	0
XLOC_010534	NA	NA	NA	12	72424549	72432628	-1	novel	XLOC_010534	XLOC_010534	42	9	6	6	7	9	8	11	11	11	6	8	15	7	9	24	7	12	7	11	12	12	7	11	12	5	10	5	13	11	12	8	6	25	11	16	5	12	6
XLOC_010628	NA	NA	NA	12	81782017	81790973	-1	novel	XLOC_010628	XLOC_010628	0	0	1	0	0	0	1	0	0	0	0	0	0	0	0	17	0	0	0	1	0	0	0	0	0	0	0	1	0	0	0	1	0	0	0	1	0	0	0
XLOC_010761	NA	NA	NA	12	101968098	101975682	-1	novel	XLOC_010761	XLOC_010761	812	220	159	209	292	294	269	371	623	328	274	218	284	293	553	960	180	167	185	260	257	270	276	198	220	234	235	198	260	308	211	266	259	284	264	253	226	180	192
XLOC_010843	NA	NA	NA	12	109506194	109523572	-1	novel	XLOC_010843	XLOC_010843	24	5	8	3	10	4	1	6	6	5	1	4	7	8	3	14	9	4	4	6	1	4	5	2	2	5	5	3	8	7	6	9	3	7	5	3	5	2	5
XLOC_010852	NA	NA	NA	12	110183099	110189523	-1	novel	XLOC_010852	XLOC_010852	0	1	1	2	0	1	3	0	2	1	1	0	2	1	3	1	1	1	0	0	0	1	1	2	0	2	0	0	1	1	0	2	0	2	1	2	2	0	0
XLOC_010854	NA	NA	NA	12	110463804	110485676	-1	novel	XLOC_010854	XLOC_010854	226	66	69	55	68	51	55	72	98	49	51	41	48	54	85	175	35	36	35	56	47	52	69	45	51	56	55	34	54	55	51	51	60	75	62	46	44	49	51
XLOC_010855	NA	NA	NA	12	110589291	110591577	-1	novel	XLOC_010855	XLOC_010855	36	3	7	3	8	14	8	15	16	9	9	5	9	11	6	21	2	2	5	6	5	6	2	7	9	12	11	6	12	11	3	9	9	6	9	4	4	3	7
XLOC_010880	NA	NA	NA	12	111942013	111944461	-1	novel	XLOC_010880	XLOC_010880	48	45	14	8	68	21	16	23	71	35	24	14	17	20	27	78	14	11	20	16	18	16	19	12	9	24	17	11	8	15	12	27	9	12	15	24	19	18	15
XLOC_010893	NA	NA	NA	12	112816254	112817672	-1	novel	XLOC_010893	XLOC_010893	1	3	1	1	2	0	1	1	0	2	3	2	2	0	3	3	0	2	4	1	1	1	4	1	0	0	0	2	0	2	0	1	2	1	0	1	2	0	1
XLOC_011161	NA	NA	NA	12	118515487	118530239	-1	novel	XLOC_011161	XLOC_011161	222	41	61	44	46	54	65	46	94	47	53	36	36	57	65	169	27	29	25	35	44	35	45	31	29	43	33	21	44	46	22	24	37	35	31	25	16	23	23
XLOC_011237	NA	NA	NA	13	17944277	17949999	1	novel	XLOC_011237	XLOC_011237	16	6	5	4	7	7	3	4	9	6	3	5	4	5	8	8	9	3	5	3	5	4	4	9	3	1	5	1	8	5	3	3	8	8	6	5	3	6	7
XLOC_011476	NA	NA	NA	13	34130634	34134165	1	novel	XLOC_011476	XLOC_011476	11	6	6	2	5	1	5	3	6	5	4	8	2	5	6	9	4	6	0	2	3	5	5	3	4	4	4	0	6	7	2	3	5	2	10	4	7	3	8
XLOC_011497	NA	NA	NA	13	37542883	37549478	1	novel	XLOC_011497	XLOC_011497	6	5	3	1	6	4	3	6	5	5	2	5	7	2	4	17	2	2	3	3	2	9	5	7	8	8	3	2	5	6	1	7	6	9	15	8	4	4	3
XLOC_011507	NA	NA	NA	13	38529442	38530484	1	novel	XLOC_011507	XLOC_011507	5	4	2	0	1	1	2	1	6	1	1	0	2	2	4	6	0	2	0	0	0	2	2	2	0	1	0	1	4	1	0	3	3	2	1	1	0	2	0
XLOC_011519	NA	NA	NA	13	41174193	41178926	1	novel	XLOC_011519	XLOC_011519	6	0	3	2	2	1	1	3	0	2	0	0	3	2	1	4	2	3	0	1	3	0	1	1	4	5	2	2	5	4	1	0	0	2	1	1	3	2	1
XLOC_011540	NA	NA	NA	13	43864773	43869221	1	novel	XLOC_011540	XLOC_011540	59	11	10	18	11	11	12	21	29	16	19	11	21	28	26	57	14	12	9	18	21	17	14	16	12	18	16	14	14	20	13	23	22	21	25	17	11	13	19
XLOC_011602	NA	NA	NA	13	54302557	54312378	1	novel	XLOC_011602	XLOC_011602	29	5	10	7	3	13	10	3	12	3	2	4	7	9	6	21	3	1	4	7	1	5	10	7	7	13	5	9	8	5	1	5	7	12	9	6	5	8	5
XLOC_011632	NA	NA	NA	13	55847184	56047573	1	novel	XLOC_011632	XLOC_011632	19	7	3	4	2	10	3	10	11	4	3	1	8	2	6	14	2	4	4	11	6	11	6	9	5	8	9	9	16	5	3	8	5	12	15	9	8	13	3
XLOC_011656	NA	NA	NA	13	60126082	60132205	1	novel	XLOC_011656	XLOC_011656	0	1	0	0	0	0	0	1	0	0	0	0	0	1	0	2	0	0	0	0	1	0	0	0	2	0	0	1	1	0	0	2	0	2	0	1	1	0	0
XLOC_011673	NA	NA	NA	13	62015789	62029614	1	novel	XLOC_011673	XLOC_011673	7	3	5	2	6	4	3	2	1	1	1	3	3	2	1	5	1	0	0	1	2	4	0	0	1	3	3	3	1	6	3	4	2	0	2	0	0	1	0
XLOC_011751	NA	NA	NA	13	70650139	70655944	1	novel	XLOC_011751	XLOC_011751	200	111	83	80	76	91	79	128	208	120	76	93	113	102	151	371	71	74	60	98	103	97	116	128	112	113	100	91	138	161	109	124	107	130	127	102	99	111	115
XLOC_011935	NA	NA	NA	13	107022404	107028740	1	novel	XLOC_011935	XLOC_011935	49	13	12	11	11	11	5	20	14	13	9	9	10	8	6	38	5	6	10	10	11	6	12	12	13	10	11	13	18	19	10	6	14	19	17	12	6	3	18
XLOC_011939	NA	NA	NA	13	107488243	107490591	1	novel	XLOC_011939	XLOC_011939	12	1	6	3	2	4	2	3	7	4	1	1	2	1	4	6	2	1	1	2	1	4	3	2	4	5	5	3	1	5	2	2	3	1	4	4	5	4	2
XLOC_011967	NA	NA	NA	13	112100682	112101690	1	novel	XLOC_011967	XLOC_011967	3	2	2	0	0	0	3	0	2	1	1	3	1	1	2	3	0	0	3	1	0	1	1	1	0	0	0	2	1	2	0	2	0	3	1	1	1	1	1
XLOC_011987	NA	NA	NA	13	113735837	113739744	1	novel	XLOC_011987	XLOC_011987	35	1	3	7	8	10	5	4	10	4	8	4	3	6	9	13	2	4	4	7	1	1	3	1	3	7	7	4	6	4	3	3	6	2	6	2	4	4	4
XLOC_011991	NA	NA	NA	13	114215546	114218088	1	novel	XLOC_011991	XLOC_011991	3	0	0	0	0	1	0	0	0	0	0	0	0	0	0	0	1	0	0	0	0	0	0	0	1	0	0	0	0	1	0	0	0	0	0	0	0	1	0
XLOC_012028	NA	NA	NA	13	3674642	3767190	-1	novel	XLOC_012028	XLOC_012028	0	0	1	0	0	0	0	1	0	0	0	1	0	0	0	1	0	0	0	1	0	0	0	0	0	0	0	1	0	0	0	0	0	0	0	0	0	0	0
XLOC_012085	NA	NA	NA	13	15780767	15796678	-1	novel	XLOC_012085	XLOC_012085	0	0	0	0	0	0	0	0	0	0	0	0	0	0	0	0	0	0	0	0	0	0	0	0	0	0	0	0	0	0	0	0	0	0	0	0	0	0	0
XLOC_012204	NA	NA	NA	13	23441824	23445951	-1	novel	XLOC_012204	XLOC_012204	28	11	7	7	7	8	11	10	17	12	9	7	10	7	14	22	11	14	6	5	13	4	7	8	6	10	5	4	9	11	12	12	6	8	8	8	7	6	7
XLOC_012273	NA	NA	NA	13	28430606	28452754	-1	novel	XLOC_012273	XLOC_012273	9	6	1	2	4	6	5	2	4	8	7	0	6	4	8	10	3	2	5	3	11	2	4	5	4	8	4	2	5	5	4	5	3	2	3	4	6	6	5
XLOC_012374	NA	NA	NA	13	44010594	44018579	-1	novel	XLOC_012374	XLOC_012374	0	0	1	0	0	1	0	2	2	0	0	1	0	3	1	4	1	0	0	1	2	0	3	2	3	2	0	0	1	4	0	2	1	0	2	0	1	0	1
XLOC_012404	NA	NA	NA	13	48652548	48662727	-1	novel	XLOC_012404	XLOC_012404	2	0	0	0	0	0	0	0	1	0	0	0	1	1	0	1	0	0	0	0	0	1	0	1	0	2	0	0	0	0	0	0	2	0	0	0	0	0	0
XLOC_012442	NA	NA	NA	13	53911139	53915765	-1	novel	XLOC_012442	XLOC_012442	0	0	0	0	0	0	1	0	0	0	0	0	0	0	0	2	0	0	0	3	0	1	0	0	0	0	0	0	0	0	0	0	0	0	0	0	0	0	0
XLOC_012529	NA	NA	NA	13	62486094	62760695	-1	novel	XLOC_012529	XLOC_012529	1802	390	438	440	388	421	435	590	807	415	373	373	460	404	593	1294	270	351	312	426	442	367	438	396	364	379	349	202	468	481	381	371	496	541	509	384	310	294	392
XLOC_012530	NA	NA	NA	13	62448636	62451606	-1	novel	XLOC_012530	XLOC_012530	30	15	5	9	8	8	10	9	24	9	8	6	9	9	14	34	2	5	10	11	6	11	16	17	7	9	8	7	9	11	5	10	12	7	10	10	3	7	2
XLOC_012618	NA	NA	NA	13	74461970	74462701	-1	novel	XLOC_012618	XLOC_012618	7	3	1	2	4	4	3	2	3	0	0	3	5	2	5	4	1	0	1	1	2	1	3	2	1	3	1	0	0	2	2	1	0	5	4	2	0	0	1
XLOC_012662	NA	NA	NA	13	89499064	89524047	-1	novel	XLOC_012662	XLOC_012662	54	8	13	10	5	13	6	17	15	17	17	9	19	10	16	43	6	10	11	17	7	12	13	13	11	13	16	5	19	13	9	8	17	8	8	11	11	11	12
XLOC_013008	NA	NA	NA	14	20794209	20796542	1	novel	XLOC_013008	XLOC_013008	4	0	4	0	1	1	2	7	2	1	1	1	1	1	3	6	1	0	1	4	2	1	2	0	0	3	2	4	3	0	3	2	2	2	1	5	2	3	1
XLOC_013023	NA	NA	NA	14	22015041	22017085	1	novel	XLOC_013023	XLOC_013023	4	0	0	1	1	2	0	0	1	1	0	0	0	0	4	3	0	0	1	0	2	1	0	0	0	2	1	0	1	0	1	0	2	0	1	3	1	0	1
XLOC_013037	NA	NA	NA	14	25109077	25114310	1	novel	XLOC_013037	XLOC_013037	5	0	1	1	0	1	0	3	4	1	2	2	1	0	0	5	1	0	0	0	1	1	0	3	0	0	1	0	1	0	1	1	1	1	2	1	0	1	1
XLOC_013038	NA	NA	NA	14	25378770	25382150	1	novel	XLOC_013038	XLOC_013038	0	1	0	1	2	0	3	2	0	0	1	0	3	1	2	1	1	4	0	1	1	0	0	0	1	3	0	0	0	2	0	1	0	0	1	1	1	0	0
XLOC_013105	NA	NA	NA	14	32310445	32316005	1	novel	XLOC_013105	XLOC_013105	41	9	11	9	3	14	9	19	21	10	11	7	13	18	14	35	8	7	7	9	10	6	16	11	7	9	14	6	11	16	11	11	11	11	18	13	9	8	11
XLOC_013620	NA	NA	NA	14	63075653	63077669	1	novel	XLOC_013620	XLOC_013620	3	2	0	1	0	1	0	3	3	4	0	2	1	3	4	8	2	1	1	1	2	0	2	3	4	3	3	1	4	1	3	0	4	4	1	5	2	0	2
XLOC_013670	NA	NA	NA	14	68124992	68131370	1	novel	XLOC_013670	XLOC_013670	202	23	41	35	43	46	34	36	66	32	44	28	32	38	50	120	23	30	18	33	43	25	31	30	32	32	26	10	31	44	28	36	39	52	29	24	20	27	27
XLOC_013732	NA	NA	NA	14	79709944	79712919	1	novel	XLOC_013732	XLOC_013732	2	1	0	2	0	1	1	3	3	1	3	2	2	1	10	9	1	1	1	0	3	3	1	2	2	0	3	0	0	4	0	3	0	3	6	2	2	2	2
XLOC_014108	NA	NA	NA	14	33912517	33913003	-1	novel	XLOC_014108	XLOC_014108	7	5	2	0	1	1	1	0	0	1	0	0	0	3	2	3	0	1	2	1	1	1	0	2	1	0	2	1	0	1	1	0	0	0	0	2	2	0	1
XLOC_014266	NA	NA	NA	14	46866705	46882743	-1	novel	XLOC_014266	XLOC_014266	16	8	2	7	5	6	3	10	22	6	10	7	9	10	9	26	8	6	9	10	8	12	7	12	12	17	7	5	9	17	17	9	8	8	11	13	10	8	7
XLOC_014283	NA	NA	NA	14	49112178	49122724	-1	novel	XLOC_014283	XLOC_014283	18	2	4	6	5	4	1	4	9	7	2	2	3	2	10	10	3	2	5	4	3	3	7	1	5	7	3	3	4	7	4	5	2	6	7	4	8	3	2
XLOC_014379	NA	NA	NA	14	54418037	54426854	-1	novel	XLOC_014379	XLOC_014379	27	7	13	4	8	12	6	3	14	2	7	13	7	4	15	24	6	9	8	9	7	7	7	12	4	10	7	4	5	14	6	8	11	5	14	7	6	6	7
XLOC_014393	NA	NA	NA	14	54692578	54698771	-1	novel	XLOC_014393	XLOC_014393	61	4	11	11	17	16	11	8	11	6	5	7	5	2	14	18	3	3	7	5	10	8	8	4	3	4	6	5	3	5	5	2	8	4	7	6	6	5	5
XLOC_014601	NA	NA	NA	14	72827065	72833778	-1	novel	XLOC_014601	XLOC_014601	33	38	17	4	33	5	3	9	31	11	11	7	11	17	30	62	2	7	7	5	1	6	2	5	13	15	9	6	6	9	7	11	1	5	5	9	5	2	8
XLOC_014605	NA	NA	NA	14	73097397	73105347	-1	novel	XLOC_014605	XLOC_014605	89	37	33	24	20	32	32	65	83	38	32	45	41	41	63	137	34	25	32	50	51	47	56	56	36	58	45	48	79	64	61	54	99	68	83	83	51	50	55
XLOC_014664	NA	NA	NA	14	84442102	84442777	-1	novel	XLOC_014664	XLOC_014664	1	2	0	0	1	1	0	1	0	1	0	1	0	2	0	4	1	1	0	2	0	1	0	2	1	0	1	0	0	2	1	0	3	3	2	2	0	2	1
XLOC_014757	NA	NA	NA	14	118223211	118226069	-1	novel	XLOC_014757	XLOC_014757	7	2	0	1	5	1	2	2	1	1	1	1	3	2	2	4	3	2	0	2	4	1	1	3	1	3	1	1	2	3	2	2	3	2	4	5	1	4	2
XLOC_014824	NA	NA	NA	15	8444515	8448484	1	novel	XLOC_014824	XLOC_014824	189	30	48	41	48	47	50	62	82	39	40	30	43	42	64	148	23	40	30	41	45	41	49	43	47	44	46	47	55	59	44	43	51	58	56	48	38	32	39
XLOC_014888	NA	NA	NA	15	31531079	31540576	1	novel	XLOC_014888	XLOC_014888	67	14	22	20	13	15	17	20	34	16	23	16	11	21	24	80	6	15	19	16	12	20	21	14	20	19	19	12	16	17	16	13	17	21	16	28	13	11	19
XLOC_014895	NA	NA	NA	15	32778917	32795977	1	novel	XLOC_014895	XLOC_014895	41	5	8	11	8	13	7	8	13	5	2	6	10	11	18	21	2	3	9	8	7	8	9	5	7	8	11	6	8	12	10	10	6	10	4	6	6	4	8
XLOC_014907	NA	NA	NA	15	35268852	35273493	1	novel	XLOC_014907	XLOC_014907	0	0	1	0	1	1	1	1	3	2	2	2	4	1	1	3	1	0	1	1	5	0	2	0	0	1	1	2	1	1	1	0	1	3	0	1	1	0	2
XLOC_014947	NA	NA	NA	15	40165202	40168070	1	novel	XLOC_014947	XLOC_014947	0	0	0	0	0	0	0	0	0	0	0	0	0	0	0	0	0	0	0	0	0	0	0	0	0	0	0	0	0	0	0	0	0	0	0	0	0	0	0
XLOC_015047	NA	NA	NA	15	73423271	73450713	1	novel	XLOC_015047	XLOC_015047	27	8	5	5	6	9	7	10	12	13	2	5	14	13	11	18	6	4	7	4	7	5	7	9	4	5	12	6	5	5	7	4	8	11	8	8	8	6	1
XLOC_015194	NA	NA	NA	15	82214580	82220130	1	novel	XLOC_015194	XLOC_015194	1	0	1	1	0	0	0	1	1	1	0	0	0	0	1	0	0	0	0	1	1	0	0	0	0	0	0	1	0	0	0	1	0	1	0	0	1	1	0
XLOC_015244	NA	NA	NA	15	86038550	86040042	1	novel	XLOC_015244	XLOC_015244	8	1	3	1	2	1	4	2	0	1	3	1	0	1	1	5	0	2	0	2	0	1	1	2	1	2	0	5	1	4	1	2	0	1	1	0	3	1	2
XLOC_015305	NA	NA	NA	15	96460971	96463709	1	novel	XLOC_015305	XLOC_015305	31	4	5	14	7	8	5	14	20	4	7	10	12	15	9	26	11	9	7	10	6	12	7	18	5	11	11	13	9	13	8	6	4	6	11	6	12	9	4
XLOC_015334	NA	NA	NA	15	98934715	98943734	1	novel	XLOC_015334	XLOC_015334	28	13	7	8	9	11	6	12	13	12	5	8	7	11	6	28	5	5	7	9	10	6	3	8	6	10	8	7	9	12	4	5	14	10	10	9	8	5	7
XLOC_015351	NA	NA	NA	15	99457950	99463230	1	novel	XLOC_015351	XLOC_015351	59	13	17	3	15	3	10	9	9	1	0	3	10	3	9	28	4	15	2	6	2	2	6	4	6	7	2	0	15	18	15	5	21	21	11	8	7	2	8
XLOC_015382	NA	NA	NA	15	101078569	101093720	1	novel	XLOC_015382	XLOC_015382	288	70	79	57	68	85	89	95	96	68	40	68	65	51	60	274	42	51	31	81	90	71	81	78	59	71	67	69	102	92	94	62	102	112	102	79	59	68	53
XLOC_015383	NA	NA	NA	15	101104427	101106065	1	novel	XLOC_015383	XLOC_015383	6	1	2	4	3	2	1	5	5	3	4	1	2	1	3	13	3	2	4	2	3	4	1	2	6	2	4	1	3	1	3	2	3	1	0	1	1	3	0
XLOC_015421	NA	NA	NA	15	102657087	102660452	1	novel	XLOC_015421	XLOC_015421	5	3	1	2	2	1	0	2	9	2	1	1	3	4	7	14	3	1	2	1	2	1	4	3	2	3	1	4	3	3	2	6	5	1	4	2	2	2	3
XLOC_015592	NA	NA	NA	15	39193626	39197946	-1	novel	XLOC_015592	XLOC_015592	153	27	54	32	38	33	31	47	60	37	20	23	36	32	52	128	30	28	26	23	27	36	37	30	41	35	28	22	25	47	29	27	31	46	49	22	26	28	24
XLOC_015669	NA	NA	NA	15	59646820	59648216	-1	novel	XLOC_015669	XLOC_015669	15	3	3	2	4	0	6	3	6	0	4	2	1	3	6	11	5	2	1	3	4	5	4	6	6	5	3	2	1	4	2	0	3	4	2	2	2	1	1
XLOC_015676	NA	NA	NA	15	61536496	61544936	-1	novel	XLOC_015676	XLOC_015676	6	2	2	4	3	2	0	7	13	3	1	4	8	3	4	13	5	2	2	0	2	7	5	12	6	4	7	4	12	7	6	11	6	4	11	14	6	7	8
XLOC_015998	NA	NA	NA	15	93705431	93712730	-1	novel	XLOC_015998	XLOC_015998	2	0	0	0	1	2	2	1	1	0	1	0	1	1	0	4	0	0	2	2	0	0	0	0	0	0	2	0	0	1	0	0	1	1	1	1	1	0	0
XLOC_016022	NA	NA	NA	15	97160833	97167245	-1	novel	XLOC_016022	XLOC_016022	10	12	4	1	24	1	1	7	7	2	2	7	1	0	23	1	3	0	2	1	0	0	0	0	1	0	5	2	0	5	1	7	0	0	2	5	0	0	3
XLOC_016226	NA	NA	NA	16	8879831	8884667	1	novel	XLOC_016226	XLOC_016226	20	6	2	7	5	4	6	7	13	3	6	6	8	6	9	25	9	6	5	3	9	5	6	9	4	10	5	9	9	8	11	4	8	14	10	9	7	9	6
XLOC_016323	NA	NA	NA	16	18590648	18591839	1	novel	XLOC_016323	XLOC_016323	0	0	0	0	1	0	1	1	4	1	1	0	0	0	2	5	0	1	3	1	1	1	3	3	0	3	2	0	0	2	4	0	2	1	1	0	1	3	0
XLOC_016577	NA	NA	NA	16	50661756	50665007	1	novel	XLOC_016577	XLOC_016577	18	15	5	6	10	3	4	11	17	6	5	11	7	14	15	18	5	3	4	3	9	2	8	5	8	9	6	2	8	11	12	8	9	9	8	6	4	7	5
XLOC_016582	NA	NA	NA	16	51022444	51053658	1	novel	XLOC_016582	XLOC_016582	274	149	53	36	151	23	35	76	121	46	54	60	42	56	122	112	26	17	24	16	10	16	23	13	25	32	31	16	20	52	12	19	15	14	21	25	13	14	30
XLOC_016632	NA	NA	NA	16	65562707	65563518	1	novel	XLOC_016632	XLOC_016632	13	6	5	2	5	3	2	4	2	1	2	0	4	3	7	10	2	0	2	5	3	2	2	0	3	2	1	2	3	0	1	2	3	4	2	2	2	1	3
XLOC_016641	NA	NA	NA	16	72027651	72145748	1	novel	XLOC_016641	XLOC_016641	2	0	0	0	0	0	0	0	0	0	0	0	0	0	0	0	0	0	0	0	0	0	0	1	0	0	0	0	0	0	0	0	0	0	0	0	1	0	0
XLOC_016739	NA	NA	NA	16	90284479	90287006	1	novel	XLOC_016739	XLOC_016739	51	24	24	17	14	25	23	36	40	27	14	15	32	15	29	68	16	15	17	23	10	22	20	19	13	13	23	16	22	20	15	23	16	30	22	21	16	12	13
XLOC_016834	NA	NA	NA	16	4589003	4594303	-1	novel	XLOC_016834	XLOC_016834	189	37	55	39	58	42	37	85	95	46	40	43	58	42	54	157	31	29	28	46	51	47	58	44	36	45	48	37	51	44	40	44	59	60	71	64	58	48	40
XLOC_016909	NA	NA	NA	16	15101294	15114160	-1	novel	XLOC_016909	XLOC_016909	8	1	2	3	1	0	0	6	6	3	2	2	4	1	1	8	3	2	2	0	0	1	1	1	3	0	0	1	2	3	0	4	1	2	4	3	4	3	3
XLOC_017019	NA	NA	NA	16	23098950	23101150	-1	novel	XLOC_017019	XLOC_017019	30	11	8	10	16	7	3	5	15	9	9	3	4	15	8	28	6	2	6	2	2	4	5	10	7	15	7	6	5	12	4	7	5	6	9	9	7	6	7
XLOC_017077	NA	NA	NA	16	31529203	31545094	-1	novel	XLOC_017077	XLOC_017077	12	7	4	1	22	1	0	2	8	2	2	4	3	2	2	12	1	1	1	1	0	0	2	2	3	5	3	5	1	3	1	2	0	0	0	2	1	1	1
XLOC_017080	NA	NA	NA	16	31590229	31592675	-1	novel	XLOC_017080	XLOC_017080	10	6	5	3	3	4	7	5	16	2	5	2	5	6	5	18	2	1	6	2	3	4	7	4	6	3	3	4	3	5	3	5	10	0	8	6	4	3	2
XLOC_017107	NA	NA	NA	16	34683063	34687501	-1	novel	XLOC_017107	XLOC_017107	11	0	4	3	1	2	3	0	13	2	6	3	4	4	8	9	2	1	5	6	7	3	3	2	5	1	1	1	4	7	3	3	3	6	4	4	4	4	12
XLOC_017188	NA	NA	NA	16	44718772	44724260	-1	novel	XLOC_017188	XLOC_017188	268	51	61	52	75	65	70	73	89	57	55	57	60	57	94	210	48	41	44	59	78	61	62	61	41	60	63	21	61	54	68	63	69	93	77	53	62	58	61
XLOC_017420	NA	NA	NA	16	92583429	92596222	-1	novel	XLOC_017420	XLOC_017420	6	1	4	1	2	14	9	2	1	3	2	0	1	1	0	201	2	0	0	1	0	0	1	3	3	2	1	0	4	0	1	4	2	5	0	1	1	1	0
XLOC_017423	NA	NA	NA	16	93363336	93365332	-1	novel	XLOC_017423	XLOC_017423	0	2	0	0	2	0	0	0	4	4	1	5	1	1	0	3	0	1	1	0	0	0	1	1	0	0	1	1	0	1	0	4	4	3	1	2	1	0	0
XLOC_017455	NA	NA	NA	16	98068004	98082655	-1	novel	XLOC_017455	XLOC_017455	32	6	14	10	9	12	5	15	18	11	3	11	14	14	15	24	6	7	8	7	15	8	8	5	7	12	10	5	13	8	11	8	13	9	9	10	8	6	6
XLOC_017458	NA	NA	NA	17	3213971	3310896	1	novel	XLOC_017458	XLOC_017458	409	108	94	108	132	137	149	150	246	130	129	78	139	148	185	392	80	76	111	116	123	125	157	103	117	125	121	65	131	152	95	109	107	130	140	148	129	109	121
XLOC_017466	NA	NA	NA	17	4907913	4914289	1	novel	XLOC_017466	XLOC_017466	15	5	4	4	5	0	3	4	7	6	5	6	3	7	10	15	4	2	2	3	4	8	2	1	0	5	3	5	7	4	1	6	7	5	4	4	4	4	4
XLOC_017565	NA	NA	NA	17	17856087	17870699	1	novel	XLOC_017565	XLOC_017565	15	7	1	2	6	4	1	7	6	4	1	2	6	1	0	23	3	3	5	2	3	7	8	3	9	3	1	2	8	4	6	3	15	17	7	8	10	6	6
XLOC_017619	NA	NA	NA	17	21679890	21690329	1	novel	XLOC_017619	XLOC_017619	21	5	4	4	7	4	7	7	13	2	6	4	1	6	9	20	2	4	3	5	6	2	10	5	1	2	6	4	11	4	5	3	6	3	8	3	1	2	5
XLOC_017667	NA	NA	NA	17	24486763	24488553	1	novel	XLOC_017667	XLOC_017667	0	0	0	0	0	0	0	0	0	0	0	0	0	0	0	2	0	0	0	0	0	0	0	0	0	0	0	0	1	0	0	1	1	0	0	0	0	0	0
XLOC_017714	NA	NA	NA	17	26126709	26131346	1	novel	XLOC_017714	XLOC_017714	50	17	10	10	13	8	10	9	4	2	1	5	10	5	2	49	6	11	8	9	8	4	11	10	4	3	3	5	20	11	22	4	15	20	12	5	9	5	10
XLOC_017737	NA	NA	NA	17	27204447	27209322	1	novel	XLOC_017737	XLOC_017737	25	5	3	2	6	9	4	10	11	5	6	5	6	5	6	21	5	3	1	6	10	9	9	10	10	11	4	8	10	9	15	6	5	10	11	5	4	5	3
XLOC_017958	NA	NA	NA	17	36288539	36318764	1	novel	XLOC_017958	XLOC_017958	67	25	25	23	15	21	32	39	57	25	17	24	28	24	33	91	18	23	29	23	26	27	27	36	27	26	26	13	37	19	28	27	51	43	30	24	38	24	28
XLOC_018185	NA	NA	NA	17	56609860	56613260	1	novel	XLOC_018185	XLOC_018185	48	27	11	18	27	23	15	25	40	17	20	22	17	14	31	63	12	14	17	16	20	15	19	22	15	17	19	11	18	22	15	18	20	20	13	24	22	8	17
XLOC_018287	NA	NA	NA	17	80062340	80064577	1	novel	XLOC_018287	XLOC_018287	18	10	12	9	10	4	13	7	15	16	6	9	14	10	14	37	3	7	10	9	5	11	8	17	13	10	11	10	11	15	5	12	18	9	8	12	11	9	11
XLOC_018331	NA	NA	NA	17	85704583	85713885	1	novel	XLOC_018331	XLOC_018331	4	1	0	3	0	1	0	0	2	0	0	0	1	0	3	5	0	2	0	1	1	0	1	1	0	0	0	0	1	1	0	1	0	0	0	0	0	0	3
XLOC_018372	NA	NA	NA	17	3060373	3076289	-1	novel	XLOC_018372	XLOC_018372	89	32	26	21	17	14	19	34	19	20	10	14	20	15	24	96	13	24	11	16	22	14	15	13	10	21	11	11	30	40	33	11	61	44	29	16	10	7	15
XLOC_018374	NA	NA	NA	17	3099367	3114968	-1	novel	XLOC_018374	XLOC_018374	708	181	197	163	179	232	230	235	398	230	193	159	184	233	293	698	148	151	133	188	213	185	234	187	190	186	215	154	227	213	172	198	218	239	229	204	146	170	172
XLOC_018516	NA	NA	NA	17	22288416	22313307	-1	novel	XLOC_018516	XLOC_018516	57	18	24	18	27	21	17	31	35	22	13	18	18	12	21	58	17	19	10	21	17	20	24	19	14	21	24	13	22	23	29	17	26	21	31	30	20	15	24
XLOC_018795	NA	NA	NA	17	34996453	35000444	-1	novel	XLOC_018795	XLOC_018795	2018	657	625	606	663	648	732	933	1332	739	661	541	730	698	870	2585	479	493	569	608	729	622	795	670	599	691	730	488	794	779	659	708	731	849	827	720	651	550	598
XLOC_018956	NA	NA	NA	17	45312897	45337977	-1	novel	XLOC_018956	XLOC_018956	0	0	0	0	0	0	0	0	0	0	0	0	0	0	0	0	0	0	0	0	0	0	0	0	0	0	0	0	0	0	0	0	0	0	0	0	0	0	0
XLOC_018967	NA	NA	NA	17	45703326	45725353	-1	novel	XLOC_018967	XLOC_018967	10	6	6	1	8	4	7	4	6	2	3	5	5	3	6	13	6	1	4	5	6	4	5	5	1	1	1	0	5	3	4	8	5	1	5	7	6	3	8
XLOC_019072	NA	NA	NA	17	56409090	56411783	-1	novel	XLOC_019072	XLOC_019072	19	2	3	4	4	4	5	3	5	6	5	3	2	4	6	14	2	7	4	4	5	4	6	5	3	1	5	5	1	0	3	1	3	5	8	6	4	2	4
XLOC_019171	NA	NA	NA	17	74174848	74182546	-1	novel	XLOC_019171	XLOC_019171	52	19	25	13	16	16	15	24	31	17	5	18	20	12	23	62	6	19	3	12	17	11	15	18	12	14	10	12	28	10	22	14	28	14	29	19	14	12	7
XLOC_019212	NA	NA	NA	17	83095986	83115732	-1	novel	XLOC_019212	XLOC_019212	14	6	3	5	1	3	3	4	19	4	2	4	8	7	10	20	5	6	2	3	5	5	7	5	11	6	6	7	8	7	7	11	12	6	7	4	6	7	5
XLOC_019221	NA	NA	NA	17	84134081	84136462	-1	novel	XLOC_019221	XLOC_019221	10	13	4	4	5	2	1	10	16	2	11	4	7	3	10	10	1	2	3	1	1	2	4	5	3	1	11	3	2	7	3	4	3	3	5	7	3	1	4
XLOC_019237	NA	NA	NA	17	86165003	86167728	-1	novel	XLOC_019237	XLOC_019237	69	14	13	12	13	13	9	16	19	14	11	20	18	17	25	54	10	9	14	15	28	12	18	19	10	11	15	10	22	14	16	12	19	12	20	16	15	13	17
XLOC_019251	NA	NA	NA	17	87462929	87473786	-1	novel	XLOC_019251	XLOC_019251	68	21	7	12	25	14	11	17	28	20	15	14	15	12	21	47	8	6	12	14	15	22	20	13	9	13	12	7	11	18	3	13	7	11	17	14	15	14	15
XLOC_019335	NA	NA	NA	18	14117329	14134607	1	novel	XLOC_019335	XLOC_019335	0	0	0	0	0	1	0	1	4	1	1	0	1	0	2	4	0	0	2	0	0	1	1	0	0	2	0	0	0	1	0	0	2	0	1	0	2	0	0
XLOC_019437	NA	NA	NA	18	35876070	35877227	1	novel	XLOC_019437	XLOC_019437	13	1	1	2	3	2	3	0	0	1	3	0	1	1	2	11	1	0	0	7	3	1	1	1	0	2	4	2	3	3	4	4	1	0	2	2	2	1	1
XLOC_019687	NA	NA	NA	18	73762426	73764447	1	novel	XLOC_019687	XLOC_019687	14	2	1	2	6	2	6	6	10	4	4	0	3	6	7	18	2	1	0	3	7	2	1	5	2	5	2	2	6	3	0	6	6	3	5	7	4	4	6
XLOC_019752	NA	NA	NA	18	84745797	84754118	1	novel	XLOC_019752	XLOC_019752	3	0	3	2	1	2	1	0	1	2	0	2	1	1	2	8	0	2	1	0	3	2	4	0	1	1	3	2	2	1	1	2	5	2	3	5	2	6	1
XLOC_019855	NA	NA	NA	18	22334658	22344168	-1	novel	XLOC_019855	XLOC_019855	88	28	30	11	20	12	18	36	37	19	18	20	29	23	25	74	23	22	11	22	20	11	28	21	19	32	19	10	29	40	33	24	51	52	35	14	26	21	18
XLOC_019862	NA	NA	NA	18	23932256	23954156	-1	novel	XLOC_019862	XLOC_019862	87	18	28	22	23	26	16	43	57	28	27	23	31	25	33	92	22	14	14	35	38	31	21	26	21	19	29	16	26	29	20	25	31	34	28	28	12	22	16
XLOC_019865	NA	NA	NA	18	24100557	24101367	-1	novel	XLOC_019865	XLOC_019865	4	1	1	0	0	2	2	2	2	2	0	2	4	4	2	9	0	0	0	3	3	7	3	4	3	2	0	2	2	2	7	1	0	3	4	1	2	3	3
XLOC_019911	NA	NA	NA	18	34045500	34053269	-1	novel	XLOC_019911	XLOC_019911	0	1	1	1	2	1	1	1	0	3	3	3	2	0	0	6	1	4	3	1	2	1	1	3	2	1	2	0	3	4	1	1	2	2	2	4	3	2	2
XLOC_019966	NA	NA	NA	18	38165025	38169871	-1	novel	XLOC_019966	XLOC_019966	42	19	15	8	15	12	15	20	23	7	11	7	14	13	14	34	12	8	3	14	9	13	19	14	10	7	11	8	11	15	11	10	12	8	12	13	14	14	17
XLOC_020157	NA	NA	NA	18	76223865	76226468	-1	novel	XLOC_020157	XLOC_020157	14	2	1	3	4	4	4	2	7	4	3	3	4	0	5	6	3	0	0	3	6	2	0	7	0	2	3	5	1	3	4	3	7	3	2	3	1	1	2
XLOC_020167	NA	NA	NA	18	77772033	77773346	-1	novel	XLOC_020167	XLOC_020167	8	0	9	1	4	3	1	8	2	2	1	4	5	3	7	5	3	1	1	2	2	4	1	6	1	2	3	1	4	5	4	2	1	8	1	3	1	3	5
XLOC_020358	NA	NA	NA	19	9899562	9902766	1	novel	XLOC_020358	XLOC_020358	22	9	8	0	2	4	6	9	10	11	3	6	3	9	11	33	5	8	4	5	11	7	11	5	8	15	8	2	10	6	3	8	8	8	14	7	6	3	3
XLOC_020535	NA	NA	NA	19	29067308	29069468	1	novel	XLOC_020535	XLOC_020535	4	4	2	2	0	3	6	0	5	1	3	1	2	2	3	10	1	0	1	2	3	3	2	1	3	2	4	3	4	3	3	4	4	1	2	2	1	3	5
XLOC_020609	NA	NA	NA	19	39000820	39003628	1	novel	XLOC_020609	XLOC_020609	4	1	1	1	1	5	3	1	1	3	0	1	2	4	1	7	2	0	0	1	2	1	2	2	1	2	1	0	0	1	2	0	1	0	4	3	1	0	1
XLOC_020698	NA	NA	NA	19	46878987	46883611	1	novel	XLOC_020698	XLOC_020698	95	16	22	31	27	32	33	26	59	26	14	25	26	30	41	97	20	21	11	23	32	25	17	19	21	25	31	34	27	19	28	30	29	29	33	30	21	15	22
XLOC_020737	NA	NA	NA	19	55938480	55939087	1	novel	XLOC_020737	XLOC_020737	0	0	0	0	0	0	0	0	0	0	0	0	0	0	0	0	0	0	0	0	0	0	1	2	0	0	0	1	0	0	0	2	0	0	2	0	0	0	1
XLOC_020760	NA	NA	NA	19	58503853	58509422	1	novel	XLOC_020760	XLOC_020760	0	0	0	0	0	0	0	0	0	0	0	0	0	0	0	0	0	0	0	0	0	0	0	0	0	0	0	0	0	0	0	0	0	0	0	0	0	0	0
XLOC_020812	NA	NA	NA	19	4209898	4214143	-1	novel	XLOC_020812	XLOC_020812	11	1	4	2	2	1	3	4	5	2	1	0	0	3	2	4	1	4	1	0	2	0	0	4	2	3	1	0	3	2	2	3	4	1	3	5	2	1	2
XLOC_020911	NA	NA	NA	19	7491953	7494038	-1	novel	XLOC_020911	XLOC_020911	41	5	12	8	6	9	10	7	12	5	10	8	7	12	13	32	7	8	5	9	8	12	13	8	9	3	6	3	9	7	8	9	11	8	7	10	4	9	9
XLOC_021084	NA	NA	NA	19	21161851	21174718	-1	novel	XLOC_021084	XLOC_021084	15	5	9	2	7	2	5	7	7	7	7	2	10	6	9	24	7	6	6	5	8	5	8	6	14	12	4	4	9	14	2	10	19	8	9	11	4	10	8
XLOC_021184	NA	NA	NA	19	37695872	37697749	-1	novel	XLOC_021184	XLOC_021184	70	31	21	14	13	19	33	26	40	18	13	14	18	33	30	85	11	19	22	21	32	21	25	20	18	28	13	38	23	28	17	24	19	37	20	27	22	13	8
XLOC_021310	NA	NA	NA	19	53521142	53521929	-1	novel	XLOC_021310	XLOC_021310	20	7	8	15	3	10	18	18	33	17	13	15	11	15	22	38	6	9	7	8	18	9	10	10	10	10	6	16	8	12	9	9	15	9	11	9	5	6	8
XLOC_021313	NA	NA	NA	19	53673229	53677174	-1	novel	XLOC_021313	XLOC_021313	37	10	7	16	7	9	10	9	20	5	6	5	13	7	11	41	9	3	4	8	12	11	16	6	7	7	12	4	12	9	15	6	10	5	7	12	9	7	7
XLOC_021335	NA	NA	NA	19	57403375	57404843	-1	novel	XLOC_021335	XLOC_021335	11	2	5	0	2	4	3	12	8	7	6	4	5	5	7	13	3	2	4	2	4	4	3	1	4	2	8	8	6	5	6	3	7	4	7	2	2	1	1
XLOC_021798	NA	NA	NA	2	30205887	30210064	1	novel	XLOC_021798	XLOC_021798	21	6	2	2	6	3	1	4	1	3	1	0	5	0	3	13	2	5	1	2	5	5	2	3	1	3	3	1	4	2	9	2	1	3	2	4	2	0	6
XLOC_021804	NA	NA	NA	2	30448009	30455292	1	novel	XLOC_021804	XLOC_021804	84	28	20	21	21	18	14	23	17	8	10	8	27	12	16	68	19	17	10	20	21	16	19	23	13	18	13	14	28	35	23	18	44	41	36	21	12	9	17
XLOC_021807	NA	NA	NA	2	30479876	30493635	1	novel	XLOC_021807	XLOC_021807	14	2	4	6	9	1	1	5	19	5	1	0	2	5	5	8	2	4	3	4	4	3	3	4	4	3	4	1	1	9	4	1	6	6	5	3	0	3	6
XLOC_021986	NA	NA	NA	2	45407970	45409734	1	novel	XLOC_021986	XLOC_021986	1	0	0	2	0	0	0	1	0	0	2	0	1	1	0	3	0	0	0	0	0	1	2	1	0	2	0	1	1	2	1	1	2	0	0	0	0	1	0
XLOC_022008	NA	NA	NA	2	50481289	50483205	1	novel	XLOC_022008	XLOC_022008	4	4	1	1	2	0	2	2	2	1	2	2	2	1	8	9	0	1	2	0	1	2	4	3	1	2	1	0	3	1	2	2	3	2	2	1	2	0	4
XLOC_022411	NA	NA	NA	2	91070422	91071848	1	novel	XLOC_022411	XLOC_022411	25	10	2	4	7	4	5	9	11	10	2	4	6	13	17	26	5	8	6	7	6	12	8	6	6	10	9	11	8	10	10	8	8	4	5	7	8	4	9
XLOC_022506	NA	NA	NA	2	104816857	104819185	1	novel	XLOC_022506	XLOC_022506	57	18	29	8	10	15	12	20	32	32	11	10	10	21	18	50	9	12	11	19	24	14	19	20	20	24	18	13	17	16	20	16	11	18	16	17	13	17	15
XLOC_022718	NA	NA	NA	2	127608995	127610512	1	novel	XLOC_022718	XLOC_022718	10	5	10	6	5	3	12	8	13	4	5	3	3	12	8	23	3	7	3	4	10	6	10	4	2	5	5	6	8	8	6	10	6	5	9	4	2	4	5
XLOC_022759	NA	NA	NA	2	130285175	130292381	1	novel	XLOC_022759	XLOC_022759	34	2	7	6	4	2	4	8	8	6	7	3	6	3	10	21	1	3	2	7	2	10	9	4	7	5	9	2	5	4	3	6	7	10	8	5	2	5	8
XLOC_022818	NA	NA	NA	2	137074414	137081336	1	novel	XLOC_022818	XLOC_022818	7	3	2	1	2	1	4	0	8	4	1	1	0	3	2	6	2	1	1	2	0	3	1	2	4	0	1	0	2	2	2	0	2	2	2	5	3	3	2
XLOC_022846	NA	NA	NA	2	143113653	143114355	1	novel	XLOC_022846	XLOC_022846	3	1	1	1	0	0	0	0	2	0	1	0	2	2	1	0	0	0	0	0	1	0	0	0	0	0	0	0	0	1	1	0	0	0	0	1	0	0	0
XLOC_022946	NA	NA	NA	2	152281987	152293703	1	novel	XLOC_022946	XLOC_022946	232	77	71	82	71	53	77	106	127	80	67	80	72	73	102	282	53	67	63	60	89	59	75	65	59	67	55	35	91	117	85	77	94	122	105	68	59	49	53
XLOC_023192	NA	NA	NA	2	168161637	168162404	1	novel	XLOC_023192	XLOC_023192	9	2	5	0	2	3	2	3	2	1	3	2	2	3	5	4	0	1	3	1	1	2	1	1	3	2	1	5	4	4	1	3	1	3	1	2	0	4	3
XLOC_023197	NA	NA	NA	2	168981110	169009259	1	novel	XLOC_023197	XLOC_023197	300	43	64	61	50	69	43	57	82	38	41	37	37	30	53	141	31	34	23	45	37	34	41	38	28	49	43	19	43	68	38	25	83	46	53	29	27	25	32
XLOC_023235	NA	NA	NA	2	173087761	173089645	1	novel	XLOC_023235	XLOC_023235	2	5	2	6	2	1	5	4	4	2	0	1	3	1	6	14	4	3	1	3	4	4	5	6	3	3	0	2	3	6	7	3	5	11	4	3	4	5	4
XLOC_023316	NA	NA	NA	2	180341461	180357296	1	novel	XLOC_023316	XLOC_023316	10	2	0	2	5	3	4	1	2	3	3	0	0	0	1	3	2	1	0	0	0	2	1	1	1	1	0	3	0	1	1	1	4	0	1	0	0	1	0
XLOC_023512	NA	NA	NA	2	22744032	22745189	-1	novel	XLOC_023512	XLOC_023512	4184	527	286	620	748	1231	950	363	494	179	201	151	262	343	402	2008	186	197	282	227	230	243	327	211	448	426	392	271	202	283	122	366	598	469	331	322	197	186	390
XLOC_024009	NA	NA	NA	2	78353848	78413089	-1	novel	XLOC_024009	XLOC_024009	19	3	8	6	2	6	10	17	8	8	3	7	4	3	13	16	3	6	4	6	3	8	7	6	11	8	10	4	5	13	3	9	5	7	6	2	2	5	2
XLOC_024493	NA	NA	NA	2	115855503	115860528	-1	novel	XLOC_024493	XLOC_024493	25	8	11	3	3	4	7	6	22	9	6	3	8	12	8	21	1	8	6	10	9	5	8	7	3	10	10	5	5	9	6	7	5	8	6	8	9	9	2
XLOC_024656	NA	NA	NA	2	129797017	129800516	-1	novel	XLOC_024656	XLOC_024656	93	39	38	29	30	47	38	54	67	28	25	26	31	36	57	118	21	16	23	35	45	41	38	32	21	36	27	18	23	39	34	24	27	43	33	38	32	27	34
XLOC_024888	NA	NA	NA	2	155230365	155236480	-1	novel	XLOC_024888	XLOC_024888	37	6	6	6	10	8	13	10	6	6	8	3	11	7	8	22	7	6	3	8	12	5	11	4	4	3	10	4	12	6	13	5	8	9	10	9	4	12	2
XLOC_025006	NA	NA	NA	2	164533902	164537155	-1	novel	XLOC_025006	XLOC_025006	9	7	4	4	6	9	1	4	10	8	2	4	0	4	11	17	2	1	4	3	1	4	4	3	3	2	2	3	1	3	3	3	1	1	8	1	4	3	1
XLOC_025045	NA	NA	NA	2	166358793	166364674	-1	novel	XLOC_025045	XLOC_025045	2	0	0	0	0	1	0	0	2	1	0	0	1	0	0	2	0	0	0	1	0	0	0	0	2	1	0	0	1	0	1	0	0	1	1	1	0	1	1
XLOC_025069	NA	NA	NA	2	168022356	168050993	-1	novel	XLOC_025069	XLOC_025069	53	34	27	5	22	15	10	17	41	14	11	14	15	18	20	30	13	4	6	13	6	11	16	11	11	18	16	11	9	19	8	9	10	8	10	14	8	10	11
XLOC_025171	NA	NA	NA	2	177174183	177183234	-1	novel	XLOC_025171	XLOC_025171	0	0	0	0	0	0	0	0	0	0	0	0	0	0	0	1	0	0	0	0	0	0	0	1	0	1	0	0	0	1	0	0	0	0	0	0	0	2	0
XLOC_025219	NA	NA	NA	2	181184695	181187241	-1	novel	XLOC_025219	XLOC_025219	36	4	5	9	8	14	16	10	14	7	13	5	10	7	12	32	4	7	8	9	8	14	7	6	17	19	7	7	17	15	12	16	11	10	13	13	9	12	9
XLOC_025493	NA	NA	NA	3	37668838	37695019	1	novel	XLOC_025493	XLOC_025493	22	0	0	6	3	5	1	5	2	3	6	0	2	0	0	6	0	1	0	0	2	0	1	1	1	1	3	6	2	9	0	3	2	1	2	1	0	3	2
XLOC_025511	NA	NA	NA	3	39717475	39725360	1	novel	XLOC_025511	XLOC_025511	0	0	0	0	0	0	0	0	0	0	0	1	0	0	0	0	0	0	1	0	0	1	0	0	0	0	0	0	1	0	1	0	0	0	0	0	0	1	0
XLOC_026771	NA	NA	NA	3	17716386	17786542	-1	novel	XLOC_026771	XLOC_026771	33	10	9	6	2	3	4	17	16	4	8	12	6	8	12	37	5	4	3	5	5	11	10	6	15	13	6	4	10	10	16	6	14	12	7	6	11	7	11
XLOC_026861	NA	NA	NA	3	32679458	32682828	-1	novel	XLOC_026861	XLOC_026861	15	29	19	5	56	1	2	27	35	10	16	11	10	32	26	24	7	3	7	1	2	2	4	1	9	14	13	8	6	24	6	18	0	0	2	8	6	2	5
XLOC_027715	NA	NA	NA	3	107555190	107558336	-1	novel	XLOC_027715	XLOC_027715	14	2	2	2	1	1	1	3	4	1	0	0	5	0	1	6	1	0	2	2	2	1	0	3	0	2	0	1	4	2	3	1	0	3	2	2	0	2	1
XLOC_027838	NA	NA	NA	3	121897921	121901236	-1	novel	XLOC_027838	XLOC_027838	32	7	4	4	8	7	8	8	7	7	5	1	14	3	4	26	3	1	5	5	6	3	10	6	5	1	5	2	7	4	1	5	8	7	2	8	2	6	6
XLOC_027902	NA	NA	NA	3	127625212	127628299	-1	novel	XLOC_027902	XLOC_027902	6	4	6	3	1	3	7	6	5	4	0	1	3	5	2	11	1	2	3	2	1	5	3	5	3	2	1	4	4	1	5	2	4	4	9	3	1	1	6
XLOC_028003	NA	NA	NA	3	138512903	138514820	-1	novel	XLOC_028003	XLOC_028003	0	0	0	0	0	0	0	1	0	0	0	0	0	0	1	0	0	0	1	0	0	0	0	0	0	0	0	0	0	0	0	0	0	0	0	0	0	0	0
XLOC_028382	NA	NA	NA	4	41314906	41320474	1	novel	XLOC_028382	XLOC_028382	23	10	5	7	12	4	8	14	14	6	2	7	5	16	12	31	3	7	7	4	9	7	8	13	5	7	11	3	10	8	7	6	6	10	13	4	6	12	4
XLOC_028451	NA	NA	NA	4	44112616	44118129	1	novel	XLOC_028451	XLOC_028451	35	5	9	7	12	16	11	8	11	12	4	10	11	8	14	25	8	11	6	5	14	9	8	14	5	7	7	6	15	17	15	9	15	22	12	3	7	17	7
XLOC_028459	NA	NA	NA	4	44712326	44715872	1	novel	XLOC_028459	XLOC_028459	16	6	11	2	10	10	14	14	22	16	15	7	13	9	16	52	12	13	7	13	19	17	25	2	13	19	15	17	23	24	12	17	13	21	14	6	19	9	12
XLOC_029420	NA	NA	NA	4	143299675	143312747	1	novel	XLOC_029420	XLOC_029420	36	14	13	5	17	4	4	11	20	9	7	7	4	7	15	22	7	9	2	3	3	4	6	8	5	5	5	4	10	12	13	3	12	13	14	6	2	2	4
XLOC_029551	NA	NA	NA	4	150249377	150252499	1	novel	XLOC_029551	XLOC_029551	17	8	9	8	3	5	5	6	13	12	7	4	7	12	9	36	5	8	6	9	13	10	11	8	5	15	9	6	8	8	7	3	12	10	12	8	6	9	7
XLOC_029671	NA	NA	NA	4	6474841	6494256	-1	novel	XLOC_029671	XLOC_029671	51	6	25	9	14	10	13	16	24	11	8	6	12	12	20	38	5	3	4	14	8	12	13	7	2	11	8	4	12	7	11	5	12	9	15	11	6	6	11
XLOC_029682	NA	NA	NA	4	8642287	8647455	-1	novel	XLOC_029682	XLOC_029682	33	8	6	4	6	9	5	6	6	5	6	2	10	3	7	25	4	7	3	8	3	7	8	4	1	6	7	2	2	8	9	6	15	8	10	7	2	5	7
XLOC_030010	NA	NA	NA	4	54017741	54032494	-1	novel	XLOC_030010	XLOC_030010	14	4	6	5	4	12	6	11	13	6	5	8	10	13	10	27	6	7	2	5	8	9	9	13	5	12	5	4	11	14	8	8	16	12	12	10	8	6	6
XLOC_030197	NA	NA	NA	4	87592623	87626075	-1	novel	XLOC_030197	XLOC_030197	44	10	14	19	6	5	12	17	17	10	8	5	7	2	13	26	9	8	7	7	11	9	11	11	6	19	10	5	8	12	7	6	6	9	14	10	11	6	7
XLOC_030242	NA	NA	NA	4	91211483	91232941	-1	novel	XLOC_030242	XLOC_030242	86	17	23	28	25	26	26	34	47	22	18	29	20	21	33	61	15	10	8	30	24	21	26	11	17	24	22	11	22	29	23	19	23	32	27	21	14	18	12
XLOC_030316	NA	NA	NA	4	100092622	100095581	-1	novel	XLOC_030316	XLOC_030316	22	2	0	4	2	11	5	3	13	5	6	1	6	4	4	19	2	5	4	3	1	5	7	4	7	6	5	4	3	6	9	5	5	8	9	5	4	6	8
XLOC_030352	NA	NA	NA	4	106315015	106316188	-1	novel	XLOC_030352	XLOC_030352	9	1	4	1	7	2	2	5	1	2	1	1	6	1	4	5	1	0	1	3	2	0	2	2	4	3	6	6	3	7	1	2	1	3	1	4	5	3	2
XLOC_030595	NA	NA	NA	4	124345719	124353104	-1	novel	XLOC_030595	XLOC_030595	18	2	3	1	1	6	8	4	8	4	1	4	3	4	7	9	3	1	3	4	8	6	2	5	5	1	2	4	3	4	6	7	4	1	2	4	1	1	1
XLOC_030597	NA	NA	NA	4	124522935	124527813	-1	novel	XLOC_030597	XLOC_030597	87	15	33	31	48	25	27	33	56	25	26	18	27	28	25	91	14	17	11	18	27	30	31	14	16	24	26	17	31	20	36	30	21	37	30	25	23	13	21
XLOC_031020	NA	NA	NA	4	149818752	149822318	-1	novel	XLOC_031020	XLOC_031020	0	0	0	0	0	1	0	0	0	0	0	0	0	0	0	12	0	0	0	0	0	2	0	0	0	0	0	0	0	0	0	0	0	0	0	0	0	0	0
XLOC_031036	NA	NA	NA	4	150868901	150872546	-1	novel	XLOC_031036	XLOC_031036	88	79	33	7	81	5	7	26	38	22	26	26	14	22	35	28	10	10	14	4	3	5	2	9	11	12	23	7	3	31	20	17	3	2	10	19	12	7	14
XLOC_031061	NA	NA	NA	4	153780843	153782701	-1	novel	XLOC_031061	XLOC_031061	9	0	0	0	1	0	1	2	4	0	0	0	1	0	1	8	1	1	1	1	2	1	2	0	2	0	0	1	2	5	0	1	1	0	1	2	3	2	0
XLOC_031330	NA	NA	NA	5	24730757	24734276	1	novel	XLOC_031330	XLOC_031330	39	14	19	18	18	10	5	11	5	3	5	9	8	3	8	28	6	8	4	9	10	6	11	9	5	13	9	3	16	13	6	5	13	10	11	7	4	9	10
XLOC_031501	NA	NA	NA	5	36404230	36405698	1	novel	XLOC_031501	XLOC_031501	8	1	1	2	5	3	3	3	5	1	3	3	1	2	10	11	3	5	4	5	4	5	1	2	0	4	9	1	3	7	4	2	5	6	3	4	3	1	1
XLOC_031815	NA	NA	NA	5	76016484	76017222	1	novel	XLOC_031815	XLOC_031815	2	1	0	0	0	1	0	0	0	1	0	0	0	1	2	0	0	0	0	0	0	0	1	0	0	1	0	0	0	1	0	0	0	0	0	0	0	0	0
XLOC_032086	NA	NA	NA	5	104571547	104588823	1	novel	XLOC_032086	XLOC_032086	697	178	176	210	196	201	213	218	391	188	171	150	182	217	289	623	131	154	145	171	169	176	251	192	206	195	171	133	225	208	155	195	224	219	246	183	168	170	190
XLOC_032260	NA	NA	NA	5	115203921	115205843	1	novel	XLOC_032260	XLOC_032260	7	0	4	0	1	1	0	3	3	2	1	2	1	4	3	6	2	2	3	2	1	0	4	1	3	0	1	1	0	2	7	3	2	1	3	2	1	2	2
XLOC_032476	NA	NA	NA	5	129063626	129069265	1	novel	XLOC_032476	XLOC_032476	5	0	1	3	2	4	5	5	5	4	4	1	6	2	4	20	2	2	4	3	2	10	7	3	1	3	4	2	6	4	6	7	5	9	5	5	7	6	4
XLOC_032631	NA	NA	NA	5	139605959	139608774	1	novel	XLOC_032631	XLOC_032631	2	2	0	2	1	0	1	1	2	1	0	0	2	0	2	3	2	0	3	1	0	2	1	2	0	1	2	2	1	2	0	1	0	3	2	2	1	0	0
XLOC_032799	NA	NA	NA	5	3286613	3330273	-1	novel	XLOC_032799	XLOC_032799	44	8	24	13	8	8	18	17	26	12	11	6	14	15	14	37	10	7	7	12	17	12	19	8	13	16	11	6	20	9	8	16	15	13	11	7	6	11	15
XLOC_033137	NA	NA	NA	5	36697875	36711829	-1	novel	XLOC_033137	XLOC_033137	19	14	6	1	13	5	9	9	21	14	10	6	7	9	19	24	6	3	4	7	5	3	5	4	6	3	9	3	4	6	6	3	4	2	9	10	11	2	1
XLOC_033153	NA	NA	NA	5	37881641	37892842	-1	novel	XLOC_033153	XLOC_033153	47	7	9	11	9	9	10	7	10	6	8	7	6	9	11	32	1	7	5	11	11	8	16	6	10	3	13	8	6	11	3	8	10	9	7	11	1	3	5
XLOC_033381	NA	NA	NA	5	67220485	67231726	-1	novel	XLOC_033381	XLOC_033381	0	0	0	0	0	0	0	0	0	0	0	0	0	0	0	0	0	0	0	0	0	0	0	0	0	0	0	0	0	0	0	0	0	0	0	1	0	0	0
XLOC_033469	NA	NA	NA	5	74920235	74934235	-1	novel	XLOC_033469	XLOC_033469	2	0	0	1	0	0	1	0	1	1	0	0	1	1	0	2	0	0	0	0	0	1	0	0	0	3	0	0	0	0	0	0	0	0	0	0	0	0	0
XLOC_033720	NA	NA	NA	5	104454974	104459371	-1	novel	XLOC_033720	XLOC_033720	213	48	66	73	44	46	58	77	98	78	52	53	67	59	80	206	36	36	45	61	56	55	81	61	64	57	58	25	59	84	56	55	62	79	68	53	49	52	54
XLOC_033880	NA	NA	NA	5	115324747	115326980	-1	novel	XLOC_033880	XLOC_033880	35	5	13	7	9	11	13	11	13	12	8	8	8	10	7	19	8	9	10	6	11	6	11	11	8	13	16	4	12	12	6	9	15	7	8	10	5	6	4
XLOC_034160	NA	NA	NA	5	136113681	136116536	-1	novel	XLOC_034160	XLOC_034160	10	2	5	2	2	2	4	3	3	1	1	3	1	1	5	14	6	3	2	6	2	4	3	4	3	7	1	2	1	4	4	4	7	4	2	2	3	3	4
XLOC_034185	NA	NA	NA	5	137347636	137349446	-1	novel	XLOC_034185	XLOC_034185	15	2	1	2	4	6	2	3	6	3	2	2	1	1	9	7	4	1	0	1	2	0	3	4	0	4	2	0	3	3	4	7	6	7	2	1	2	0	5
XLOC_034279	NA	NA	NA	5	144095018	144100359	-1	novel	XLOC_034279	XLOC_034279	11	0	5	9	5	3	8	4	10	3	6	6	4	3	4	18	2	4	4	3	0	1	5	3	4	1	7	5	1	3	4	6	3	5	3	2	2	4	3
XLOC_034345	NA	NA	NA	5	149036129	149040044	-1	novel	XLOC_034345	XLOC_034345	8	6	3	1	0	4	2	5	2	5	1	6	3	1	6	10	2	4	3	2	3	2	8	1	3	4	0	4	1	5	2	0	4	3	4	7	3	2	4
XLOC_034609	NA	NA	NA	6	35133853	35148617	1	novel	XLOC_034609	XLOC_034609	47	16	9	12	8	9	10	9	12	10	5	6	8	11	12	26	5	6	3	7	10	6	9	10	7	12	7	8	12	13	10	9	14	8	16	8	7	7	10
XLOC_034624	NA	NA	NA	6	37442525	37448629	1	novel	XLOC_034624	XLOC_034624	137	36	29	30	31	44	25	41	65	28	39	30	45	39	60	104	19	37	20	36	46	35	37	38	28	37	35	15	35	29	37	28	25	32	37	24	27	28	29
XLOC_034853	NA	NA	NA	6	49215719	49223493	1	novel	XLOC_034853	XLOC_034853	134	22	33	21	28	30	17	54	48	41	32	27	29	25	41	86	27	24	26	34	26	24	32	28	24	39	24	14	39	47	44	16	37	46	33	36	20	21	25
XLOC_035237	NA	NA	NA	6	83775845	83783081	1	novel	XLOC_035237	XLOC_035237	14	4	5	5	3	3	3	3	14	7	2	4	2	4	14	24	1	6	7	8	7	4	8	4	5	6	6	6	9	8	5	9	5	7	6	6	1	4	4
XLOC_035290	NA	NA	NA	6	86594907	86602864	1	novel	XLOC_035290	XLOC_035290	3	0	4	0	2	0	0	0	2	0	1	1	0	1	0	3	0	1	1	0	0	1	1	0	0	0	2	0	0	1	0	3	0	2	2	1	1	0	0
XLOC_035555	NA	NA	NA	6	116795337	116860860	1	novel	XLOC_035555	XLOC_035555	4	2	1	2	5	0	0	1	4	2	1	0	1	2	2	8	0	2	2	5	4	3	3	7	2	2	3	0	3	6	3	0	2	3	3	0	1	3	6
XLOC_035989	NA	NA	NA	6	4074194	4076542	-1	novel	XLOC_035989	XLOC_035989	5	2	0	2	0	1	1	2	7	1	1	3	0	0	1	3	0	1	1	0	3	1	3	0	0	0	1	0	0	1	3	1	0	0	1	1	2	1	1
XLOC_036149	NA	NA	NA	6	30594171	30605661	-1	novel	XLOC_036149	XLOC_036149	3	1	2	2	0	0	1	1	5	2	2	1	0	1	3	2	0	3	0	0	1	2	2	2	0	2	2	1	3	2	2	2	0	1	0	1	3	0	1
XLOC_036484	NA	NA	NA	6	65660728	65671101	-1	novel	XLOC_036484	XLOC_036484	20	8	8	14	2	10	9	13	25	13	3	7	13	5	17	38	10	7	11	21	19	22	16	16	9	12	11	13	16	13	17	20	21	18	23	12	16	11	13
XLOC_036976	NA	NA	NA	6	108212256	108212917	-1	novel	XLOC_036976	XLOC_036976	4	2	2	0	4	6	0	4	6	4	2	0	3	0	3	9	1	0	2	6	2	3	4	0	0	3	2	0	7	1	0	1	1	4	4	3	3	3	2
XLOC_037189	NA	NA	NA	6	126818721	126821661	-1	novel	XLOC_037189	XLOC_037189	212	51	42	48	56	53	63	70	103	51	46	43	55	48	75	224	47	46	51	65	54	53	55	48	62	52	68	47	76	62	38	54	62	67	69	62	39	48	70
XLOC_038406	NA	NA	NA	7	44473523	44481962	1	novel	XLOC_038406	XLOC_038406	16257	4611	5671	5380	4702	4583	5181	4905	6977	3770	2966	3416	3789	3614	4556	11419	2231	2842	1862	4419	4442	3429	4406	5013	2728	3738	4113	1784	5419	5953	4676	3314	5296	4958	4681	3104	2314	2486	3255
XLOC_038578	NA	NA	NA	7	62464581	62476136	1	novel	XLOC_038578	XLOC_038578	13	2	6	1	1	2	2	3	6	5	6	4	5	5	6	15	4	2	4	2	4	4	4	2	6	3	1	3	3	5	0	3	2	6	4	4	10	5	3
XLOC_038658	NA	NA	NA	7	70797554	70813789	1	novel	XLOC_038658	XLOC_038658	24	8	7	11	3	7	5	19	28	10	11	7	4	5	17	18	7	11	6	11	15	12	16	8	9	12	6	4	12	13	7	8	14	11	7	13	6	5	5
XLOC_038791	NA	NA	NA	7	83011077	83048333	1	novel	XLOC_038791	XLOC_038791	20	7	1	1	12	7	3	7	9	3	3	2	6	2	9	43	4	6	3	10	1	3	10	2	5	4	5	2	2	6	4	4	2	5	4	6	4	3	4
XLOC_039484	NA	NA	NA	7	135465356	135466384	1	novel	XLOC_039484	XLOC_039484	1	1	1	1	0	2	2	1	3	2	1	0	1	0	1	3	1	1	2	4	2	3	1	4	3	0	1	1	3	2	1	1	1	0	1	4	2	5	0
XLOC_040211	NA	NA	NA	7	24953445	24954480	-1	novel	XLOC_040211	XLOC_040211	12	4	1	1	4	1	2	0	1	0	3	0	2	2	1	9	0	1	0	1	1	2	1	3	1	0	1	4	0	1	1	2	2	2	2	1	0	0	0
XLOC_041671	NA	NA	NA	7	110285625	110288485	-1	novel	XLOC_041671	XLOC_041671	3	0	1	1	0	0	0	0	0	1	0	0	1	0	1	8	0	0	0	1	0	0	0	0	1	1	1	0	0	0	1	0	0	0	1	2	0	0	1
XLOC_041810	NA	NA	NA	7	126099955	126101394	-1	novel	XLOC_041810	XLOC_041810	13	5	3	1	4	1	3	5	5	3	4	1	2	7	7	21	2	3	3	3	5	3	1	5	3	4	1	3	10	8	4	7	2	3	4	1	6	6	3
XLOC_042089	NA	NA	NA	7	143461554	143466466	-1	novel	XLOC_042089	XLOC_042089	54	13	12	5	11	32	10	8	12	7	5	7	17	4	6	31	10	0	7	13	4	12	7	7	8	5	5	11	9	10	5	9	14	9	12	7	14	10	14
XLOC_042184	NA	NA	NA	8	8966374	8969732	1	novel	XLOC_042184	XLOC_042184	3	3	3	1	3	2	4	2	9	4	7	3	9	3	10	17	6	9	3	6	7	2	5	4	2	9	4	7	6	8	2	2	7	4	7	2	6	3	4
XLOC_042265	NA	NA	NA	8	15038126	15040683	1	novel	XLOC_042265	XLOC_042265	4	3	4	1	3	3	1	1	5	5	3	0	0	2	4	8	1	2	4	2	3	4	1	6	5	4	5	3	4	8	0	1	2	4	5	1	4	1	3
XLOC_042278	NA	NA	NA	8	15726574	15729221	1	novel	XLOC_042278	XLOC_042278	0	0	0	0	0	1	0	0	0	0	0	0	0	0	0	0	0	0	0	0	0	0	0	0	0	0	0	0	0	0	0	0	1	0	0	0	0	0	0
XLOC_042289	NA	NA	NA	8	18962269	18970704	1	novel	XLOC_042289	XLOC_042289	173	32	42	34	28	24	41	46	42	24	29	23	33	26	32	94	20	28	25	20	34	29	36	18	11	33	29	9	49	35	42	20	46	65	35	19	16	18	22
XLOC_042307	NA	NA	NA	8	19704294	19707548	1	novel	XLOC_042307	XLOC_042307	11	7	6	8	4	5	4	10	11	4	5	6	9	4	5	18	3	3	5	12	9	9	7	12	6	8	6	7	6	5	9	6	3	7	7	7	1	2	6
XLOC_042317	NA	NA	NA	8	20012901	20017070	1	novel	XLOC_042317	XLOC_042317	25	7	6	3	5	5	4	4	6	4	6	3	9	5	10	12	4	5	3	7	4	2	5	8	5	4	5	2	8	4	4	7	4	7	5	4	0	5	6
XLOC_042493	NA	NA	NA	8	33964162	33974697	1	novel	XLOC_042493	XLOC_042493	5	2	1	3	3	1	0	3	3	4	2	2	2	3	7	3	0	0	5	2	1	2	2	5	2	2	4	3	3	4	4	2	3	4	2	5	1	3	2
XLOC_042518	NA	NA	NA	8	35891445	35928263	1	novel	XLOC_042518	XLOC_042518	12	1	1	0	1	0	3	2	10	0	1	0	1	1	1	7	0	2	1	2	4	0	3	1	0	1	1	0	0	3	0	1	0	3	0	1	2	0	1
XLOC_042618	NA	NA	NA	8	48156838	48158800	1	novel	XLOC_042618	XLOC_042618	4	0	0	3	0	2	1	1	3	3	3	2	0	1	2	2	0	2	2	0	1	2	2	4	5	1	0	3	0	1	1	0	1	2	3	2	2	2	1
XLOC_042905	NA	NA	NA	8	80948986	80980322	1	novel	XLOC_042905	XLOC_042905	3	8	6	2	2	0	0	6	6	1	2	1	1	4	4	12	3	5	1	3	3	2	2	5	2	5	0	3	4	1	0	3	3	5	2	4	5	0	5
XLOC_043018	NA	NA	NA	8	89045924	89071581	1	novel	XLOC_043018	XLOC_043018	391	100	124	87	117	85	105	101	160	82	72	63	92	84	94	399	50	80	64	90	101	103	106	111	88	105	88	78	141	142	134	66	148	183	147	82	77	70	72
XLOC_043234	NA	NA	NA	8	109491669	109492995	1	novel	XLOC_043234	XLOC_043234	0	0	0	1	0	0	0	0	0	0	0	0	0	0	0	0	0	0	0	0	0	0	0	0	0	0	0	1	0	0	0	0	0	0	0	0	0	0	0
XLOC_043377	NA	NA	NA	8	3965711	3969446	-1	novel	XLOC_043377	XLOC_043377	10	2	0	1	1	0	1	5	2	1	0	1	1	3	2	4	0	0	2	1	0	1	0	2	0	0	0	0	1	1	3	2	2	0	2	2	1	1	1
XLOC_043593	NA	NA	NA	8	23381661	23387376	-1	novel	XLOC_043593	XLOC_043593	17	4	6	7	4	9	4	10	4	5	2	3	14	5	11	16	2	6	5	13	8	6	8	8	3	6	10	4	5	3	12	5	4	6	11	6	6	10	8
XLOC_043853	NA	NA	NA	8	59455778	59478410	-1	novel	XLOC_043853	XLOC_043853	0	0	0	0	0	0	0	2	2	0	0	0	1	0	1	0	1	2	0	0	0	0	0	0	1	0	0	0	0	0	0	0	1	0	0	0	1	0	1
XLOC_043946	NA	NA	NA	8	70682962	70690930	-1	novel	XLOC_043946	XLOC_043946	38	4	6	10	8	2	6	6	11	1	4	6	12	4	4	28	7	4	0	9	11	11	4	11	4	9	9	6	9	7	9	6	11	7	11	8	7	6	9
XLOC_044158	NA	NA	NA	8	88519607	88521119	-1	novel	XLOC_044158	XLOC_044158	10	2	1	2	1	2	4	2	4	5	1	2	2	3	2	9	3	5	2	2	6	3	0	7	1	1	3	0	4	3	4	2	4	2	1	1	2	0	2
XLOC_044354	NA	NA	NA	8	107677581	107682229	-1	novel	XLOC_044354	XLOC_044354	10	4	1	4	2	3	2	1	3	5	2	0	1	2	5	7	1	3	1	3	2	7	4	4	1	3	1	1	2	4	1	0	3	5	2	2	4	1	5
XLOC_044545	NA	NA	NA	9	8493331	8543821	1	novel	XLOC_044545	XLOC_044545	0	0	0	0	0	0	0	0	0	0	0	0	0	0	0	0	0	0	0	0	0	0	0	0	0	0	0	0	0	0	0	0	0	0	0	0	0	0	0
XLOC_044674	NA	NA	NA	9	21149991	21155116	1	novel	XLOC_044674	XLOC_044674	6	2	4	2	1	2	3	3	7	1	1	2	3	1	2	6	2	4	3	3	2	1	2	1	4	1	2	0	4	2	3	0	3	1	2	2	1	2	0
XLOC_044818	NA	NA	NA	9	37158686	37160660	1	novel	XLOC_044818	XLOC_044818	0	0	0	0	0	0	0	0	0	0	0	0	0	0	0	5	0	0	0	0	0	0	0	0	0	0	0	0	0	1	0	0	0	0	0	0	0	0	0
XLOC_045126	NA	NA	NA	9	56062025	56074889	1	novel	XLOC_045126	XLOC_045126	51	15	12	16	3	11	14	14	19	6	9	6	10	6	7	34	8	8	9	5	12	9	14	5	8	7	6	5	22	14	7	6	8	22	14	8	7	7	10
XLOC_045160	NA	NA	NA	9	57769281	57773154	1	novel	XLOC_045160	XLOC_045160	46	15	20	22	21	15	16	13	25	12	21	15	13	13	21	56	18	15	15	18	14	14	16	14	15	20	11	16	18	18	14	17	20	18	20	16	12	10	24
XLOC_045231	NA	NA	NA	9	63758003	63760639	1	novel	XLOC_045231	XLOC_045231	39	17	16	18	13	14	17	22	33	20	14	7	14	16	24	62	14	12	11	17	18	13	29	16	22	20	18	20	27	21	22	22	21	30	18	27	23	13	10
XLOC_045286	NA	NA	NA	9	67634097	67638872	1	novel	XLOC_045286	XLOC_045286	9	2	0	4	1	1	0	3	3	2	1	1	2	5	3	7	2	0	2	1	4	1	4	0	4	2	3	2	6	1	2	3	2	1	2	3	1	1	2
XLOC_045429	NA	NA	NA	9	80017903	80037221	1	novel	XLOC_045429	XLOC_045429	0	0	0	0	0	0	0	0	78	39	0	0	0	0	0	114	31	0	0	0	0	0	0	0	0	28	0	0	0	46	0	0	0	0	0	0	0	0	0
XLOC_045468	NA	NA	NA	9	83877794	83886253	1	novel	XLOC_045468	XLOC_045468	115	27	41	28	31	30	24	38	42	24	22	23	32	19	28	93	21	15	16	19	24	15	19	26	26	15	22	11	34	34	32	22	46	52	43	28	25	23	19
XLOC_045836	NA	NA	NA	9	115356791	115370643	1	novel	XLOC_045836	XLOC_045836	5	1	1	4	3	2	4	4	3	3	4	5	3	8	2	12	3	1	3	2	3	0	5	2	0	2	2	5	0	4	6	1	0	7	3	3	4	2	3
XLOC_045955	NA	NA	NA	9	123925021	123929437	1	novel	XLOC_045955	XLOC_045955	12	3	11	6	8	5	5	9	8	13	7	8	6	2	16	21	2	3	6	7	3	5	5	5	8	6	13	9	8	7	14	12	8	6	2	4	9	5	8
XLOC_045972	NA	NA	NA	9	3527538	3532658	-1	novel	XLOC_045972	XLOC_045972	40	5	14	11	11	10	11	9	15	13	13	8	9	7	14	23	5	15	2	6	12	3	10	8	2	8	8	6	14	6	8	4	5	12	9	10	6	6	4
XLOC_046466	NA	NA	NA	9	48459191	48468352	-1	novel	XLOC_046466	XLOC_046466	169	47	47	25	46	30	39	39	64	35	26	27	41	27	50	165	24	33	28	37	24	37	34	26	29	33	38	20	44	41	39	43	67	61	48	40	27	20	31
XLOC_046485	NA	NA	NA	9	50359941	50364175	-1	novel	XLOC_046485	XLOC_046485	11	2	3	1	7	5	2	6	10	2	2	2	5	1	1	1	3	2	3	1	1	1	0	2	0	1	0	2	1	0	2	1	1	1	2	0	1	1	2
XLOC_046737	NA	NA	NA	9	72790382	72791977	-1	novel	XLOC_046737	XLOC_046737	20	1	2	6	2	5	5	1	3	3	5	2	5	7	10	11	2	1	1	8	6	3	3	7	4	3	8	5	7	7	7	4	3	1	3	7	5	4	1
XLOC_047263	NA	NA	NA	9	119399838	119402067	-1	novel	XLOC_047263	XLOC_047263	22	4	4	7	1	9	15	9	16	4	4	3	3	6	12	21	6	4	7	9	7	2	6	7	6	3	5	13	3	4	5	7	6	6	10	7	7	2	3
XLOC_047415	NA	NA	NA	GL456366.1	44253	47061	-1	novel	XLOC_047415	XLOC_047415	14	5	4	7	5	4	9	7	9	5	5	6	12	3	7	14	3	4	4	6	2	4	4	5	3	8	5	5	5	8	4	3	9	14	10	11	9	6	10
XLOC_047460	NA	NA	NA	JH584304.1	25809	32999	1	novel	XLOC_047460	XLOC_047460	75	87	22	12	156	13	7	28	19	9	18	21	19	11	20	41	11	1	9	2	6	3	3	3	10	15	7	2	13	31	13	13	7	5	4	13	6	8	2
XLOC_047630	NA	NA	NA	X	20405743	20411697	1	novel	XLOC_047630	XLOC_047630	34	13	14	5	12	10	9	13	12	3	9	9	2	7	12	20	6	7	5	3	7	5	9	10	9	6	4	0	8	7	6	10	7	10	10	5	5	3	16
XLOC_047916	NA	NA	NA	X	61210357	61292471	1	novel	XLOC_047916	XLOC_047916	15	25	11	1	30	0	1	16	32	4	10	5	5	8	35	10	7	0	5	4	0	1	5	3	6	6	5	2	0	12	7	7	0	0	4	7	5	2	4
XLOC_048197	NA	NA	NA	X	99455928	99457582	1	novel	XLOC_048197	XLOC_048197	18	1	6	1	3	2	7	6	9	4	7	1	2	3	8	13	2	3	5	6	3	4	1	2	5	8	0	2	9	6	6	4	4	6	7	2	3	2	8
XLOC_048310	NA	NA	NA	X	106486755	106494042	1	novel	XLOC_048310	XLOC_048310	7	3	2	2	3	1	1	2	2	0	3	1	1	0	2	5	2	2	0	0	1	1	1	2	2	6	0	0	2	3	0	1	3	3	2	3	0	0	2
XLOC_048468	NA	NA	NA	X	134724647	134730285	1	novel	XLOC_048468	XLOC_048468	3	2	3	4	1	2	1	5	1	1	0	0	4	3	2	0	0	2	1	0	5	2	0	1	1	3	0	1	0	1	5	1	0	2	5	0	1	1	1
XLOC_049205	NA	NA	NA	X	56277118	56293162	-1	novel	XLOC_049205	XLOC_049205	27	47	14	2	20	1	4	13	46	7	21	16	12	22	33	36	7	7	11	5	4	3	3	5	10	17	15	7	2	13	4	10	3	1	10	16	5	1	6
XLOC_049514	NA	NA	NA	X	95960475	95968697	-1	novel	XLOC_049514	XLOC_049514	1158	352	317	310	346	314	339	458	667	364	290	289	373	340	466	1031	263	258	248	302	321	323	344	316	279	354	358	154	388	388	362	354	448	437	418	361	212	253	253
XLOC_049544	NA	NA	NA	X	101089535	101097680	-1	novel	XLOC_049544	XLOC_049544	27	6	13	4	10	5	2	4	4	7	5	5	9	12	8	22	5	4	4	7	5	4	3	5	5	7	4	3	8	9	4	13	6	8	9	4	2	6	7
XLOC_049610	NA	NA	NA	X	105328876	105339492	-1	novel	XLOC_049610	XLOC_049610	117	21	28	29	38	23	16	49	51	19	18	28	22	18	25	89	23	19	20	22	19	21	37	26	17	22	21	3	27	35	39	29	47	42	34	25	14	18	25
XLOC_049868	NA	NA	NA	X	144312833	144317803	-1	novel	XLOC_049868	XLOC_049868	12	2	3	3	6	5	6	4	12	5	2	5	5	4	5	19	4	6	2	5	12	5	3	6	4	7	13	5	4	7	5	10	3	3	7	5	2	3	2
XLOC_049898	NA	NA	NA	X	150508925	150514535	-1	novel	XLOC_049898	XLOC_049898	95	26	25	15	21	16	19	25	27	14	9	21	29	13	15	79	14	20	12	10	16	9	9	13	17	19	7	4	12	25	20	14	49	38	24	18	10	15	7
XLOC_050757	NA	NA	NA	Y	90741731	90746296	1	novel	XLOC_050757	XLOC_050757	9	4	5	7	4	6	7	6	1	0	3	2	5	0	10	7	0	2	0	2	0	1	7	5	2	1	0	1	7	2	3	1	3	9	22	0	2	0	1
[truncated: 183 more columns]

## Sheet: Fig. 2a
Sample	PC1	PC2	PC3	PC4	PC5	PC6	PC7	PC8
Psph_het1	-25.9318	-0.649213	34.7818	-23.1518	5.36808	-8.00378	1.81677	-1.08885
Psph_het2	-40.1206	-2.0075	15.2869	-28.0052	7.36199	-4.65899	2.13485	0.765764
Psph_het4	-55.3535	-6.55436	54.0277	-16.0837	9.96318	0.490025	2.85163	4.31278
Psph_het5	-41.6337	-7.57592	31.7101	-18.3521	8.40432	-8.61945	-2.80098	-0.0502085
Psph_het6	-77.4402	-21.8303	5.12087	-20.9735	19.0194	-3.21808	10.5199	-2.24165
Psph_het7	-74.1294	-24.3671	2.83546	-18.8781	18.1295	-1.0261	10.0129	-2.69103
Psph_hom1	-30.5941	-0.377053	41.3177	-21.3628	8.5982	-13.0415	4.32363	-3.10959
Psph_hom2	-81.3008	-10.3179	20.6089	-20.9691	14.3574	-3.05916	-0.452085	1.22314
Psph_hom3	-49.0828	-3.22612	45.1053	-15.9501	10.2491	-7.512	0.134441	-0.493726
Psph_hom4	-41.9107	-9.44776	43.0347	-16.736	6.43821	1.46481	-0.833282	1.91411
Psph_hom5	-61.538	-23.6101	34.9174	-16.2062	16.2776	2.29264	13.8911	-0.433981
Psph_hom6	-65.8127	-22.023	34.2081	-14.3852	16.5107	-1.63758	12.5153	-4.38795
Psph_hom7	-47.9879	-4.31602	39.7219	-21.2988	12.8924	-5.70043	8.79569	2.99332
Psph_wt1	-24.0286	-16.4231	18.8998	-19.9352	9.43732	-9.17685	4.78261	-0.25613
Psph_wt2	-72.4101	-21.2815	27.9691	-16.4733	18.8011	-2.83203	10.0922	-3.94708
Psph_wt3	-64.7047	-10.4206	14.9844	-22.5086	13.6326	-6.5391	-3.22824	0.1425
Psph_wt4	-55.1062	-5.98779	17.9035	-21.126	10.3069	-5.74784	-2.98688	-0.789586
Psph_wt6	-25.418	-4.27624	51.53	-15.3136	3.31814	-3.8942	-0.128672	0.479537
Psph_wt7	-57.7431	16.0851	30.8024	-28.6113	6.72509	-4.62978	-3.43807	-2.90226
Bap1_het1	5.22715	3.18063	19.5596	-7.68043	-9.81543	-12.2499	10.8835	-7.07823
Bap1_het2	4.05518	4.43719	4.86907	-11.3697	-10.6982	-14.099	12.9535	-2.33199
Bap1_het3	4.24247	-0.315983	-12.1663	-13.1863	-11.5652	-6.87349	8.72221	1.26616
Bap1_hom1	5.52836	-10.7467	51.7851	3.35846	-19.3748	26.5832	20.9926	11.0949
Bap1_hom2	6.18291	-6.43858	51.0844	2.41763	-16.9274	19.395	19.823	6.38631
Bap1_wt1	1.78177	-0.382224	-9.08781	-12.6756	-11.4396	-4.67335	7.12435	-0.493114
Bap1_wt2	5.08754	1.64632	-0.130049	-11.1391	-10.6195	-10.5943	10.383	-3.85814
Bap1_wt3	3.16922	1.6542	-7.16551	-12.6251	-11.8088	-8.12957	11.4101	1.56296
Ehmt1_het1	19.0946	-6.33815	-9.27383	9.21211	6.75058	0.80207	6.27145	0.523972
Ehmt1_het4	4.5258	0.546872	-11.8674	10.2583	4.35643	2.85738	2.34875	0.311689
Ehmt1_het5	2.32265	9.67624	-5.11957	7.50414	4.99171	-0.24079	-6.17851	-0.306068
Ehmt1_het6	1.28367	8.33379	-2.76608	7.17938	5.93139	-0.634931	-5.40603	-1.37226
Ehmt1_hom1	2.8034	9.61105	49.3334	11.1091	3.46769	16.3963	2.00512	4.99501
Ehmt1_hom2	2.57566	8.24195	48.6964	13.1361	6.58438	6.90951	3.76466	3.59672
Ehmt1_wt1	0.969584	5.17833	-6.93543	11.1148	4.36311	1.153	4.97071	-2.38728
Ehmt1_wt2	22.2601	-4.11082	-8.59138	7.33392	7.83598	2.23959	5.89501	-0.139934
Ehmt1_wt3	16.5263	-6.38541	-10.022	8.4196	6.45199	3.81495	4.94767	1.18851
Ehmt1_wt4	9.04891	8.06935	16.6796	12.1847	7.21685	-5.75743	-4.00705	-3.77038
Hira_het1	0.208167	31.0316	-11.4548	-1.52817	7.74471	6.96055	-9.55605	-0.713441
Hira_het2	11.5115	5.33906	13.0366	10.3305	3.51129	-4.96435	-4.28938	-3.87361
Hira_het3	3.53204	27.4711	-10.7741	0.194644	7.07391	6.13435	-10.8701	0.407297
Hira_het4	7.75436	2.0911	6.90834	10.4011	2.44123	-2.91948	0.987143	-3.25986
Hira_het5	0.453318	36.1076	-3.34021	-1.9845	8.61438	7.74629	-9.08278	-2.08632
Hira_het6	-5.63039	32.2311	-4.54736	0.230661	8.21163	5.86252	-11.0798	-1.34856
Hira_hom1	19.7276	-10.3258	25.5769	14.9042	-2.41344	19.4624	7.34383	4.94899
Hira_hom2	3.52169	34.5544	33.396	4.12032	2.54849	22.9537	-7.2483	3.96782
Hira_hom3	13.7185	3.30083	32.2725	12.6628	-2.47338	21.2206	-5.0381	6.52533
Hira_hom4	14.3551	9.2885	42.0424	10.1477	-0.181592	20.1471	4.05134	4.92482
Hira_hom6	10.4978	7.47098	42.397	14.0663	1.07633	7.07001	-0.335559	-1.05424
Hira_hom7	11.1109	3.4754	46.1689	16.1735	-0.186867	13.4183	1.86722	2.79947
Hira_wt2	7.52963	13.2639	-3.61947	3.87317	5.79457	-0.380114	-2.31217	-1.31545
Hira_wt3	-2.82677	32.3909	-5.13819	-1.22258	6.5759	5.25546	-10.8959	-1.87325
Hira_wt4	2.97528	18.3378	1.82586	3.58203	4.99683	-1.3815	-6.25313	-3.15817
Hira_wt5	2.96311	16.4323	3.97898	3.57028	6.92635	-2.55868	-2.04561	-3.69247
Hira_wt6	-0.954697	40.924	-10.8089	-3.04586	9.35651	8.93864	-12.4407	-0.396751
Supt3_het1	-8.68739	5.81633	-0.383462	-26.6659	0.0725211	-5.29778	-17.7201	10.2156
Supt3_het2	-10.4208	19.835	-0.804594	-29.0303	-4.29785	-4.83575	-14.0125	4.34906
Supt3_het3	5.19522	-11.7355	1.14498	-17.4478	0.417866	-4.96763	-5.37041	5.80211
Supt3_het4	10.9507	-18.7438	-14.262	-19.958	1.6937	1.82205	-2.32302	12.5184
Supt3_hom1	-6.83295	4.97703	50.1059	-16.7294	-6.34222	12.5525	-11.2682	13.8455
Supt3_hom2	-7.37845	7.48014	43.8437	-17.7984	-9.73184	15.3958	-14.3322	11.1408
Supt3_hom3	-15.6755	13.7665	69.5834	-14.5868	-4.84648	8.27169	-3.23917	5.40405
Supt3_hom4	-11.8692	11.1074	53.1158	-14.4129	-6.51075	5.27856	-10.6797	4.61598
Supt3_wt1	11.2613	-15.3228	-8.79189	-22.6747	2.70276	-4.09925	-6.76198	15.6408
Fcho2_het1	-4.94877	28.8032	-11.3848	-2.25722	6.6462	5.06394	-9.15767	0.935275
Fcho2_het2	-33.9065	39.2911	1.27368	3.3377	-10.1698	8.22291	13.293	-9.34457
Fcho2_het4	1.65143	12.2953	3.69815	7.47136	4.11762	-2.51671	-7.28062	-1.81766
Fcho2_het5	-7.21367	30.2072	-2.91471	-0.23728	6.98314	4.40463	-10.683	-1.83179
Fcho2_het6	-16.9525	30.2971	13.7392	3.8035	6.27347	2.78081	-7.64856	-3.17668
Fcho2_hom1	12.2729	-12.6316	33.2075	13.5156	-4.93665	27.8348	8.31092	9.22693
Fcho2_hom2	0.780216	12.3191	22.3612	5.97602	-2.89575	21.2972	-7.01262	5.43094
Fcho2_hom3	15.8091	-8.78868	48.9296	16.3113	-1.87656	20.1739	10.3921	6.48654
Fcho2_hom4	12.8713	-11.0096	41.8356	17.328	-2.43839	22.9932	9.86447	6.84693
Fcho2_hom5	-1.20312	17.97	47.7082	8.63672	-1.95475	30.3916	-1.03947	8.63015
Fcho2_wt1	-0.650426	16.5327	-0.979519	2.45355	5.82176	1.13384	-3.64545	-1.09906
Fcho2_wt2	-8.47524	22.3338	3.41244	2.59992	6.96814	-2.47161	-8.41409	-2.63722
Fcho2_wt4	-0.943737	31.0633	1.29057	-0.725232	5.84966	5.95837	-7.33407	-1.40919
Fcho2_wt5	-0.918405	24.9413	10.5404	5.03222	5.48446	-2.56519	-9.42139	-3.81899
Zfyve20_het1	6.46031	-8.27824	-6.39586	9.10553	1.64309	-1.88356	3.51802	-1.45353
Zfyve20_het2	13.5399	-10.4903	-8.71786	7.57314	2.11141	0.425203	7.25567	-0.217935
Zfyve20_het3	3.64296	-3.37917	-13.7418	5.86666	1.35091	2.07922	-2.78938	0.957216
Zfyve20_het4	14.3261	-11.0818	-17.629	6.79338	1.89079	3.83139	6.89179	1.37842
Zfyve20_het5	5.98671	-2.80086	-13.8188	5.60565	1.82834	1.58784	-2.58375	1.45403
Zfyve20_het6	2.89514	1.76082	-5.86869	6.76353	2.19777	-0.563166	-4.42572	-1.18869
Zfyve20_hom1	11.3063	-10.3288	35.0639	15.2282	-3.58062	20.7479	10.1752	6.19152
Zfyve20_hom2	15.2861	-10.3491	-14.1847	6.40166	2.45599	2.34522	7.75193	1.58405
Zfyve20_hom3	-0.401715	9.44162	44.5952	11.6385	-2.1142	14.7715	2.01149	1.69631
Zfyve20_wt1	11.4939	-11.1696	-0.228982	10.9596	2.57555	-3.99571	7.55783	-3.51811
Zfyve20_wt2	1.74024	-1.37124	-5.50624	9.19171	2.14744	-2.9555	-5.2769	-1.02597
Zfyve20_wt3	4.97727	-4.49195	-13.8213	6.67512	0.613321	3.18556	-2.08968	1.99345
Zfyve20_wt4	8.60844	-3.92884	-16.0801	5.7079	1.66215	4.0753	-1.84781	2.94186
Zfyve20_wt5	14.2644	-11.6248	-11.624	8.19347	2.13351	1.79296	6.86846	0.273702
Zfyve20_wt6	8.57945	-10.5119	-13.4529	6.77117	2.08072	1.97876	6.72059	0.880034
Zfyve20_wt7	7.13493	0.272373	-8.11125	7.08177	2.29411	-1.3615	-3.65551	-0.644017
Gpr107_het1	20.1516	-8.23018	2.76779	10.9447	5.89379	-2.96518	5.65786	-2.3836
Gpr107_het2	20.5094	-9.04453	-6.5074	9.52659	5.6833	1.22833	6.17247	-0.446138
Gpr107_het3	24.5639	-8.58558	-5.6076	9.23424	6.4263	2.5739	5.85668	0.255127
Gpr107_het4	11.1917	-0.494307	-5.30518	8.88147	6.50623	-2.99067	-3.21894	-1.49179
Gpr107_het5	8.68658	0.235032	-2.23805	7.08785	6.46147	-0.567559	-3.19432	-1.02034
Gpr107_hom1	19.0452	-8.16662	25.9849	12.8823	4.61895	5.22103	8.88973	-1.3707
Gpr107_hom2	14.96	-6.24787	23.6197	11.3359	4.97519	1.51758	7.65094	-2.58363
Gpr107_wt1	12.6194	2.58742	9.61353	10.4167	5.79234	-6.08708	-4.26226	-3.82298
Gpr107_wt2	9.35505	-4.74882	1.60836	8.64471	7.39148	-1.82378	4.11318	-1.74453
Gpr107_wt3	22.8304	-9.70028	-3.55561	10.1456	6.20611	3.38082	8.04275	0.252238
Gpr107_wt4	11.484	-1.73533	-19.3894	7.80549	4.31395	4.12156	-5.31473	4.02635
Dhx35_het1	1.93076	-11.9871	-9.63817	-7.70565	-11.3882	1.53477	2.32281	-5.42722
Dhx35_het2	4.76539	-13.9072	-13.6392	-7.11178	-11.1357	1.65668	3.09541	-4.6139
Dhx35_het3	-6.11247	3.68775	4.72914	-8.14394	-12.2971	-4.82518	-9.45575	-7.34924
Dhx35_het5	-5.62018	-8.17562	7.63738	-2.28803	-10.5051	-3.58419	-4.58799	-6.79955
Dhx35_het6	-4.77509	-9.34023	22.9008	1.66017	-9.81936	-8.20387	-5.08976	-8.1935
Dhx35_het7	-4.10778	-9.13829	9.25472	-1.51282	-11.2108	-4.97991	-7.20543	-6.76653
Dhx35_het8	-4.34168	-6.94154	11.3836	-1.71077	-10.0085	-8.1329	-6.96514	-8.30784
Dhx35_het9	-4.82713	-0.503296	4.78162	-6.89948	-10.8616	-6.51918	-7.30972	-6.84588
Dhx35_hom1	3.66187	-20.4532	9.88903	0.013894	-19.0265	31.7397	-3.74524	9.70718
Dhx35_hom2	-5.53134	-20.7748	12.7361	3.47084	-20.1472	34.0633	-5.78082	12.5324
Dhx35_hom3	-8.16976	-6.57643	23.1279	-1.65046	-17.7564	15.2522	-10.3446	0.240905
Dhx35_hom4	3.22883	-19.5724	8.99752	1.34471	-13.4998	8.239	-1.09035	0.235838
Dhx35_hom5	1.7892	-19.2379	40.0209	8.66587	-11.9505	7.68237	3.44544	-3.39591
Dhx35_hom6	6.1215	-16.8375	20.7994	-0.421684	-16.3058	20.818	1.76046	3.4706
Dhx35_hom7	3.3301	-24.7225	21.9743	6.01152	-12.7181	18.069	0.22273	3.05416
Dhx35_wt1	1.96849	-14.2432	-15.007	-6.61999	-12.2382	4.13196	0.0839089	-3.00708
Dhx35_wt2	-6.0771	-0.828466	4.29411	-5.62509	-12.6524	-5.34864	-8.70086	-6.84096
Dhx35_wt3	-5.52528	1.38128	7.70256	-6.62483	-12.588	-5.8906	-8.33137	-7.56139
Dhx35_wt4	-3.26311	-3.39709	4.41515	-5.87427	-11.5851	-5.8175	-8.02118	-7.58953
Dhx35_wt5	-8.51924	0.829107	25.1112	-2.33284	-12.3112	-6.65397	-7.82073	-9.98678
Dhx35_wt6	2.91687	-11.2018	5.34541	-2.16452	-9.51173	-6.50149	0.466397	-8.29831
Nadk2_het1	-5.74957	-21.3857	-33.635	-5.4864	-4.40019	13.8718	4.95113	-0.156039
Nadk2_het2	-4.75599	-8.92345	11.9232	1.43255	-0.318847	-4.99449	1.72048	-7.51799
Nadk2_het3	1.14548	-18.0032	-10.7492	0.823343	-3.39799	0.880358	5.80737	-1.93182
Nadk2_het4	-5.15105	-5.14899	-5.83962	-5.56558	-5.75613	-3.552	-6.32949	-4.5409
Nadk2_het5	-3.96783	-12.4372	-11.9034	3.09261	2.62926	1.72592	-1.3021	-2.11588
Nadk2_het6	-4.5056	-6.30034	10.73	3.4169	-0.742585	-0.535699	-3.08276	-4.27543
Nadk2_hom1	-3.44416	-24.8431	3.75147	4.32389	-12.4928	45.0594	1.69514	18.9303
Nadk2_hom2	-19.4091	-6.81007	14.3032	0.0748705	-12.7535	25.8517	-10.7213	8.309
Nadk2_hom3	-3.20634	-11.3408	6.14196	2.68136	-8.52265	19.4167	1.46978	5.33646
Nadk2_hom4	1.21833	-19.4246	5.06567	0.241606	-11.9144	26.183	3.03185	10.3203
Nadk2_hom5	0.925053	-18.1895	10.7263	3.5805	-11.264	21.0604	2.00848	7.66983
Nadk2_hom6	-3.13119	-15.1523	11.6894	1.27928	-16.5303	33.6761	-7.93262	16.3118
Nadk2_wt1	2.21484	-19.5789	-24.4576	2.06402	4.48842	10.3709	8.97866	-1.82189
Nadk2_wt2	-0.689386	-18.2979	-10.9089	-0.98751	-1.81918	2.20379	4.53274	-4.19896
Nadk2_wt3	-4.11884	-0.212152	1.63823	-7.4516	-5.26333	-4.27652	-8.22013	-4.90848
Nadk2_wt4	-13.9506	1.6222	6.8749	-6.83442	-4.43884	-6.11633	-6.44083	-8.63307
Nadk2_wt5	-13.5434	3.04845	15.7716	-1.09989	-1.55341	-3.09631	-2.56537	-7.08294
Nadk2_wt6	4.06107	-14.5412	-13.4471	-1.87811	-1.53016	3.2038	6.37495	-1.194
Mad2l2_het1	2.36093	0.106045	-5.56709	7.35804	2.01672	-1.11174	-3.59159	-0.396807
Mad2l2_het2	3.99125	1.95974	-3.25027	6.07856	2.69813	-3.97626	-1.86979	-0.958843
Mad2l2_het3	0.200931	2.985	0.555858	8.15754	2.19016	-4.12233	-4.48608	-2.18562
Mad2l2_het4	0.603413	5.44467	-7.0885	6.53631	3.62475	-3.75284	-3.5539	-0.447815
Mad2l2_het5	15.0712	-10.2924	19.0505	13.0259	3.60748	-2.1314	14.3091	-3.97487
Mad2l2_het6	3.66849	-9.74507	-4.46449	8.66086	4.03578	-2.68092	10.2686	2.68778
Mad2l2_het7	14.879	-7.72689	5.59528	9.18792	3.15769	-0.706767	12.2872	-3.63264
Mad2l2_hom1	-2.47141	5.81077	32.4159	13.2386	3.4108	-5.45502	-1.20972	-4.80872
Mad2l2_hom2	5.48923	10.2501	26.3766	10.8704	3.12149	-6.70393	-2.36785	-3.91849
Mad2l2_hom3	16.8918	6.67049	62.4474	7.47787	7.79912	-1.79477	29.0002	4.36644
Mad2l2_hom4	9.08648	-0.99325	27.7426	11.1667	3.2361	-2.13782	10.9216	-3.23062
Mad2l2_wt1	6.47858	-0.969817	-12.5195	6.82188	2.11169	0.0424574	-2.58271	1.32674
Mad2l2_wt2	0.299143	2.65386	-10.2821	4.94383	2.43223	-1.11242	-4.24293	1.39754
Mad2l2_wt3	15.2196	-8.18841	23.2622	12.6373	3.34252	-0.745202	15.9998	-4.74761
Mad2l2_wt4	8.40438	-2.80843	0.893882	7.14952	2.97502	1.41877	5.01746	-0.444769
Mad2l2_wt5	10.1868	-7.61283	-7.7381	7.76926	2.38603	-0.370377	6.75062	-0.21764
Kif3b_het1	-28.5017	-16.6861	7.13416	-21.2591	9.03493	-1.79189	7.88987	2.65101
Kif3b_het2	-66.3316	-9.99166	-2.56705	-26.5307	13.5238	-0.97923	-1.35252	4.48109
Kif3b_het3	-45.4278	-9.71957	7.83281	-21.7197	8.95977	-5.32844	-2.45668	2.238
Kif3b_hom1	-34.1118	-11.3282	38.6084	-21.0149	-1.28296	27.2739	-1.0184	14.8273
Kif3b_hom2	-19.1452	-19.3361	39.9032	-15.3475	0.3752	21.6779	10.3325	10.2593
Kif3b_hom3	-40.2876	-22.8497	19.2713	-18.0562	2.34681	26.5725	4.63452	14.0649
Kif3b_wt2	-20.6507	-4.27428	29.6483	-19.8875	4.74114	-5.57748	1.53704	1.26634
Kif3b_wt3	-65.5273	-11.434	-6.43495	-25.648	12.5947	0.399668	-2.006	5.58901
Ift140_het1	1.53704	3.53958	-12.4206	-15.0234	-12.9099	-6.87996	8.58288	2.57804
Ift140_het2	2.35069	2.27018	-1.84935	-11.5122	-10.4792	-8.26795	10.8493	0.0829737
Ift140_het3	5.43371	2.06412	-3.31418	-11.993	-10.8929	-9.47519	8.55981	0.129561
Ift140_het4	2.6478	2.84575	5.5661	-9.28658	-10.5889	-12.7544	11.063	-2.95056
Ift140_het5	2.40877	-5.42861	38.552	-2.7984	-19.929	29.6755	13.5938	10.8826
Ift140_hom1	2.51771	3.56651	-6.13367	-13.8095	-11.0076	-7.85691	11.7275	1.36852
Ift140_hom2	2.90236	2.83755	-15.1373	-15.1533	-11.7621	-7.28086	10.3861	4.13435
Ift140_hom3	4.48628	1.88245	18.7678	-7.30264	-8.83523	-9.57003	11.3515	-6.47697
Ift140_hom4	0.905225	3.11385	14.7867	-7.71447	-10.9797	-8.24994	10.385	-4.51877
Ift140_hom5	1.82418	2.54395	7.08329	-9.29424	-11.371	-7.94045	8.87296	-1.88223
Ift140_wt1	2.22228	5.9931	-13.5779	-16.2845	-13.9356	-7.76087	8.58887	4.49272
Ift140_wt2	2.59451	3.10975	-12.5707	-14.3665	-13.1664	-5.07362	7.37766	2.99882
Fam160a_het1	19.9188	-7.7939	15.5567	14.1579	3.80467	-4.41448	6.90206	-5.0695
Fam160a_het2	13.1193	-2.3587	3.39588	11.3527	5.53638	-3.69829	-2.73523	-2.64064
Fam160a_het3	10.7686	5.93963	10.8275	11.4365	4.84868	-6.39229	-5.06801	-4.74969
Fam160a_het4	2.18096	7.95401	6.97128	13.4511	-0.232675	1.52177	-2.64505	-6.00187
Fam160a_hom1	13.6356	-6.02361	21.2471	15.0188	1.52422	2.57144	5.72164	-1.87258
Fam160a_hom2	5.26401	-5.11029	25.9646	18.0932	-2.57923	13.7153	7.14375	3.14557
Fam160a_hom3	15.8759	-9.55075	23.0162	14.4688	-1.97043	17.7769	5.23752	3.81344
Fam160a_hom4	12.2796	-0.195891	20.9662	12.947	3.69001	0.162028	-0.750135	-3.29125
Fam160a_wt2	20.2856	-5.85352	16.2896	13.2014	4.6279	-5.23323	6.2312	-4.75845
Fam160a_wt3	22.5747	-9.16221	0.742489	10.92	4.89228	-1.12298	6.81417	-3.2306
Pigf_het1	15.1866	-16.2119	6.93496	-20.8937	5.17982	-7.63702	2.52999	6.37566
Pigf_het2	3.60521	-6.34241	17.8594	-18.6846	3.15835	-8.55615	-1.10314	0.283183
Pigf_het3	6.21829	-6.35143	-1.0651	-21.1714	4.24473	-5.10719	-7.79574	6.77707
Pigf_het4	5.5157	-10.1707	1.13379	-22.0505	3.40992	-5.30666	-6.538	6.44317
Pigf_het5	1.03841	-13.5614	-9.55102	-23.0738	1.51703	-0.471271	-7.41834	6.17034
Pigf_het6	7.59828	-16.7308	-7.67772	-20.4662	3.79356	1.16322	3.44604	4.58748
Pigf_het7	12.2695	-18.5625	-1.35884	-20.3916	5.25642	-4.03038	2.60813	8.02288
Pigf_hom1	6.753	-15.2761	35.6864	-17.6192	-1.05585	12.2802	0.49936	12.1932
Pigf_hom2	-4.70944	-9.69154	24.4676	-19.1702	-7.65573	25.0319	-11.419	14.4812
Pigf_hom3	-0.105256	-5.50005	20.9109	-19.6306	-2.7102	8.63391	-9.9261	9.60687
Pigf_hom4	0.247724	-10.9511	24.5481	-20.8817	-7.92712	30.5174	-10.3187	17.5903
Pigf_hom5	0.958892	-9.67447	-1.54964	-21.5699	-0.706699	6.73096	-8.36382	8.7137
Pigf_hom7	8.41923	-15.0875	7.75454	-18.6435	1.2687	4.22665	0.986219	8.45711
Pigf_wt1	12.2588	-18.5457	-9.45584	-21.9174	3.33077	2.1798	3.67448	7.17206
Pigf_wt2	7.4186	-14.5671	-6.93201	-21.0487	3.56553	0.502043	2.41263	3.58588
Pigf_wt3	2.27605	-6.15618	-4.34291	-24.0593	2.9544	-3.39127	-8.36834	6.42379
Pigf_wt4	6.83796	-6.7664	5.3312	-21.3224	3.44753	-8.18142	-7.00667	6.36633
Pigf_wt5	1.92126	-11.5615	-10.6073	-22.0294	2.0206	1.59195	-5.72057	6.2399
Pigf_wt6	8.73604	-18.6451	1.31833	-18.9952	4.30682	-4.9499	2.2581	4.78893
Pigf_wt7	14.8066	-20.032	-8.88715	-21.0113	5.81183	0.111112	3.93738	10.6276
Brd2_het1	14.0464	-14.8978	-23.6648	-10.9234	-8.81714	5.6254	6.49534	2.74884
Brd2_het2	14.9898	-15.0388	-13.5793	-7.70986	-8.50625	1.37558	5.23827	0.675691
Brd2_het3	11.5105	-12.367	-10.1314	-7.49146	-8.49944	-1.44212	5.14864	0.239261
Brd2_het4	7.94847	-5.23669	-1.30909	-9.98589	-8.61525	-4.28667	4.05794	-2.26716
Brd2_het5	12.3054	-14.7474	-13.9489	-6.34393	-9.33671	0.321173	2.11535	0.795605
Brd2_het7	14.6621	-22.2257	-15.0215	-9.37624	-16.7151	34.4618	2.76344	16.0018
Brd2_hom1	1.37729	-7.14214	22.3156	1.5517	-11.8326	-6.3847	-8.30183	-3.97409
Brd2_hom2	2.84808	-7.93588	15.4709	0.290234	-11.4922	-8.5067	-8.72299	-3.3913
Brd2_hom3	-0.215538	-1.62471	25.7498	-1.48894	-12.1241	-3.86301	-7.28126	-3.36767
Brd2_hom4	1.80738	-14.3553	31.3163	8.41352	-12.7933	2.90237	-5.90201	-0.318448
Brd2_hom5	8.60496	-20.4171	17.7948	7.15904	-8.57628	-6.87672	0.85265	-3.77838
Brd2_wt1	2.57469	-2.01568	-2.38804	-11.011	-9.85103	-3.54981	-4.84134	-1.25472
Brd2_wt2	1.86736	-3.13856	8.90459	-5.90001	-9.56217	-6.58215	-4.63266	-3.81926
Brd2_wt3	2.06648	-5.51483	-22.4174	-13.4388	-11.4908	4.52399	-7.13957	3.28408
Coq4_het1	24.7433	-10.6952	7.00879	10.1316	4.642	-4.66608	7.7498	-3.84628
Coq4_het2	24.6721	-14.1864	-8.16437	8.19615	6.14589	1.53889	9.93942	-1.30612
Coq4_het3	8.2984	-2.73338	-17.6344	5.92184	3.9983	4.03341	-5.00696	4.68992
Coq4_het4	10.9552	-1.78643	-7.86507	6.50612	5.72025	1.5382	-1.43654	2.8091
Coq4_het5	25.0446	-8.86541	-5.10464	5.29541	3.88136	0.275082	3.84705	-0.963466
Coq4_het6	12.8213	-2.12339	5.39997	9.59621	0.565515	-1.24064	3.05882	-3.64875
Coq4_het7	26.7067	-10.278	17.1086	9.82808	5.59874	-4.36319	8.52672	-5.40417
Coq4_het8	16.4627	1.63042	17.596	10.5004	5.64048	-8.30318	-4.53384	-5.91105
Coq4_het9	21.0726	1.43906	41.3442	9.07751	0.520564	3.08316	-3.80724	1.31006
Coq4_wt1	10.8542	-7.47457	11.4739	13.3498	2.84011	-6.58677	6.09052	-3.88661
Coq4_wt2	20.4527	-12.1753	-5.54584	8.58134	4.48623	0.915652	7.08618	-0.77423
Coq4_wt3	15.3433	-4.57167	-10.2055	7.0761	4.90176	0.301163	-2.15946	0.626534
Coq4_wt4	10.6131	-2.15319	24.528	15.4095	2.30971	0.162232	-5.44843	-2.52803
Pdzk1_het1	16.7106	-14.8398	-8.60432	-11.3352	-4.38116	-0.0484905	1.11687	-1.67055
Pdzk1_het2	8.7672	-5.24935	-4.0876	-12.4115	-5.52669	-3.73381	-8.3931	-2.73535
Pdzk1_het3	6.71495	-6.55187	-3.49592	-11.3086	-6.45675	-2.68902	-9.079	-2.99801
Pdzk1_het4	11.4314	-1.85092	1.89861	-10.3136	-8.02809	-6.67867	-9.04912	-3.49903
Pdzk1_het5	18.0701	-15.6073	-6.55488	-9.72917	-4.49881	-0.902732	2.23801	-2.13802
Pdzk1_het6	17.8108	-15.3392	15.1861	-0.756701	-5.24086	-8.82796	1.1096	-6.33488
Pdzk1_het7	13.5398	-11.3933	12.9772	-6.7166	-3.42169	-8.62113	0.00495861	-8.12183
Pdzk1_het8	10.3966	-5.11266	4.61081	-11.1916	-6.16142	-6.06326	-7.43045	-5.17557
Pdzk1_het9	8.83176	-7.02427	-9.6751	-14.7286	-5.74549	-0.831524	-8.23977	-2.04261
Pdzk1_hom1	10.0294	-8.80221	19.6124	-6.63537	-2.76808	-6.98382	-1.59804	-7.22298
Pdzk1_hom2	15.9785	-10.1961	1.31536	-10.8244	-4.11481	-3.78469	-0.373032	-3.85573
Pdzk1_hom3	18.7543	-18.1427	-5.65655	-9.30718	-2.54966	-1.63983	-0.0715903	-1.54552
Pdzk1_hom4	7.93139	-9.72574	14.2082	-2.59346	-4.9577	-9.40023	-0.596083	-3.3327
Pdzk1_hom5	7.87931	-5.62628	3.17504	-10.2241	-5.41893	-5.9102	-8.81195	-3.76045
Pdzk1_hom6	8.86442	-2.24438	14.9955	-7.90269	-5.324	-11.3222	-10.1109	-7.68443
Pdzk1_hom7	15.1928	-13.8507	-14.7016	-13.2064	-4.64851	1.82553	-0.176471	-0.322856
Pdzk1_hom8	7.97807	-5.0068	7.05776	-11.1851	-5.57661	-6.56972	-8.25269	-5.45988
Pdzk1_hom9	0.267036	-4.9583	0.851635	-6.03711	-7.46729	-7.65148	-10.8807	-3.26168
Pdzk1_wt1	16.412	-15.1207	-6.10559	-9.90464	-3.50441	-2.57714	-0.463047	-2.43178
Pdzk1_wt2	4.81008	-2.69091	15.6988	-6.77845	-7.45932	-3.76782	-11.276	-4.80822
Pdzk1_wt3	12.8124	-13.4241	6.91818	-5.04168	-5.40918	-5.52257	0.375446	-4.38707
Pdzk1_wt4	1.30592	-4.11073	0.373014	-8.85006	-8.11616	-6.05568	-9.41649	-2.51221
Morc2a_het1	23.9971	-13.012	-13.36	7.58009	5.42952	2.33784	7.78066	0.209023
Morc2a_het2	28.1011	-13.0263	-2.23433	8.17727	5.4512	-1.48061	7.7464	-1.39367
Morc2a_het3	17.38	-8.02943	-14.4104	6.87264	4.97904	2.47539	-0.0710848	1.77684
Morc2a_het4	26.2306	-15.2173	-16.4723	6.97897	6.512	4.67744	8.92599	1.75545
Morc2a_het5	13.6758	0.0228179	1.17252	8.51702	5.9218	-2.59003	-4.06139	-1.59611
Morc2a_het6	12.4808	4.14745	15.8395	10.901	5.25568	-5.86343	-4.83334	-4.33536
Morc2a_hom2	12.4954	-1.18569	20.9323	12.7228	5.93319	-2.29997	-1.11685	-3.75553
Morc2a_hom3	10.326	-1.14638	17.1069	13.2738	5.27183	-2.39904	-3.01441	-4.32164
Morc2a_hom4	17.2363	-3.22237	2.54221	10.3175	6.84919	1.31518	-1.57155	0.528241
Morc2a_hom5	22.9422	-11.5149	6.11688	12.8308	5.93087	1.76152	8.54509	-1.03661
Morc2a_hom6	25.1099	-12.664	2.20369	11.6145	6.76902	1.66733	9.41922	-1.65488
Morc2a_wt1	25.3497	-15.6414	-12.7082	9.84851	6.23241	1.19486	8.98596	0.360525
Morc2a_wt2	12.6427	-5.72413	-15.6907	5.86117	6.18902	2.40099	-1.1539	2.57353
Morc2a_wt3	23.2572	-12.5175	-2.9411	11.0777	4.91714	-0.614307	7.78464	-1.47536
Morc2a_wt4	8.48313	2.07108	14.4267	10.5708	6.55179	-5.92027	-3.61576	-3.35472
Morc2a_wt5	13.5014	0.242969	21.8443	12.7054	6.01402	-6.49339	-2.14477	-4.23982
Morc2a_wt6	14.6898	-0.284948	18.3881	11.6345	5.66706	-3.47671	-1.47298	-3.70378
H13_het1	12.1881	-11.4343	5.18554	-3.82535	-8.71809	-6.48263	1.45726	-4.9852
H13_het3	10.1989	-8.42548	5.42305	-7.0383	-8.58968	-1.59945	4.23583	-5.40033
H13_het4	14.1802	-16.9486	11.969	0.621041	-7.55823	-6.68713	2.14056	-6.89788
H13_het5	12.3276	-9.44835	1.70839	-7.38556	-8.39819	-3.63008	2.89657	-6.32608
H13_het6	12.8783	-9.90671	4.4605	-5.70642	-8.48329	-6.18145	2.90226	-6.28027
H13_het7	3.45532	-0.397582	2.58417	-9.22081	-11.0278	-5.68394	-7.63268	-5.5418
H13_het8	1.06997	0.943872	6.79211	-9.16574	-10.1947	-7.31241	-6.39439	-6.12972
H13_het9	1.84397	5.40344	9.32241	-10.7061	-9.0187	-7.77261	-7.24173	-5.21882
H13_hom1	8.83654	-8.89561	18.666	-3.28433	-9.96794	2.80593	4.59425	-3.1587
H13_hom2	9.93254	-4.43952	16.1198	-6.13772	-9.48404	-3.99652	1.46067	-4.0048
H13_hom3	-2.56026	4.37473	14.4417	-5.50663	-13.4309	-5.56175	-10.0318	-4.71531
H13_hom4	2.75363	-3.05609	17.4292	-4.89828	-10.2698	-6.34134	-7.23435	-4.13473
H13_hom5	-0.234451	2.18764	18.1596	-5.22067	-11.4046	-7.42122	-7.5649	-5.39045
H13_wt1	1.89424	3.13886	5.55107	-11.3143	-10.4885	-4.44362	-7.65993	-4.69628
H13_wt2	10.8383	-3.92025	3.93509	-9.7558	-9.02056	-4.80686	1.7864	-4.4901
H13_wt3	14.0392	-8.88118	-5.82601	-10.7553	-8.6236	-1.88825	3.64	-4.2611
Ccdc6_het1	20.4264	-8.72203	-2.19944	10.6409	5.28368	-2.79794	4.7685	-2.37332
Ccdc6_het2	19.5758	-7.22261	13.7121	14.3963	4.50781	-5.06096	4.9434	-4.89085
Ccdc6_het3	13.8422	0.286203	-1.71486	9.39304	4.54644	-2.56139	-4.2264	-2.298
Ccdc6_het4	11.1534	-5.97906	-6.58604	11.326	4.16048	-2.33966	3.36051	-1.46352
Ccdc6_het6	14.8357	-1.60652	-10.3016	6.54296	5.45393	1.44485	-4.18213	-0.188032
Ccdc6_hom1	18.1833	-8.0858	-4.07165	11.3714	2.84057	3.75197	2.39694	1.56266
Ccdc6_hom2	13.9262	-4.58668	26.7797	15.9007	-1.2925	18.1004	-3.06398	6.01837
Ccdc6_hom3	13.7026	1.42896	17.7563	12.5914	0.102379	12.9826	-6.71586	4.13303
Ccdc6_hom4	15.3862	-6.65899	10.6296	9.49189	-7.12698	39.7026	-7.03924	17.6473
Ccdc6_hom5	13.8318	-0.52927	-0.554969	9.18398	3.23972	1.85615	-4.83453	-0.229186
Ccdc6_hom6	12.4149	-2.40361	-1.34968	9.48318	2.10597	7.88998	-5.75935	2.48436
Ccdc6_wt2	15.2651	-2.80339	-7.01798	9.06632	4.2786	0.175075	-1.7412	-0.669235
Ccdc6_wt3	14.8664	-2.91836	-2.62459	10.1414	4.7014	-2.77968	-2.12051	-1.5598
Ccdc6_wt6	10.5521	5.51073	-0.954152	9.03432	4.78649	-1.44452	-6.30665	-2.57396
Nek9_het1	-9.05329	-4.08104	3.78454	-19.1934	0.127856	-7.45845	-10.2295	1.24415
Nek9_het3	-9.07884	-10.1979	6.3184	-22.4914	4.94505	-9.11538	-5.879	2.65969
Nek9_het4	-12.365	-11.4419	-9.98492	-27.1654	4.12352	-1.48961	-8.65356	7.36019
Nek9_het5	-17.5703	-9.34436	-7.96144	-27.6585	5.43476	-1.85052	-8.81054	7.42345
Nek9_hom1	-19.2436	5.50672	20.4277	-20.3127	-0.993652	-6.50502	-11.7267	0.481221
Nek9_hom2	-17.392	-18.1972	14.1568	-17.3007	4.88837	-2.28089	-1.7003	4.84216
Nek9_hom3	-9.99756	-9.48749	3.29692	-23.573	4.78247	-5.31012	-3.15417	3.48352
Nek9_hom4	-3.85902	-13.0697	27.0205	-13.7311	1.57345	-2.15932	1.18318	3.03505
Nek9_hom5	-5.91304	-7.50061	26.1063	-17.58	2.34103	-2.89296	2.92363	1.0051
Nek9_wt1	3.85124	-16.3491	-0.732803	-18.2512	3.10379	-6.20599	-0.0601405	1.83175
Nek9_wt2	-5.40198	-15.3691	4.97271	-18.2542	4.62825	-7.32987	1.23405	0.651064
Nek9_wt3	-8.45505	-18.1018	-12.1641	-26.0786	6.41311	0.630536	2.47217	8.22709
Nek9_wt4	-14.8422	-10.5282	4.90299	-23.0423	6.02015	-7.77917	-8.12253	4.71341
Nek9_wt5	-6.91471	-8.55335	-10.3044	-22.4779	0.394472	-3.01539	-10.3431	2.963
Smg1_het1	8.93836	-5.7683	29.8811	15.818	-7.06838	36.2967	-2.41584	16.8906
Smg1_het2	6.35601	3.29345	8.30106	9.96405	1.46259	-3.40218	-3.32054	-1.65353
Smg1_het3	5.21215	0.848169	-6.55876	7.71445	1.69313	0.507864	-2.41701	2.37295
Smg1_het4	-131.428	37.285	-0.908466	26.5758	-22.8589	-7.23294	20.4679	3.15124
Smg1_het5	-75.1719	19.9376	5.09677	15.8797	-3.00705	-27.2529	9.92277	27.4281
Smg1_het6	-55.1801	9.94973	-2.4387	12.5408	-0.999182	-22.7576	11.2749	27.1075
Smg1_het7	-3.82466	-0.786202	20.5147	17.4758	4.11975	-12.6141	11.2329	5.01574
Smg1_het8	-120.432	28.2858	-2.55476	19.483	-11.6971	-25.5122	15.4261	29.0827
Smg1_het9	-61.4047	27.9172	14.5175	15.5571	-2.90208	-22.6275	9.08052	18.946
Smg1_wt1	-62.2574	16.9471	-7.50944	12.183	-1.13924	-17.0584	3.62189	28.8319
Smg1_wt2	-112.363	32.0304	-5.08884	18.1137	-8.65462	-23.5603	10.8356	33.7903
Smg1_wt3	-3.01279	3.74024	2.49958	10.5241	2.6081	-6.85679	-0.260184	5.81145
Smg1_wt4	-158.334	40.1632	-13.1363	26.1509	-25.0984	-13.8378	20.6472	16.4115
Dennd4c_het1	-4.64011	-2.16856	-10.4195	-15.108	-8.31914	-0.446256	1.23812	-3.14584
Dennd4c_het2	-0.193536	-4.48939	-10.2311	-13.9938	-7.57397	-0.439434	1.25251	-1.28977
Dennd4c_het3	6.10459	-8.20651	-14.2639	-14.0694	-7.4471	2.01798	3.37601	0.220996
Dennd4c_het4	5.06807	-8.36506	-2.59644	-9.11509	-7.39793	-3.11	2.28731	-2.40004
Dennd4c_het5	9.66067	-8.65967	-5.03549	-9.04969	-6.94747	-1.6128	3.69061	-2.14521
Dennd4c_het6	-3.67942	5.15498	8.03398	-12.7273	-7.96181	-6.15415	-6.35654	-4.78031
Dennd4c_het7	-4.93474	1.34806	-5.3659	-13.4092	-7.76703	-3.86701	-6.84678	-1.92818
Dennd4c_hom1	-7.0419	7.65013	26.0682	-9.64427	-20.427	26.644	-12.9086	10.7307
Dennd4c_hom2	-0.701087	2.5049	13.3456	-10.5165	-9.74104	-4.46775	-9.35434	-2.66622
Dennd4c_hom4	-7.48815	2.60675	23.8348	-10.2572	-20.2182	33.0651	-12.4007	13.5612
Dennd4c_hom5	-1.61584	-5.13269	21.06	-8.77962	-18.8287	29.3621	-10.0513	12.1649
Dennd4c_hom6	13.459	-3.287	9.63415	-8.8622	-7.16616	-8.68475	3.10491	-4.86508
Dennd4c_hom7	-3.66973	0.408311	-3.22439	-11.7199	-7.76649	-4.8576	-5.21649	-2.4485
Dennd4c_wt1	-1.0846	-1.05224	13.3942	-8.20172	-6.15629	-8.55596	1.03246	-7.60913
Dennd4c_wt2	-1.78884	-6.15402	-8.4089	-12.5774	-7.32604	-1.36427	0.955528	-3.58563
Dennd4c_wt3	-7.3646	2.62821	-2.39988	-14.4789	-9.61475	-4.14945	-8.5458	-3.44508
Dennd4c_wt4	6.42224	-7.38282	-7.27821	-13.479	-6.31315	-3.6707	3.22625	-1.37984
Dennd4c_wt5	10.9814	-11.6344	-19.4303	-14.2007	-7.05891	3.94135	4.83639	1.24814
Dennd4c_wt6	-2.73747	3.69009	-4.75971	-16.1235	-8.97183	-4.38562	-7.91073	-3.54345
Dennd4c_wt7	-1.71136	3.27894	-8.44694	-17.1718	-9.08984	-1.65402	-7.85699	-1.16304
Zkscan14_het1	3.57836	-2.62535	-2.5959	8.22161	2.33711	-3.05858	-2.51073	-2.76105
Zkscan14_het2	11.6319	-4.15105	-4.02205	7.81631	2.54642	-2.66011	1.76246	-0.398869
Zkscan14_het3	14.2998	-16.1737	-4.29036	11.0081	3.63743	-1.05943	14.0428	-2.05336
Zkscan14_hom1	4.7512	-1.56958	7.32516	9.93882	2.98364	-5.86994	0.134281	-3.61141
Zkscan14_hom2	4.9663	-0.701731	-7.0872	6.17286	3.01293	-0.407559	-0.674266	-0.785948
Zkscan14_hom3	1.68605	2.61661	1.02526	7.2799	3.61614	-2.35544	-3.75212	-1.45106
Zkscan14_hom4	-38.6642	12.1428	-11.9189	14.1319	-4.97502	1.66684	1.0494	-1.17532
Zkscan14_hom5	12.2458	-9.39866	19.6865	14.0217	2.71325	-4.97253	10.7842	-5.49279
Zkscan14_hom6	9.54669	-8.96955	-5.37459	9.19265	2.88729	-1.39621	7.55593	-1.99816
Zkscan14_wt1	0.538505	7.19696	16.8006	10.375	4.18742	-8.05424	-4.5825	-5.45335
Zkscan14_wt2	4.17027	-1.55158	-11.2937	5.45716	1.55373	1.99914	-3.5006	1.87875
Zkscan14_wt3	0.461811	7.51016	10.7803	9.34569	2.8062	-4.75856	-4.3354	-3.48881
Zkscan14_wt4	12.1232	-8.69081	-1.33268	8.9036	2.75141	-2.53468	10.1436	-2.54603
Zkscan14_wt6	15.0566	-10.8925	4.70594	11.9742	3.10769	-3.52295	11.3198	-3.24812
Zkscan14_wt7	7.00062	-3.57396	3.13706	9.43384	3.33809	-4.73982	4.69731	-2.13273
Copg_het1	8.29229	23.7786	-1.3835	1.34155	8.43465	-1.69613	-6.51898	-2.74696
Copg_het2	4.77353	21.9284	15.4702	6.53912	6.62124	-1.75939	-7.88243	-3.51692
Copg_het3	11.2888	12.4945	-0.735071	4.81681	7.18822	-0.747942	-1.90062	-1.17077
Copg_het4	12.8494	15.3488	11.8843	6.06087	7.80637	-4.50603	-1.64197	-3.04727
Copg_het5	8.24233	16.6466	16.2252	6.09963	7.24993	-3.68138	-1.83865	-4.50253
Copg_wt1	7.43267	23.3921	5.5972	3.39988	7.47338	-1.96595	-8.00889	-2.43156
Copg_wt2	12.5986	17.0584	19.4474	6.20337	7.67924	-4.97536	-1.92651	-3.82634
Copg_wt3	12.56	12.7791	8.23649	6.84603	6.58874	-3.66504	-2.01686	-3.3639
Copg_wt4	11.0235	20.4394	-6.6778	1.25979	8.00706	1.61062	-4.78444	-0.128516
Copg_wt5	10.8375	22.1383	8.15862	1.84056	8.7131	-3.90643	-2.93125	-2.7345
Copg_wt6	18.7422	1.23745	2.37706	7.45908	5.59114	-3.59338	2.76645	-2.49327
Kif18b_het1	-164.634	61.9302	-25.8883	28.6018	-47.4275	23.6121	25.1722	-16.2541
Kif18b_het2	-152.357	63.5488	-5.87795	29.1386	-39.4306	4.07946	24.2319	-12.0624
Kif18b_het3	-59.9414	23.2237	17.0154	17.3502	-2.51941	-23.1848	10.6203	18.7184
Kif18b_het4	-59.7591	34.2109	-8.82718	7.84841	-2.92782	-16.3473	2.36596	25.946
Kif18b_het5	8.5923	8.40738	7.76214	9.41708	3.48043	-4.07822	-5.18597	-3.59681
Kif18b_het6	7.82853	18.1464	6.77588	6.47586	3.28396	-3.77726	-6.68402	-2.13675
Kif18b_wt1	-143.663	64.1874	-28.0029	24.7115	-46.2493	22.8768	23.8586	-23.3171
Kif18b_wt2	11.5508	6.61921	-13.4167	4.89728	2.89426	1.41617	0.306733	1.76481
Kif18b_wt4	-56.5118	25.7016	-7.89383	11.7064	-2.17328	-16.6699	2.37151	24.13
Kif18b_wt5	5.70611	11.8123	-4.1107	6.77644	2.64934	0.617955	-7.11957	0.205228
Kif18b_wt6	8.498	5.03578	35.7745	12.7956	-5.66492	32.9768	-3.19543	13.67
Cnot4_het1	16.7861	-10.0133	9.04839	-2.91882	-6.70449	-7.91159	5.6313	-4.46549
Cnot4_het2	6.131	-6.32301	15.5793	1.2222	-7.95013	-11.1523	-6.4229	-4.17667
Cnot4_het3	16.1225	-12.9829	1.87013	-2.96597	-7.38767	-5.16772	6.0023	-4.00398
Cnot4_hom1	14.6348	-10.1286	11.2385	-4.8494	-7.56572	-3.64414	3.81448	-2.66641
Cnot4_hom2	8.66634	-2.68933	12.9422	-6.24825	-10.8427	-2.02013	-6.34527	-0.169307
Cnot4_hom3	-6.87852	1.82708	28.9558	1.34416	-13.5663	-1.51972	-8.27967	-1.74433
Cnot4_wt1	8.23172	-5.56507	12.1198	-3.15535	-8.31796	-6.5697	-3.98482	-3.34679
Cnot4_wt2	7.78688	-6.33196	-12.8731	-8.92408	-9.08004	-0.773235	-3.37589	0.942728
Cnot4_wt3	17.8427	-17.9269	-6.9142	-1.31294	-7.09832	-2.00156	6.70585	-1.38778
Rala_het1	12.0091	-2.21499	-17.39	6.67978	4.31764	6.04732	1.36107	3.50361
Rala_het2	21.0979	-8.98936	-27.3391	5.37074	5.80028	11.0129	6.24662	5.74274
Rala_het3	3.84501	15.7802	-2.00365	6.33709	9.95538	0.987341	-8.48567	-1.14388
Rala_het4	11.4239	3.98784	0.592785	9.96572	6.33863	-3.54242	-4.39285	-2.86598
Rala_het5	11.6431	4.37039	-6.03038	8.67419	5.63208	-0.182088	-5.07444	-0.4037
Rala_het6	19.0984	-7.19436	-12.9148	9.41364	6.06005	2.98614	4.7249	0.278726
Rala_hom1	13.6451	-1.54836	-5.98671	9.78345	6.39625	0.81084	-1.80307	0.964135
Rala_hom2	11.9849	3.02905	14.4098	12.8233	6.00694	-2.98459	-2.7529	-2.95817
Rala_hom3	11.5896	4.15319	6.19402	10.8713	6.43582	-2.10755	-3.83432	-2.75752
Rala_hom4	11.5083	2.0277	-7.9048	8.19932	6.32338	0.263833	-3.36937	-0.540248
Rala_hom5	19.6459	-7.82996	-9.44006	9.58987	5.85894	0.983269	6.60209	-1.05879
Rala_hom6	19.6758	-8.09595	30.1166	16.784	5.30529	-3.60014	10.0337	-4.98994
Rala_hom7	21.7716	-9.30753	3.02897	11.5083	6.07746	-1.48262	8.98306	-3.29072
Rala_hom8	12.0362	1.41647	-3.31925	9.98102	6.31472	-1.3321	-4.6287	-1.69947
Rala_hom9	11.0679	5.06377	6.36623	10.7002	5.51637	-3.60916	-5.02016	-3.40237
Rala_hom10	11.0479	5.50291	16.5835	13.9669	6.16717	-6.85047	-5.15958	-5.29339
Rala_hom11	10.1052	4.91861	10.0878	12.0756	5.55063	-3.66212	-5.64666	-2.03011
Rala_hom12	10.1637	0.874914	-8.8398	7.39555	6.8239	0.29635	4.46772	3.47422
Rala_hom13	21.7288	-7.08846	-11.0155	8.84109	6.98234	3.54731	6.46389	0.874954
Rala_hom14	18.2656	-4.93623	-9.47676	10.4427	6.38747	1.31867	1.63707	0.701629
Rala_hom15	11.8765	3.29863	-15.8049	7.21579	6.73209	3.5672	1.03596	3.61193
Rala_hom16	19.4846	-7.09083	-12.7083	9.22446	6.49162	3.15111	5.39237	0.429888
Rala_wt1	11.4672	0.895074	-8.89214	8.83878	5.6284	0.031588	-3.88928	1.2231
Rala_wt2	12.0529	-0.298342	-9.00832	8.40703	5.88788	1.53943	-3.22319	1.03845
Rala_wt3	13.9233	6.6406	2.10627	7.86961	6.68359	-1.99904	-4.29182	-2.33129
Rala_wt4	13.834	-2.11643	-11.732	8.05755	5.41745	1.9819	-1.89733	1.39553
Rala_wt5	17.2341	-6.04703	-17.1419	7.34992	5.51334	4.93519	2.84625	2.90448
Rala_wt6	20.3273	-8.47408	-17.6517	7.46692	5.92308	5.20766	6.03572	2.54069
Rala_wt7	10.8746	5.80293	3.07724	10.2992	6.20166	-4.02862	-5.81743	-3.48424
Col4a3bp_het1	7.82651	-5.76063	-10.7544	-9.91034	-10.9207	-0.259086	2.4202	-0.421436
Col4a3bp_het2	6.81412	-1.38882	-7.91969	-10.0808	-10.4774	-2.16889	-0.621745	-2.16731
Col4a3bp_het4	1.49701	3.0478	2.83729	-8.00515	-11.3717	-8.56673	-9.35761	-5.37421
Col4a3bp_het5	1.79401	3.74347	-1.9505	-9.1467	-10.9506	-6.21995	-10.4954	-3.02302
Col4a3bp_het6	4.78235	-1.06401	-8.28579	-10.6305	-10.7268	-2.61527	-6.8195	-1.38912
Col4a3bp_het7	2.85048	1.94011	-11.6004	-12.2921	-11.3698	-1.8572	-6.65279	-1.61368
Col4a3bp_het8	5.151	2.24299	4.66058	-8.58294	-10.9629	-7.41857	-6.01643	-4.8589
Col4a3bp_het9	3.99345	-0.35587	-5.90598	-8.69149	-11.2381	-3.33579	-8.53977	-3.13393
Col4a3bp_het10	-2.42566	2.0432	-9.52013	-8.18649	-12.5618	-4.00744	-9.0217	-1.53692
Col4a3bp_het11	14.3458	-14.6159	-18.8737	-6.98422	-8.63064	1.59564	4.11743	0.0974223
Col4a3bp_het12	12.0382	-6.58545	-13.5768	-10.6825	-8.47051	-0.571761	2.81072	-0.748846
Col4a3bp_hom1	0.992158	2.87916	21.835	-5.70951	-11.9432	-4.69681	-8.08312	-6.46994
Col4a3bp_hom2	3.57835	-12.1958	24.8845	5.42593	-11.6705	-3.62024	1.49336	-5.68126
Col4a3bp_hom3	11.905	-8.37689	14.433	-3.16807	-8.64011	-7.43319	2.01851	-6.44652
Col4a3bp_wt1	9.46381	-7.20874	-10.7895	-9.49836	-9.60303	-1.81565	2.63627	-2.39483
Col4a3bp_wt2	5.41709	-2.2871	-10.137	-9.13637	-11.609	-2.84408	-7.45823	-0.462108
Col4a3bp_wt3	11.0387	-10.6293	-8.89947	-7.72176	-9.25457	-4.08766	2.81424	-2.51022
Fryl_het1	-4.97903	-3.94592	-0.400081	-5.26583	-9.6154	-6.05551	-6.09947	-4.26652
Fryl_het2	-0.332193	-10.4834	-1.50848	-2.77648	-9.18173	-2.41991	3.09521	-4.23196
Fryl_het3	8.70792	-13.2766	-7.15593	-6.10027	-7.06506	-1.18702	5.39728	-2.54728
Fryl_het4	11.0116	-13.3774	-7.19958	-3.80819	-7.47031	-0.615935	6.28661	-2.98779
Fryl_het5	20.1644	-13.9831	-3.37371	-4.77477	-6.81269	-4.47465	6.91589	-2.35279
Fryl_hom1	15.9855	-11.7963	5.77906	-6.85644	-8.70129	2.69342	4.35891	1.85021
Fryl_hom2	2.17114	-13.0785	6.41434	-1.43585	-8.58252	0.633496	5.27748	-3.73881
Fryl_hom3	1.61407	-3.49314	19.094	-2.76673	-10.4456	-0.436657	-3.72576	-2.37205
Fryl_wt1	-6.64833	-4.06175	-10.4572	-7.65697	-11.2097	-0.728817	-8.06436	-2.37912
Fryl_wt2	0.692644	-7.40349	-12.7485	-8.85116	-9.29639	-0.363983	-2.8227	-0.668874
Fryl_wt3	-10.3798	-7.76318	-11.4255	-6.43226	-10.8603	-0.131756	-7.3667	-1.81529
Fryl_wt4	-3.55546	-7.17602	-12.9688	-7.77129	-10.4422	0.726761	-4.18628	-1.46657
Fryl_wt5	2.10692	-5.1645	4.84352	-3.90271	-8.27934	-6.51127	-4.79157	-3.88022
Fryl_wt6	5.25754	-5.66508	-2.94682	-4.52236	-7.52137	-4.87617	-3.56077	-2.67217
Fryl_wt7	1.05506	-4.06252	8.07176	-2.81446	-8.25256	-7.55373	-5.62762	-5.08398
Sh3pxd2a_het1	-1.58543	-6.30203	-18.0195	-13.833	-11.5712	1.56455	-4.30705	0.14741
Sh3pxd2a_het2	-1.98679	-4.36473	-13.7571	-11.4847	-11.173	-1.40867	-5.64815	-0.373373
Sh3pxd2a_het3	3.23099	-10.0332	-20.3144	-10.6577	-10.6907	5.9771	4.40764	1.21131
Sh3pxd2a_het4	-4.29445	-0.2167	-6.82406	-9.8023	-11.8676	-3.24061	-6.33276	-2.75865
Sh3pxd2a_het5	14.5999	-10.31	-20.3291	-12.9082	-8.83508	-0.145144	8.19828	1.7853
Sh3pxd2a_hom1	-3.53641	-3.93633	-10.2324	-10.0954	-11.7805	2.03593	-5.38473	-0.946747
Sh3pxd2a_hom2	4.41944	-10.1725	-7.78144	-8.05192	-8.77485	-2.93629	4.04556	-3.35629
Sh3pxd2a_hom3	2.68097	-8.41187	-7.65226	-8.83795	-9.29796	-2.66024	3.02516	-3.89362
Sh3pxd2a_hom4	1.07646	-9.99375	-6.97289	-7.89987	-11.1354	2.85645	3.7266	-0.180231
Sh3pxd2a_hom5	-3.85621	0.155248	15.5816	-3.78931	-10.7512	-9.19913	-6.06195	-6.68181
Sh3pxd2a_wt1	-2.78298	-1.48971	0.0203589	-9.16725	-9.58457	-6.95697	-6.21354	-4.62939
Sh3pxd2a_wt2	-3.80794	-6.10905	-19.4263	-12.1336	-11.3332	1.97952	-4.88629	-0.275762
Sh3pxd2a_wt3	8.64945	-8.20854	22.3293	-1.41205	-9.09027	-10.5084	2.68758	-6.25348
Sh3pxd2a_wt4	-7.17303	4.71983	13.4421	-6.11205	-10.1893	-11.7306	-7.07551	-7.14209
Sh3pxd2a_wt5	1.71989	-6.43528	-1.79191	-7.13012	-9.92773	-5.94812	2.45664	-4.71793
Tial1_het1	16.4497	-5.89428	9.51962	10.9607	3.65579	-4.91751	8.6666	-3.23707
Tial1_het2	14.2396	-6.15988	2.23765	9.84813	2.92329	-0.34834	7.43908	-1.15493
Tial1_het3	5.97826	4.68898	17.982	11.4077	2.66161	-1.2127	-1.79325	-2.65151
Tial1_het4	-4.73787	13.355	2.80276	5.73672	4.11836	3.34246	-4.8356	-0.164208
Tial1_het5	-16.4563	1.77081	-4.84958	10.783	2.56647	-8.89637	7.25492	14.2908
Tial1_het6	10.3754	-4.61364	1.01435	10.3282	2.60279	-2.12459	6.84545	0.860028
Tial1_hom1	-17.7908	-0.95749	12.1555	14.6886	2.39995	-11.2913	12.2925	14.9281
Tial1_hom2	16.6413	-8.24235	9.13776	12.6419	2.30979	0.207762	9.36321	-2.55717
Tial1_hom4	-46.962	17.0979	8.58474	12.7715	1.18566	-17.4872	2.7461	20.6177
Tial1_wt1	17.8162	-9.10959	-1.23864	11.8895	3.23162	-2.85941	10.828	-2.2834
Tial1_wt2	17.4381	-8.69793	7.70968	12.8132	2.78115	-4.44793	10.7466	-3.07121
Tial1_wt3	12.0655	-10.2654	0.633718	13.854	4.04656	-6.76391	8.83191	-0.490403
Tial1_wt4	4.99807	7.14055	21.2715	11.5361	3.79474	-4.5641	-1.85736	-3.8977
Tial1_wt5	-7.15734	6.2275	2.33397	11.3177	3.7956	-8.02222	-1.39427	4.81584
Tial1_wt6	-31.8309	12.7216	12.2841	13.7624	2.90127	-16.1356	1.8636	15.3368
Lztr_het1	7.85725	8.68365	12.3219	9.01989	4.95018	-1.18243	-0.758397	-5.93013
Lztr_het4	4.52956	12.3906	24.3587	9.73275	2.58962	-3.29834	-5.25208	-3.79119
Lztr_het5	5.47904	15.3118	22.496	8.91693	2.49321	-4.75977	-7.86189	-4.9644
Lztr_het6	25.9137	-5.82611	-4.96071	7.87663	2.54528	-7.86653	18.0937	4.12251
Lztr_het7	11.4658	-0.574805	8.47167	9.35466	3.42389	-4.52054	0.464455	-3.48557
Lztr_hom2	62.0104	56.9055	19.5754	-32.5619	14.6047	-3.94611	20.3011	-8.50354
Lztr_hom3	11.1426	2.77553	7.34216	7.60258	3.71429	-4.04765	-0.365557	-4.05675
Lztr_hom4	5.34751	9.07145	9.15085	8.34257	4.09532	-7.29108	-5.74151	-4.29268
Lztr_hom5	7.97398	-4.07377	-18.2016	3.61887	4.02827	5.72892	-1.16768	3.0247
Lztr_hom6	8.46861	-0.460513	-8.85917	5.67326	4.16468	1.571	-3.22188	0.976828
Lztr_hom7	7.99501	-2.35099	-15.2266	4.68036	3.91577	3.41893	-2.69935	2.34149
Lztr_wt1	6.31753	4.50608	7.24215	10.3319	4.87517	-4.67596	0.689811	-2.99957
Lztr_wt2	15.6641	-4.61442	10.7066	10.0579	2.6725	-5.77522	4.3757	-4.74867
Lztr_wt3	4.75129	-1.5309	-12.6781	5.45219	3.85114	1.38592	-3.23647	1.47257
Oaz1_het1	20.0108	-7.25019	12.5618	12.2646	4.96164	-0.885018	6.76065	-3.24289
Oaz1_het2	-6.685	7.42889	11.3345	14.9572	-0.150575	-4.30308	1.18158	1.94049
Oaz1_het3	7.79591	8.6361	-3.7854	7.47205	4.69203	-0.0999861	-7.25008	-0.077375
Oaz1_het4	-26.6553	12.7557	2.68909	17.7849	-4.69998	-6.46184	3.95853	-5.29117
Oaz1_het5	-74.2828	29.7981	-8.06566	24.5605	-18.8573	2.10609	1.56642	-11.1398
Oaz1_het6	19.5942	-7.56798	-8.29696	8.79386	3.60652	3.7291	5.41067	1.03153
Oaz1_het7	12.0523	2.25668	2.55302	7.80991	5.20468	5.52686	-0.231843	0.356381
Oaz1_het9	10.5567	2.05227	-7.27775	6.75479	4.5124	4.74916	-4.15855	0.946261
Oaz1_hom1	16.0618	-1.21717	17.2094	11.969	3.389	-0.182174	3.67374	-2.49845
Oaz1_hom2	8.5592	6.3655	-9.86204	5.85473	3.89362	5.44972	-6.48385	2.64727
Oaz1_hom3	-62.4838	18.8082	-9.77323	22.4328	-10.8465	5.88446	-4.09101	-4.82155
Oaz1_hom4	11.3818	4.5102	-4.92281	7.21451	5.03792	4.26866	-3.31883	0.185046
Otud7b_het1	7.05973	-3.79305	-6.21182	-8.54797	-9.96717	-0.943159	-3.60296	-0.241776
Otud7b_het2	7.18273	-3.73628	-9.96941	-8.68656	-10.9907	-1.05922	-4.49447	-0.00740859
Otud7b_het3	9.75423	-8.87172	1.37632	-3.40164	-9.46171	-6.81697	1.97768	-4.10451
Otud7b_het4	-0.573467	1.66045	-0.561345	-6.45227	-12.2346	-6.99077	-7.47054	-2.58195
Otud7b_hom1	13.0628	-15.7657	-11.3123	-4.57721	-9.29204	1.82222	4.70295	0.92742
Otud7b_hom2	10.2219	-7.56868	7.23019	-3.05538	-9.05796	-7.89072	2.61784	-4.76537
Otud7b_hom3	3.9693	3.80315	24.574	-4.03913	-9.3334	-9.60025	-2.62742	-5.60854
Otud7b_hom4	5.33811	1.1803	7.97996	-7.24147	-10.3955	-8.30699	-5.00671	-4.15637
Otud7b_wt1	7.49246	-2.53283	-3.80992	-8.18242	-10.2065	-5.1982	-4.62539	-1.54922
Otud7b_wt2	5.86984	-5.01461	-2.99113	-6.77807	-10.6795	-5.03438	-5.8813	-1.62774
Otud7b_wt3	4.97328	-13.0523	-10.2203	-2.19817	-10.737	-1.82732	2.18998	0.283524
Otud7b_wt4	6.01539	-0.829926	-4.50023	-9.27602	-11.3376	-3.80063	-4.56834	-2.32653
Timmdc1_het1	22.4169	-4.89693	-5.29695	7.31237	5.36116	1.97452	5.89011	0.869161
Timmdc1_het2	0.967369	8.04117	-14.5878	6.73329	1.27943	3.08458	-7.67069	2.50896
Timmdc1_het4	22.0323	-6.13387	8.04825	10.8743	5.2751	-5.07543	4.7106	-3.55896
Timmdc1_het5	25.4815	-10.8187	5.34207	8.51982	8.2218	-2.8199	4.19209	-3.72148
Timmdc1_het6	14.2263	2.79211	8.76046	7.94133	7.48534	-5.71237	-5.96899	-4.52278
Timmdc1_het7	10.8725	4.5205	6.27526	7.97784	5.98755	-4.88103	-5.28864	-3.80643
Timmdc1_wt1	22.0773	-10.4637	-18.9531	5.90172	4.72591	5.74355	7.25875	3.26762
Timmdc1_wt2	14.3537	-7.71794	-14.7751	7.45145	4.84782	2.16507	3.44504	2.78985
Timmdc1_wt3	9.78842	3.40072	12.1413	9.85918	5.34087	-3.22302	-5.22937	-3.5092
Timmdc1_wt4	7.08259	-2.53434	-11.3403	11.0386	1.59476	0.700412	2.29134	-0.50479
Timmdc1_wt5	23.9544	-6.86265	2.56835	9.60561	5.87874	-3.36679	4.88751	-3.52089
Timmdc1_wt6	14.4485	0.4539	3.58605	9.26421	5.35151	-3.3735	-4.42398	-2.13034
Mtor_het1	18.3307	1.19528	-0.593995	6.6677	4.81698	-4.04276	-2.10813	-1.79322
Mtor_het2	14.4552	7.91441	12.0323	6.27504	5.10202	-4.01966	0.462736	-4.12704
Mtor_het3	8.82259	20.1243	-1.24183	2.52075	6.89038	1.3379	-5.94446	-1.41046
Mtor_het4	18.4357	1.01974	12.6349	8.9604	4.8716	-3.18814	1.50791	-3.59807
Mtor_het5	1.47792	25.5432	3.28853	2.57164	6.98546	0.328401	-10.3972	-1.75155
Mtor_het7	-0.806522	27.8502	2.90413	1.13221	7.67344	0.866697	-10.8561	-2.58293
Mtor_wt1	7.53168	14.6338	14.2751	4.23977	5.65896	-3.55966	-2.4742	-3.58544
Mtor_wt2	7.88742	23.5504	-3.72034	-0.938794	7.44899	3.72941	-5.81444	-0.0523033
Mtor_wt3	12.5342	21.329	-0.319061	0.766413	8.04702	0.137179	-4.47016	-1.01339
Mtor_wt4	8.24377	10.8503	-8.4048	2.93481	4.41136	2.6988	-7.71873	1.28752
Mtor_wt5	-3.95204	29.0212	1.49796	1.53553	6.75461	1.77802	-9.94122	-1.5651
Smg9_het1	-96.9875	48.9183	4.38297	22.8264	-22.7733	-5.21913	15.5262	-3.0655
Smg9_het2	-93.307	28.4866	-9.27213	13.305	-4.61978	-23.1509	6.18452	39.2687
Smg9_het4	-11.1208	1.94309	-17.6595	5.94473	0.499785	-5.12673	7.39163	17.4945
Smg9_hom1	-122.001	41.4162	-3.87702	15.9499	-17.9427	-13.6833	11.1532	22.9515
Smg9_hom2	4.1953	7.68189	20.807	9.78238	1.49063	-3.34538	-5.01894	-3.17621
Smg9_wt1	-52.2008	18.6923	-1.94042	11.7764	0.0436256	-18.0541	2.36702	25.212
Smg9_wt2	-97.0273	30.6705	-12.3994	13.808	-8.34288	-20.5075	7.33052	34.8989
Smg9_wt3	7.21198	4.50546	-6.6451	7.92522	2.88919	-2.13223	-4.24247	0.0766039
Smg9_wt4	28.5124	115.206	-3.11311	-74.6201	5.78389	16.9234	52.7586	-16.6893
Smg9_wt5	-119.069	56.7834	-34.3164	16.2202	-37.0225	24.6048	18.3126	-20.0421
Smg9_wt6	6.58094	1.74003	-19.6082	5.14411	1.78004	3.73045	-2.90881	5.41363
Edc4_het1	23.0685	-7.7454	-8.19985	9.33839	4.35431	2.76617	6.51725	1.19209
Edc4_het2	12.7329	4.04786	5.61466	9.41958	3.93129	-2.81283	-6.06317	-2.31158
Edc4_het3	13.8186	-3.58082	-15.7988	6.60886	5.35374	4.56057	0.000564748	3.21815
Edc4_het4	20.6537	-4.62054	-8.39251	7.40151	5.69394	-0.655595	0.953368	0.391273
Edc4_hom1	21.5567	-5.75778	0.108694	8.26474	3.1545	0.989474	5.92448	-1.12961
Edc4_hom2	13.7827	3.79416	8.66374	9.92191	3.51803	-0.876215	-2.27296	-1.66532
Edc4_hom3	18.609	-2.53033	0.533293	8.20661	3.38747	-2.73171	-0.338937	-1.19311
Edc4_wt1	14.2712	0.76568	-5.61732	7.78034	4.90824	1.7432	-4.72609	0.120785
Edc4_wt2	25.1373	-19.3296	-7.80826	14.7	5.22401	3.4479	8.35284	2.89946
Camsap3_het1	0.259459	-12.8095	-19.2962	-8.7738	-12.5475	6.04655	4.18378	-3.35185
Camsap3_het2	0.545796	-4.90081	-7.86853	-7.86348	-12.2124	-2.64357	2.45332	-5.49015
Camsap3_het3	-7.16189	0.245702	2.79969	-5.26847	-13.634	-6.27302	-9.11087	-6.49453
Camsap3_het4	-8.89101	-2.56611	-5.67222	-7.6277	-14.407	-2.27962	-9.9946	-5.13875
Camsap3_het5	5.68278	-13.4041	-6.09596	-5.85836	-11.0226	-1.70316	4.09421	-6.2443
Camsap3_het6	6.5879	-13.8961	-4.8862	-3.98168	-10.4401	-1.56408	5.64883	-5.03622
Camsap3_het7	6.24572	-12.7831	-9.14439	-7.98172	-10.3665	0.694175	4.66415	-5.22375
Camsap3_het8	-3.21759	-6.20839	-7.23228	-8.31368	-14.6183	2.16472	-4.30589	-3.4409
Camsap3_het9	-3.038	-3.97715	-2.47872	-7.99118	-13.3554	-2.09664	-6.51572	-5.72423
Camsap3_hom1	-2.92628	-5.62727	-4.8701	-7.06511	-12.1482	-1.06933	-0.907424	-4.77536
Camsap3_hom2	0.827916	-13.3637	-8.5324	-3.0568	-11.6173	-0.830778	-0.238805	-3.85994
Camsap3_hom3	-10.8261	0.790359	0.21273	-7.97123	-14.2506	-2.2464	-7.88122	-6.0231
Camsap3_hom4	-9.24182	-1.79246	4.07018	-8.25152	-12.9136	-2.48911	-6.30603	-7.306
Camsap3_hom5	-0.527458	-3.22081	0.999152	-7.04764	-13.3894	-5.22322	-6.59915	-7.0196
Camsap3_hom6	-4.86707	-5.94985	-5.3689	-7.51111	-12.8291	-0.448238	-5.93952	-5.02389
Camsap3_hom7	-4.61016	-1.50845	10.4691	-4.49666	-12.7233	-7.61639	-6.81718	-8.43425
Camsap3_wt1	3.05798	-12.3207	-20.1283	-9.77951	-11.7989	8.24105	4.74628	-0.883745
Camsap3_wt2	1.26754	-12.5769	-19.3305	-7.77244	-12.9835	6.59964	0.137461	-1.28728
Camsap3_wt4	3.89426	-9.39898	2.19868	-4.42253	-10.6686	-6.37008	3.56032	-8.1372
Camsap3_wt5	6.37343	-12.961	-7.2127	-5.6461	-10.8067	0.0300069	4.54251	-4.93268
Camsap3_wt6	6.33418	-13.0022	-11.7807	-8.37974	-10.9023	1.43478	4.86546	-3.60078
Camsap3_wt7	-2.80206	-7.94402	-16.6602	-9.42095	-13.4531	1.64229	-4.07005	-2.44119
Camsap3_wt8	-3.39109	-6.18328	-6.77354	-6.3935	-13.3442	-2.56294	-6.29224	-5.15385
Anks6_het1	-56.2882	-23.0167	-2.02856	-20.0539	16.9526	-1.38282	5.78542	4.55207
Anks6_het2	-92.9864	-16.4578	-0.561978	-16.8989	20.1562	0.439357	-1.6998	-1.00827
Anks6_het3	-119.927	-22.5894	-20.244	-12.4737	18.6209	10.4966	-1.73205	-5.85257
Anks6_het4	-101.926	-29.7182	-5.07085	-15.059	23.5084	2.61587	6.54807	-5.56305
Anks6_het5	-83.1625	-29.3075	-12.7207	-18.029	19.9187	6.88515	7.75548	1.01901
Anks6_het6	-122.256	-31.1719	-18.309	-7.66198	17.7331	14.0008	5.57686	-13.171
Anks6_hom1	-50.0895	-26.458	12.9002	-19.9182	20.9426	-5.73547	5.19	3.59257
Anks6_hom2	-52.9556	-25.4963	-0.345016	-21.6193	19.5249	-2.50125	6.86208	6.62143
Anks6_hom3	-99.2914	-20.4531	-13.1887	-17.4165	21.4818	7.47353	0.376866	0.570375
Anks6_hom4	-104.4	-21.9436	-6.47183	-19.6964	28.5437	2.5298	2.38598	-0.44776
Anks6_hom5	-100.236	-21.2746	-6.16552	-23.1307	27.0731	2.24025	-0.685387	3.03041
Anks6_hom6	-79.3353	-1.58551	2.1169	-26.1235	16.958	-0.0983573	-5.59656	0.973472
Anks6_wt1	-60.2228	-19.8447	12.2073	-17.2928	18.3921	-2.94611	8.45307	-0.47594
Anks6_wt2	-113.605	-21.3201	-10.6356	-14.9031	20.0777	3.51971	-0.88061	-6.97152
Anks6_wt3	-123.252	-25.1735	-14.5173	-10.9385	19.9339	6.6447	-2.61531	-5.94804
Anks6_wt4	-104.301	-23.9932	-13.829	-18.9234	23.0968	5.30635	1.22696	-0.0968486
Anks6_wt5	-84.726	-24.917	4.16646	-16.9715	21.0523	-0.165633	6.95245	-3.375
Hmgxb3_het1	-7.3606	14.2378	-11.1968	6.98416	3.76726	-0.279114	-2.8544	3.47172
Hmgxb3_het2	-4.72767	11.1827	-8.29237	8.70711	2.3258	-1.00564	-4.93626	0.188215
Hmgxb3_het4	10.4085	2.94975	6.18942	8.74319	6.81602	-7.20342	5.03796	-0.891688
Hmgxb3_het5	11.5073	-0.227226	4.91579	9.63024	7.14444	-6.33378	1.69871	-0.855476
Hmgxb3_het6	-9.029	3.00942	-4.41659	7.88346	8.45527	-7.08117	-5.34674	7.22533
Hmgxb3_hom1	21.2704	-6.47675	-16.3893	6.0194	5.49114	4.42475	6.2682	2.36304
Hmgxb3_hom2	18.0879	-4.70613	-2.99221	9.16934	4.21354	-1.77823	5.10025	-1.87963
Hmgxb3_hom3	4.2033	7.06459	9.06972	9.63719	5.60935	-4.46047	3.5472	0.468164
Hmgxb3_hom5	11.7343	-3.60129	-1.92626	9.21917	6.53481	-3.06792	3.48753	1.45877
Hmgxb3_hom6	5.45447	4.30622	-8.23641	6.88101	5.9918	-1.48921	-5.1827	1.99892
Hmgxb3_hom7	-35.8779	19.0952	-2.63859	17.6414	-2.90739	2.70221	2.47187	-9.1381
Hmgxb3_hom8	10.4383	3.88984	-18.8008	4.22489	5.67503	3.47351	-4.64078	3.86061
Hmgxb3_wt1	18.9908	-2.30889	7.12534	11.2594	5.95478	-4.0323	4.39539	-3.26699
Hmgxb3_wt2	14.0468	-2.61479	-5.74391	9.00129	4.67356	-1.20527	5.07743	0.158291
Hmgxb3_wt4	13.8422	-3.83497	2.83142	10.2091	4.66994	-3.37413	5.5184	-1.02166
Hmgxb3_wt5	19.1155	-9.9289	-7.34881	10.1009	6.25026	-0.677229	6.04707	0.301121
Hmgxb3_wt6	13.5997	5.59298	1.0954	8.1514	5.0733	0.0417038	-3.45747	-1.73502
Kifap3_het1	-8.90681	39.5205	-6.93748	-2.28286	8.69733	6.86823	-12.0777	-2.73648
Kifap3_het2	-8.71753	31.7624	-11.8801	-1.78224	6.82312	7.58867	-11.1935	-0.57862
Kifap3_het3	-7.93973	27.1232	-8.03507	0.743798	7.38449	3.97467	-10.3368	-0.759062
Kifap3_het4	-11.4814	43.9606	-8.69232	-3.55258	11.3833	8.60799	-12.1541	-1.95945
Kifap3_het5	-14.271	42.8461	-8.05483	-3.57545	10.7459	8.32312	-12.6091	-2.23806
Kifap3_hom1	-5.26713	31.7975	-4.27194	-1.18894	5.64288	3.87397	-9.50582	-3.9303
Kifap3_hom2	-9.94099	29.9783	-6.31237	-0.102093	7.84579	2.59619	-9.2775	-2.13652
Kifap3_hom3	-13.1035	42.7313	-3.68053	0.563507	11.7207	4.64245	-11.1593	-6.61461
Kifap3_hom4	-6.48018	34.4542	-5.63705	-0.384223	8.04163	5.5314	-11.6964	-1.72018
Kifap3_hom5	-7.97844	29.6673	0.0376516	-0.984161	1.07865	24.1851	-12.5285	7.05572
Kifap3_hom6	-6.09212	20.9687	-3.10396	1.52873	7.4226	0.84903	-5.35673	-1.24379
Kifap3_hom7	-9.09831	37.6566	-1.86688	-2.12653	9.67371	6.29786	-8.51904	-2.50376
Kifap3_hom8	-3.75514	25.1269	6.30246	3.47993	2.16821	13.6988	-12.7136	3.16715
Kifap3_wt1	-14.5662	41.5198	-11.1616	-4.81359	9.12211	11.3261	-10.3381	-1.36692
Kifap3_wt2	-6.83536	36.7453	-12.3388	-3.40821	8.52594	9.9831	-9.61404	0.691884
Kifap3_wt4	-13.7696	34.8217	-3.79818	-1.28559	8.98337	5.51605	-8.98204	-2.17472
Kifap3_wt5	-1.27797	30.0816	-0.150964	1.07242	7.17168	1.90322	-10.0158	-0.914101
Mir96_het1	1.7541	2.79432	-8.38149	-12.498	-10.7552	-3.74178	-7.28306	-2.66201
Mir96_het2	1.28102	-3.19876	-3.0319	-6.97622	-11.3231	-6.72892	-7.02964	-2.43293
Mir96_het3	4.39743	-1.15473	-10.0924	-11.1	-11.3339	-2.84737	-5.50438	-0.749294
Mir96_het4	4.57382	-2.66772	-10.2084	-10.6757	-10.724	-1.62088	-6.96208	-0.837906
Mir96_het5	5.02942	-3.28017	-12.1918	-11.0874	-11.2357	-1.80208	-5.3738	0.43722
Mir96_het6	10.3193	-9.87883	-18.6662	-9.33185	-10.767	2.51946	-2.321	2.76412
Mir96_het7	3.63757	0.378014	4.36686	-8.22077	-10.6339	-8.91625	-6.76773	-5.20736
Mir96_het8	16.4673	-11.9549	-7.90281	-7.7686	-8.54364	-0.558928	5.01149	-1.18991
Mir96_het9	17.3608	-16.1532	-11.2006	-5.79388	-8.6525	0.701197	5.01744	-0.469286
Mir96_het10	16.6326	-15.3967	-9.09863	-5.42743	-8.42689	-1.71662	4.52818	-1.98405
Mir96_hom1	12.6276	-12.3766	3.51128	-3.94993	-8.58031	-4.80949	3.2367	-3.99351
Mir96_hom2	10.5328	-11.0545	10.5648	-0.946151	-9.25456	-5.70435	3.29286	-6.1019
Mir96_hom3	16.4662	-11.3334	-8.17728	-8.86982	-8.80067	0.24119	5.30014	-1.32171
Mir96_wt1	9.90536	-8.4325	0.508101	-5.92907	-9.10145	-5.78265	0.93559	-4.3985
Mir96_wt2	11.649	-12.3062	-11.2906	-4.1681	-9.71231	-11.8595	-0.670543	-0.921559
Mir96_wt3	4.20891	-3.09391	-12.8331	-10.6997	-11.4126	-0.452644	-6.11503	0.365288
Mir96_wt4	3.8373	-0.946562	-9.01088	-10.7753	-11.7328	-2.6248	-4.21085	-1.72116
B9d2_het1	18.9058	-8.52936	-0.935155	11.8557	4.59779	-2.30958	5.20546	-3.07161
B9d2_het2	23.0882	-10.8688	-12.4997	8.93444	4.05498	2.86878	7.32112	0.557672
B9d2_het3	9.69275	4.51581	-10.5085	7.98224	3.05583	1.43023	-6.66785	1.21943
B9d2_het4	9.41018	-4.5835	2.59447	13.4699	3.16536	-4.61587	3.58925	-1.82985
B9d2_het5	10.0551	1.92707	12.1584	11.7759	4.26301	-4.35966	-3.6841	-4.26734
B9d2_hom1	21.0166	-10.89	-4.84099	9.87785	1.62558	14.4467	5.27759	5.65344
B9d2_hom2	15.6572	-2.86984	-8.28692	8.69073	4.63563	-0.641787	-1.86641	0.337763
B9d2_hom3	13.7704	0.305753	-2.0237	9.24467	4.34467	-1.05828	-3.76771	-1.63872
B9d2_hom4	15.2011	-1.38801	7.5482	10.8089	6.0347	-4.36816	-1.36538	-4.14138
B9d2_hom5	19.0351	-7.38852	7.34017	11.9922	4.70613	-0.0898659	6.96918	-3.23438
B9d2_hom6	4.7915	5.42874	2.8752	11.3064	3.16904	-4.25863	-5.00246	-1.33323
B9d2_wt1	20.624	-10.0619	-3.86574	11.0626	3.67978	-0.605677	7.221	-2.45402
B9d2_wt2	23.4872	-11.7498	-9.9789	9.2256	6.24244	1.03509	9.20708	-0.765428
B9d2_wt3	10.0385	-4.07742	-6.12969	11.1293	3.54362	-0.195382	2.89138	0.624603
B9d2_wt4	6.02687	3.72579	5.82921	12.5402	3.36732	-3.27049	-5.44251	-1.53167
Gfm1_het1	22.0717	-13.6782	-15.0831	6.19758	4.04004	4.0064	8.81066	1.38953
Gfm1_het2	24.6529	-11.8832	-7.95028	7.3987	4.34539	1.6213	7.93074	0.575707
Gfm1_het3	14.4964	-8.95823	-9.95908	7.07231	4.44174	1.67595	4.23511	1.21931
Gfm1_het4	15.6281	-4.8	-9.25363	6.49998	3.54657	1.48319	-3.28958	1.5716
Gfm1_het5	16.371	-3.35619	5.59235	9.82725	3.93506	-5.65544	-2.83444	-2.75386
Gfm1_het6	21.6206	-12.0846	-6.62761	8.06395	3.75146	0.327128	7.89126	-1.40966
Gfm1_het7	20.6162	-13.7127	-11.8435	6.47695	4.90799	1.57533	8.73917	0.402321
Gfm1_het8	14.1322	-1.69072	4.25232	9.8032	4.18926	-4.63157	-3.31611	-2.2483
Gfm1_wt1	22.8855	-14.9876	-19.6964	7.00614	3.62894	6.68365	8.20675	3.31684
Gfm1_wt2	16.1413	-2.33862	4.48268	9.6537	3.61905	-1.99161	-3.35055	-2.00497
Gfm1_wt3	17.0948	-3.82005	-2.45415	7.67598	4.8692	-1.10197	-3.11062	-0.379383
Gfm1_wt4	19.4562	-11.4555	-6.57764	8.31965	3.08555	-0.221621	6.65073	-0.769109
Gfm1_wt5	20.1363	-9.54704	2.87532	10.6884	4.34632	-3.82026	4.09826	-2.23903
Gfm1_wt6	14.2071	-2.77228	-10.5211	6.89814	4.05469	-0.429254	-3.97557	1.60908
Gfm1_wt7	14.6883	-1.19741	-2.41784	7.64063	4.66016	-0.812525	-4.44072	-1.09842
Map2k7_het1	3.50561	-0.793892	-14.7143	6.69587	3.74243	0.160298	-1.89701	3.69284
Map2k7_het2	2.35598	0.865607	-7.79668	7.0205	2.31992	-0.0421917	-3.45508	0.472919
Map2k7_het3	3.78027	-1.65098	-9.1604	7.84948	1.65927	0.518607	-3.20701	0.894913
Map2k7_het4	9.42278	-9.31924	-17.9223	6.5241	3.06987	3.62771	5.74594	2.44343
Map2k7_het5	9.79891	-9.8162	-7.48415	8.25842	3.13611	-0.715297	7.96218	0.427521
Map2k7_het6	4.98374	-9.19998	-3.5892	9.75722	3.84951	-1.79754	8.49601	1.10671
Map2k7_het7	10.1817	-11.0114	-11.3928	8.78398	1.99447	1.36943	6.63547	2.09693
Map2k7_hom1	3.28839	0.867721	-14.4068	4.93571	2.24674	1.34295	-2.55026	3.00569
Map2k7_hom2	12.1948	-7.51178	-17.7879	4.12722	2.2609	4.49969	7.56865	3.71381
Map2k7_hom3	9.6789	-7.8306	-2.6046	9.57213	3.20428	-1.33446	6.39329	-0.403088
Map2k7_hom4	8.42161	-5.60941	-5.01216	8.91065	2.67295	-0.681466	5.19921	-1.41089
Map2k7_wt1	2.88048	0.406325	-14.7006	5.3841	2.11031	2.36731	-3.44755	1.69228
Map2k7_wt2	1.06858	-0.200407	-16.9237	4.65917	2.42806	2.30811	-3.46085	2.91831
Map2k7_wt4	3.71618	-2.19299	-19.3568	5.91654	2.08609	4.70499	-2.11819	2.63927
Map2k7_wt5	6.3772	-8.01025	-4.9822	9.1983	3.03621	-2.00587	5.3272	0.357334
RIKEN1700007K13_het1	-90.5838	-27.1029	-18.0284	-17.4108	17.7733	5.88	2.15432	3.77509
RIKEN1700007K13_het2	-145.663	-20.8635	-22.1421	11.4705	-1.71096	17.9736	-8.41869	-36.3525
RIKEN1700007K13_het3	-135.79	-24.2526	-12.6156	-0.0810922	13.7809	11.8143	-4.07357	-19.5572
RIKEN1700007K13_het4	-93.1741	-23.5607	-2.17283	-16.2229	23.9806	0.34185	1.1911	-0.560534
RIKEN1700007K13_hom1	-54.9786	-23.8455	19.6754	-15.7634	10.077	13.0556	1.41032	4.94223
RIKEN1700007K13_hom2	-124.128	-23.4784	-7.97824	-8.77548	20.3978	6.81155	-1.18921	-12.484
RIKEN1700007K13_hom3	-119.168	-18.9203	10.4836	-7.99498	19.9176	4.57629	0.226894	-13.6409
RIKEN1700007K13_hom4	-56.7549	-25.5075	16.4734	-15.8926	21.1542	-4.56685	6.87997	1.38162
RIKEN1700007K13_wt1	-83.8739	-22.1859	-11.2112	-19.5599	21.2672	5.49402	6.16377	0.265832
RIKEN1700007K13_wt2	-110.769	-25.1238	-20.1078	-16.4304	19.1593	8.30362	-3.60676	-3.13873
RIKEN1700007K13_wt3	-138.393	-18.4693	1.75181	4.69063	7.65292	9.54696	-5.85432	-30.8457
RIKEN1700007K13_wt4	-133.578	-20.9191	-23.9988	1.52563	4.78431	16.1912	-7.9984	-22.9197
RIKEN1700007K13_wt5	-140.97	-27.7257	-14.0121	5.64843	11.0669	13.2378	-4.67589	-25.3653
RIKEN1700007K13_wt6	-90.6655	-26.6716	11.958	-14.6433	25.4418	1.54748	10.5629	-4.01661
RIKEN1700007K13_wt7	-91.2976	-22.3358	18.8348	-14.3542	24.1113	-2.55384	11.5342	-6.49522
Ssr2_het1	8.95641	-10.8754	-19.0708	-5.46013	-3.86004	5.28222	5.68659	1.67908
Ssr2_het2	-4.83971	-1.12932	-11.4781	-8.14527	-7.72305	1.38837	-4.66384	-1.96295
Ssr2_het3	0.335102	-0.219018	-7.58801	-10.956	-8.98491	-0.426139	-5.64975	-0.108161
Ssr2_het4	4.32861	-10.1877	-13.5471	-7.88837	-8.78103	-1.16538	-4.79841	1.27021
Ssr2_het5	15.5366	-12.6923	-16.0793	-11.273	-7.14985	2.83348	6.04108	2.18346
Ssr2_hom1	13.7222	-8.61204	-9.78508	-1.6716	-3.74556	1.60025	2.39833	1.47744
Ssr2_hom2	5.66	-14.4962	-15.6679	-3.13314	-5.28754	7.66415	2.56319	4.60525
Ssr2_hom4	12.5009	-12.4179	-10.6613	-5.53801	-7.94435	2.14584	2.42207	0.691254
Ssr2_hom5	16.3224	-12.4538	-10.7665	-8.66819	-6.79094	1.94219	7.39257	0.961234
Ssr2_wt1	10.7068	-14.5736	-12.7434	-4.67976	-6.85145	-0.568032	3.11484	0.44398
Ssr2_wt2	-2.03091	-6.5381	-16.3329	-7.63012	-8.02906	4.22058	-5.15475	2.26283
Ssr2_wt3	-2.59373	2.09649	7.34835	-4.42631	-7.24743	-6.70828	-4.64553	-5.0805
Ssr2_wt4	2.29471	-2.62128	5.78965	-0.759691	-6.67342	-5.79886	-5.95178	-1.23959
Ssr2_wt5	3.89975	-1.31729	-7.82982	-10.7299	-8.89563	-0.577916	-4.69752	0.971264
Ssr2_wt6	11.0686	-8.91257	-15.2943	-9.44327	-6.56418	1.76475	4.30026	1.77484
Zkscan17_het1	-1.37313	12.8211	5.13129	9.90137	4.02766	-2.67815	-7.17604	-2.21676
Zkscan17_het2	-2.97146	9.59814	-1.44118	7.8686	3.09768	-2.22655	-6.23301	-2.21973
Zkscan17_het3	-3.08825	11.6333	3.54964	8.58286	4.45794	-3.32474	-5.0715	-3.03132
Zkscan17_het4	-4.01467	9.01025	-0.328468	9.27902	4.46845	-0.37139	-4.07096	-1.98364
Zkscan17_het5	7.04224	-1.852	-13.688	7.6218	3.66984	4.43573	3.07147	1.03098
Zkscan17_het6	2.68583	0.139885	-5.29582	9.23403	3.99781	0.629109	1.93606	-0.0553377
Zkscan17_het7	-1.22127	1.98966	-12.9927	6.77118	5.0588	3.42286	1.69093	3.37177
Zkscan17_het8	-2.49842	4.15565	-3.31526	10.1221	4.90748	0.00583576	1.16936	-0.00598857
Zkscan17_hom1	-5.19138	11.1541	5.91584	9.33026	4.35752	-1.51528	-5.97324	-3.04061
Zkscan17_hom3	4.12231	-1.17244	-12.1973	7.48502	3.72499	4.38781	2.47976	1.88599
Zkscan17_hom4	3.88539	-1.38141	-6.45624	9.62559	4.66056	1.50653	2.79046	-0.675731
Zkscan17_hom5	1.0949	2.14589	-6.38044	7.98195	4.00804	1.48421	1.70421	-0.517436
Zkscan17_wt1	-2.37082	9.08088	-2.96315	8.58688	3.67833	0.709106	-5.31038	-1.04041
Zkscan17_wt2	-5.64363	10.7366	-0.54683	8.43099	4.97424	-2.26978	-5.59041	-1.20919
Zkscan17_wt3	-2.35491	9.92342	-5.05178	7.5397	4.42809	0.0756893	-6.06715	-0.654772
Cc2d2a_het2	14.6999	0.0386199	-10.7863	6.60288	3.14052	0.616517	-4.23389	-0.176985
Cc2d2a_het3	23.4188	-9.42191	-7.94964	7.98777	3.64311	1.78309	7.57882	-1.20593
Cc2d2a_het4	24.042	-13.2973	-10.7651	8.0777	4.50737	5.63158	10.0637	-0.465325
Cc2d2a_hom2	-13.1694	3.25802	-4.76899	17.6756	-4.50033	2.91191	4.60876	-7.53024
Cc2d2a_hom3	18.4603	-6.87298	-9.33447	8.41932	3.77552	0.799721	2.95009	-0.466846
Cc2d2a_hom4	12.6702	1.91932	-8.41686	6.16625	2.55444	0.902832	-5.53337	1.79955
Cc2d2a_hom5	24.6285	-8.0817	6.57704	10.7823	4.44639	-3.27388	6.46061	-4.53193
Cc2d2a_hom6	13.7296	0.0824444	1.8244	9.01996	4.30479	-3.84239	-3.62687	-3.75995
Cc2d2a_hom7	16.709	-1.30462	-6.76485	7.0349	3.33544	-0.476967	-3.46072	-0.52593
Cc2d2a_wt1	15.9025	-1.95299	-18.9056	4.93713	3.26836	4.99579	-3.489	2.98663
Cc2d2a_wt2	16.3071	-1.91106	-12.0128	6.31162	4.22182	1.01267	-3.61011	0.327002
Cc2d2a_wt3	23.8101	-10.5855	-13.5767	6.58924	3.91912	3.96401	7.70875	0.217794
Cc2d2a_wt4	15.1108	-2.43332	-11.3408	6.90715	3.57993	0.267741	-2.96586	-0.257417
Cc2d2a_wt5	15.7644	-0.906418	-3.95894	8.27467	4.13657	-0.20726	-2.9518	-1.73693
Rpgripl1_het1	13.0506	-6.80834	2.06967	11.531	3.6276	-4.45294	5.37086	-3.49974
Rpgripl1_het2	7.98503	3.07773	-4.93403	7.98406	3.85731	-2.0801	-5.25875	-1.84749
Rpgripl1_het5	13.3173	0.883349	-6.74132	7.80819	3.04839	1.48444	-4.43663	0.580774
Rpgripl1_het6	19.8761	-8.7549	-2.00623	9.53497	3.88818	-1.97738	6.32938	-3.4137
Rpgripl1_het7	13.549	-1.0003	-15.7407	6.81977	4.23288	5.96897	-4.52905	3.92833
Rpgripl1_het8	15.0893	-1.12301	-2.35491	9.09817	4.59076	0.862344	-1.85687	-0.523886
Rpgripl1_het9	15.4007	-2.05123	-15.3877	5.51442	3.75461	5.05531	-1.88894	1.90049
Rpgripl1_hom1	20.8359	-5.36208	3.7786	9.49132	4.66004	0.335298	8.16693	-2.75996
Rpgripl1_hom3	22.6916	-6.9558	-12.316	7.14458	3.88822	3.05431	6.33382	0.377753
Rpgripl1_wt1	23.7687	-7.41788	-5.11327	7.26555	3.62957	-2.53041	16.0491	-0.755517
Rpgripl1_wt2	6.63006	-2.52915	17.9206	13.7488	2.79633	-4.87209	6.92314	-4.90168
Rpgripl1_wt3	19.7381	-6.86763	-4.49139	6.66142	5.28936	0.70014	6.83846	-3.57139
Rpgripl1_wt4	16.9047	-3.70087	-12.543	6.37573	4.40512	3.51338	-0.641742	1.44637
Tmem98_het1	20.7541	-12.5836	-10.7632	9.2905	2.01933	-0.167992	12.7549	-0.140924
Tmem98_het2	18.2187	-6.73611	-3.6482	8.64148	2.33393	-1.99687	5.75838	-1.19967
Tmem98_het4	16.1083	-11.1547	-2.20126	11.4552	2.91384	-4.83622	7.78074	-1.10582
Tmem98_het6	-65.8174	22.1481	-5.53599	8.64178	1.00729	-18.4781	0.348333	26.3686
Tmem98_hom1	17.0987	-7.22502	3.91226	11.0822	3.14593	-3.6039	6.95436	-1.89491
Tmem98_hom2	8.10624	2.27402	-3.05528	7.80458	2.29925	-1.59385	-3.82059	0.541513
Tmem98_hom3	17.3394	-8.74777	0.242455	10.86	2.14376	-2.20675	6.29153	-0.650586
Tmem98_hom4	15.2708	-6.30421	10.8967	12.6172	2.31002	-4.86209	7.44156	-2.36647
Tmem98_wt1	15.1728	-6.14529	6.4842	11.5828	2.78951	-5.25077	5.68509	-2.70218
Tmem98_wt2	19.6681	-9.4484	-9.4385	8.09043	2.62028	-0.157584	9.21995	-0.632351
Tmem98_wt3	8.5619	1.89367	5.83501	10.2967	2.13572	-6.52244	-4.28457	-2.32805
Tmem98_wt4	6.12589	2.11364	-5.69942	7.06805	1.73385	-0.0738915	-4.30858	0.286435
Tmem98_wt5	7.59819	1.50904	-3.01741	7.69834	1.86226	-2.21855	-5.052	-0.295841
Trps1_het1	10.8909	-1.44468	-10.3836	6.38547	2.45325	1.91723	4.00293	0.804943
Trps1_het2	12.3709	-1.87232	-11.4124	8.08539	2.34593	-1.7079	-3.02078	0.903059
Trps1_het3	16.5957	-9.67046	-15.0875	7.21534	2.67777	3.25711	9.46312	1.59636
Trps1_het4	11.7177	-4.88461	-14.9466	5.41421	2.30279	9.09715	7.32705	4.16933
Trps1_het5	5.8111	0.940913	-8.60607	6.74652	2.2593	0.997969	-2.43839	0.0927823
Trps1_hom2	14.125	-4.64085	-15.7032	5.24673	2.84631	2.10378	4.31011	1.21667
Trps1_hom3	7.96218	1.27388	-15.8148	6.2188	1.9063	3.95281	-3.14329	2.60471
Trps1_hom4	8.12504	0.0169554	-22.3697	4.62033	2.04948	7.83902	-2.05884	4.68515
Trps1_hom5	17.0369	-10.5993	-13.982	7.28557	2.49533	3.45135	9.32222	1.40043
Trps1_wt1	15.4397	-4.45513	-19.4191	4.43783	2.80819	3.54148	5.4747	2.26356
Trps1_wt2	5.41734	3.17624	-15.6109	6.0952	2.17274	3.4799	-4.47737	1.75063
Trps1_wt3	14.5225	-10.0371	-9.03766	8.69424	2.08711	0.331929	9.02988	-0.536706
Trps1_wt5	2.58909	2.70273	3.48	9.97592	2.4607	-2.38462	-3.86777	-2.45953
4933434E20Rik_het1	66.3019	58.9045	-2.65404	-55.3105	-0.526505	13.3367	19.7248	-18.7566
4933434E20Rik_het2	2.25989	-13.4625	-5.9129	-6.75911	-1.30209	1.70115	0.874099	-6.96438
4933434E20Rik_het3	1.5793	-13.2338	-5.93437	-2.86668	-0.144487	4.17364	1.34919	-6.83837
4933434E20Rik_het4	-3.22618	-4.40083	-3.98733	-8.5015	-3.03827	3.0424	-9.90335	-6.74507
4933434E20Rik_het5	-11.4386	-2.55028	2.03999	-5.77966	-3.07384	1.09639	-11.8081	-8.77943
4933434E20Rik_hom1	-1.87613	-10.0144	-13.7009	-9.05779	-3.32823	4.73036	-4.97582	-5.32436
4933434E20Rik_hom2	-18.2678	-3.52443	-0.717862	-3.64156	-10.1607	18.5895	-15.6075	-0.12166
4933434E20Rik_hom3	-9.14657	-4.75154	2.4779	-4.92971	-4.49975	-0.390496	-12.9888	-9.51361
4933434E20Rik_hom4	-13.0912	1.04481	1.60044	-6.24072	-5.49658	3.03003	-13.0783	-7.44975
4933434E20Rik_wt1	2.12704	-18.8513	-15.6486	-3.27431	-0.949167	5.15442	2.66337	-4.33112
4933434E20Rik_wt3	-5.81385	-6.70027	-6.51787	-4.23365	-0.93994	3.79177	-8.57018	-6.86878
Cyp11a1_het1	10.4138	-19.2314	-30.3468	4.75524	3.43236	16.2377	9.8347	2.20091
Cyp11a1_het2	-3.73284	-5.29177	-11.5036	0.957398	-3.84419	3.31763	-3.39161	-2.19461
Cyp11a1_het3	-2.1032	-4.59067	-13.3363	-2.62695	-3.91511	5.61433	-2.44719	-1.55669
Cyp11a1_het4	-4.95896	-3.70854	8.72798	4.75922	-2.69228	-2.26084	-4.31836	-6.44717
Cyp11a1_het5	6.04107	-13.0806	-8.07148	1.721	-3.31679	0.160369	5.61842	-3.17267
Cyp11a1_hom2	-7.03245	-7.94707	-20.0509	0.203206	-5.71055	2.83203	-5.9642	-0.513202
Cyp11a1_hom3	8.01221	-12.3247	-12.9244	2.2078	-0.810382	5.11753	7.79412	-2.65452
Cyp11a1_hom4	4.95202	-11.5862	2.49655	3.0479	-2.76992	-3.61678	5.82416	-4.35421
Cyp11a1_wt1	7.52661	-12.8609	-17.1661	1.58093	0.432643	9.0257	7.66879	-0.577594
Cyp11a1_wt2	-19.7235	1.57214	-7.15535	12.5459	-6.27549	7.2855	-4.25153	-3.66554
Cyp11a1_wt3	-3.08319	-6.19882	-2.77378	1.03704	-5.31125	-2.83121	-3.70248	-4.14859
Dhodh_het1	10.5816	9.13389	-8.51098	1.06053	2.91343	0.163568	-7.46942	1.91407
Dhodh_het2	11.6635	5.53425	-2.37124	6.18865	3.41264	-0.992757	-6.38325	1.88137
Dhodh_het3	12.9592	-6.67669	-13.7949	10.5681	4.19095	-0.475103	-3.82332	6.18808
Dhodh_het4	-27.9635	26.745	-5.31841	14.545	-9.10676	-5.61561	3.58418	3.89495
Dhodh_het5	7.14808	2.69964	-13.3867	8.2452	0.740196	-2.18479	-1.88763	5.78613
Dhodh_het6	16.2466	-0.467083	-9.5474	3.16009	2.56246	0.0628905	0.457016	1.82524
Dhodh_wt1	16.0502	7.71054	-10.5031	-3.5924	1.08768	-1.86553	-6.67756	3.65355
Dhodh_wt2	2.55892	13.6484	-11.8985	7.4271	2.27581	0.46499	-5.03792	4.56908
Dhodh_wt3	10.0421	3.13406	-14.2242	5.16251	2.554	0.542191	-5.40248	4.36318
Dhodh_wt5	12.948	5.06411	2.0139	7.60142	3.94102	-3.93178	-2.77171	-0.690049
Dhodh_wt6	-27.8671	15.7189	-9.46976	13.1793	-7.70496	-6.49186	-1.17053	9.05084
Dpm1_het1	20.6205	-2.84578	-12.4832	4.24573	2.77522	1.86276	-2.69913	4.50087
Dpm1_het2	21.2676	-12.2061	-4.34287	11.4531	3.89803	-2.22412	-2.26249	1.99151
Dpm1_het3	26.8179	-7.99175	-7.94811	3.93353	3.03434	-2.28413	3.91895	0.963151
Dpm1_het4	29.9004	-11.0081	-19.471	1.69249	2.57746	3.31951	5.44352	4.83272
Dpm1_het5	25.7268	-6.77586	-5.46762	4.06815	2.01251	0.581991	2.83705	1.50068
Dpm1_het6	25.8233	-8.94152	-20.0246	2.65016	2.17656	5.74424	4.68659	5.29948
Dpm1_wt1	11.1418	3.65813	-4.6357	7.69387	-0.319581	-3.23661	-4.33324	2.769
Dpm1_wt2	25.5149	-4.76698	-1.94997	3.87556	2.78964	-2.76921	-1.10858	1.18624
Dpm1_wt3	-30.3397	26.2466	-8.6396	14.53	-16.201	-0.209725	10.0875	-7.37645
Dpm1_wt5	26.3958	-13.5661	-10.6837	7.29547	3.75015	-1.05867	4.57453	1.73675
Dpm1_wt6	5.2052	3.26999	-10.2775	8.78911	1.14418	-1.32035	2.0187	5.18482
Tmem30a_het1	11.6189	-6.81561	5.9166	9.02404	3.2208	-3.81427	5.03469	-3.95954
Tmem30a_het2	10.9038	-4.50309	-1.66134	7.3894	4.74645	-2.16878	3.83881	-1.63794
Tmem30a_het3	-7.71579	7.76849	-7.14638	5.65404	0.896383	1.93553	-6.35842	-0.134675
Tmem30a_het4	4.33782	4.41869	-2.24854	6.54068	3.42136	-2.17588	-6.4276	-1.40432
Tmem30a_het5	7.3324	-5.38206	-19.9916	1.3473	3.61285	7.10447	4.72852	2.2393
Tmem30a_het6	14.9913	-9.12141	-17.6695	3.09306	2.77301	8.49166	5.82077	3.18457
Tmem30a_wt1	18.0954	-12.6761	6.01415	9.7612	3.87845	-1.70464	13.3645	-4.18873
Tmem30a_wt2	16.9406	-11.4723	-0.404934	8.43965	3.56065	-2.7401	11.7839	-4.15785
Tmem30a_wt3	10.8461	-0.0652512	-4.64895	4.94985	2.69297	0.895655	-2.5148	-0.436322
Tmem30a_wt5	11.2853	-6.9156	-23.7185	2.48404	2.96323	8.24485	3.43669	4.28552
Tmem30a_wt6	12.5522	-8.22005	-21.2164	2.20924	3.59107	8.43379	6.43539	3.05831
Traf2_het1	11.8068	9.77411	-8.26387	-17.7781	-15.4446	-10.06	8.04353	4.56468
Traf2_het3	18.6975	5.4822	-15.5342	-17.2058	-13.7015	-6.51033	9.31011	6.03056
Traf2_hom1	18.2341	3.5753	-7.58168	-14.5911	-14.8284	-7.87095	6.50402	3.01891
Traf2_hom2	22.0207	6.49941	2.63659	-13.3061	-12.9265	-12.4913	10.3886	0.519936
Traf2_hom3	22.8837	-1.00329	-3.58165	-12.1001	-12.2996	-9.04212	9.66364	1.33451
Traf2_hom4	11.5344	4.38093	-7.49214	-16.8654	-13.3654	-8.74049	8.14653	3.0799
Traf2_hom5	17.9426	4.8109	-1.4339	-12.8961	-11.8225	-15.6989	14.2199	3.62768
Traf2_hom6	8.84266	9.96337	-0.402996	-15.7098	-14.3387	-13.7721	10.1442	2.19436
Traf2_wt1	16.9557	3.3685	-3.84306	-13.2232	-11.9488	-10.3091	10.4975	1.84681
Traf2_wt2	18.4141	10.7597	3.65939	-15.2101	-14.7998	-16.0569	12.2265	3.22484
Traf2_wt3	15.4535	6.53775	-9.90063	-16.139	-14.9144	-9.86727	10.3355	7.84712
Traf6_het1	37.3547	-8.91168	-4.96838	-20.7879	-0.942174	-9.0977	1.45762	12.0095
Traf6_het2	30.5419	3.16286	10.8061	-19.2769	-2.79758	-15.3686	-15.1251	8.4913
Traf6_het3	26.1849	-0.0671705	-4.49182	-21.8422	-3.53253	-8.50721	-14.8372	12.4584
Traf6_het5	30.9386	-9.67901	-9.28679	-22.5662	-0.610031	-5.36567	-6.19526	16.1428
Traf6_hom1	40.3562	-1.3485	10.3981	-21.4008	1.57874	-16.7206	-10.1099	16.3177
Traf6_hom2	44.3661	-3.98386	2.50516	-22.0598	0.584631	-13.2555	-10.1731	17.4388
Traf6_hom3	61.7915	13.5334	2.63319	-37.4061	0.775375	-14.4506	2.47602	14.6742
Traf6_hom4	42.9221	-11.4713	-9.24153	-22.1395	-0.147779	-7.66142	2.60334	14.9893
Traf6_hom5	37.7365	-10.1274	-3.28861	-22.2041	1.36712	-8.66069	1.7121	18.8934
Traf6_wt1	45.7185	4.33875	18.1289	-23.4197	0.899768	-23.2565	-18.6215	20.4171
Traf6_wt2	41.1451	-6.42878	-5.51302	-22.5603	-1.2632	-7.58707	-8.66725	14.0443
Traf6_wt3	37.2631	-12.0926	-7.52816	-18.3065	0.564323	-4.04843	1.07994	15.1748
Adamts3_het1	-11.8169	-5.72339	-17.1031	-6.62155	-7.6366	4.39457	-5.59949	-0.737367
Adamts3_het2	-3.34175	-11.4939	6.39353	0.872639	-3.57294	-0.793436	2.23086	-4.64424
Adamts3_het3	-5.5994	-8.44732	-11.9855	-3.66109	-5.15152	4.90044	3.79733	-1.8839
Adamts3_het4	-8.1752	-11.8821	-12.4748	-1.83576	-0.656679	7.16915	5.93216	-3.16112
Adamts3_hom1	-1.95296	-12.2613	-8.5062	3.81204	0.707493	0.19903	3.94801	-3.51508
Adamts3_hom2	2.18739	-16.4087	-20.9137	-2.12667	-2.52621	7.32536	6.51888	0.537056
Adamts3_wt1	0.203576	-9.97048	-1.89669	-1.24819	-2.99427	-2.05408	4.19825	-4.02229
Adamts3_wt2	-10.9572	-3.44315	-1.38748	-3.71631	-6.3883	-3.75111	-5.57533	-4.58041
Adamts3_wt3	-16.5326	-4.44209	-8.80398	-1.87509	-2.0475	3.01113	-3.08203	-4.68269
Adamts3_wt4	-18.0367	-7.14509	-7.57932	-0.284463	-3.99177	3.07041	-3.37465	-4.95083
Dctn4_het1	18.0617	-9.7776	1.05009	11.52	2.06601	-4.37225	5.31546	-3.11526
Dctn4_het2	18.9892	-13.4764	-17.6549	7.33385	0.722279	2.51135	7.78948	1.61958
Dctn4_het3	19.5315	-12.5248	-8.59527	8.55621	1.5121	-1.75767	7.73689	-0.931416
Dctn4_het4	-17.7044	10.6413	-13.091	12.4924	-6.84114	0.216997	-4.62061	-4.69504
Dctn4_het5	13.7043	-6.06363	-3.6294	9.55667	0.572051	0.657071	2.00398	-0.892474
Dctn4_het6	13.8905	-3.98168	8.75237	9.86455	1.61724	-5.26144	3.88388	-2.92718
Dctn4_het8	7.18991	3.74037	4.00417	8.29326	1.92462	-3.03652	-5.26509	-2.0015
Dctn4_wt1	-18.4845	20.2269	-3.29037	11.0926	-7.63146	-0.869301	2.22485	-9.51769
Dctn4_wt2	10.0598	-7.29251	-13.8912	10.3842	-0.232473	-1.22266	5.06792	2.01044
Dctn4_wt3	6.69118	4.65646	6.67987	10.0481	1.22528	-6.05246	-7.46172	-2.99777
Pgap2_het3	7.16493	23.4918	4.56955	3.04661	7.52312	-2.68882	-8.215	-1.75343
Pgap2_het4	9.47456	20.4247	-9.01681	-0.220834	6.58776	3.99288	-6.48318	2.36142
Pgap2_het5	5.95989	20.0292	6.03006	3.66536	6.76412	-2.0308	-5.69709	-1.74226
Pgap2_het6	8.0942	17.3141	-10.3773	2.1347	5.93634	3.94008	-6.14237	1.59539
Pgap2_het7	3.96871	23.8925	-10.6964	-0.863021	7.69463	1.60829	-3.38715	2.50476
Pgap2_het8	12.7005	19.3988	-9.79856	-0.420219	6.96858	4.62109	-4.5729	1.68291
Pgap2_het9	9.81913	15.7043	-7.7903	1.27558	6.04704	1.02484	-3.6722	0.504318
Pgap2_wt1	4.97728	24.3134	-1.95266	1.55279	7.42009	4.07063	-7.98492	0.736892
Pgap2_wt2	7.55049	25.611	-12.8647	-2.51166	8.02562	5.72759	-7.39331	1.80123
Pgap2_wt3	7.9414	23.0946	-15.4169	-1.76183	7.35917	8.43863	-7.21909	3.2571
Pigl_het2	11.9521	16.3619	-8.03246	-1.33303	4.2146	1.32833	-3.53031	1.87567
Pigl_het3	11.3808	30.1609	0.491713	-2.05896	6.98073	0.935494	-6.80738	-0.620444
Pigl_het4	-25.02	28.8963	-5.6555	8.76107	-3.15045	2.98686	-2.55982	-5.59471
Pigl_het5	10.195	12.2715	-16.8163	1.30603	1.761	6.25041	-9.14735	5.13453
Pigl_het6	3.53639	16.729	-5.64431	3.99996	2.27433	0.195067	-7.09538	1.01503
Pigl_het7	10.4535	11.4984	-5.35911	2.8768	5.06196	1.32907	-6.32197	1.12048
Pigl_het8	10.4268	16.8645	-2.7528	1.47265	5.34609	1.03722	-7.49795	1.49014
Pigl_het9	6.21944	38.112	-8.47259	-5.19635	7.82145	5.3638	-12.1723	1.31732
Pigl_wt2	9.46577	14.3444	-11.3147	1.63275	4.23633	2.23145	-4.15227	2.8552
Pigl_wt3	5.5938	28.5193	-14.2788	-4.21625	6.46703	5.86856	-11.2701	2.85228
Elac2_het1	18.5355	2.98047	12.682	5.66642	2.322	-7.06454	-1.49905	-3.17661
Elac2_het4	15.681	3.81567	-12.6881	0.172609	2.48476	0.69564	-6.74955	1.56574
Elac2_het5	19.2989	0.748555	-0.544754	4.82361	1.77969	-1.76763	-5.61858	0.628967
Elac2_het6	14.5418	-7.98225	-2.94239	9.36173	3.78046	0.031947	-7.33258	1.38088
Elac2_wt1	21.0437	-0.517699	6.93647	6.81119	2.49583	-6.36828	-1.92981	-2.06559
Elac2_wt2	-0.172945	12.8705	-0.142376	4.96158	-2.64207	-6.25135	-1.25302	2.57756
Elac2_wt3	19.3414	-4.67863	-9.69602	6.27346	3.99824	-1.0336	-6.87773	3.30146
Elac2_wt4	19.2429	-2.48058	-19.1211	1.87481	2.29288	3.95189	-4.461	4.99513
Elac2_wt6	6.4804	10.8294	-0.969682	5.41129	-1.21019	-4.64622	-6.16234	0.863482
Orc1_het1	29.2217	94.4688	-8.46583	-52.8682	9.85066	16.5934	28.8531	-11.1746
Orc1_het2	111.13	109.694	6.31484	-74.5466	26.39	14.3457	40.898	-8.40509
Orc1_het3	131.162	111.871	2.14538	-79.4153	27.8853	19.5596	42.4057	-10.695
Orc1_het4	-7.63509	28.4027	-11.1844	2.33126	2.16123	3.49288	-6.51809	2.47133
Orc1_het6	5.5393	31.6199	-30.1538	-7.79445	7.78582	17.0813	-13.4216	6.59874
Orc1_wt1	105.356	104.293	4.54335	-69.6325	24.5425	12.9133	39.5176	-6.88774
Orc1_wt2	6.31662	27.3042	-13.6489	-2.7925	5.58744	5.62073	-9.68519	2.85204
Orc1_wt3	-28.3858	47.0538	-25.8636	-1.49275	-3.95418	15.6706	-6.47184	-2.69304
Orc1_wt4	8.02076	23.4335	-34.5386	-7.25666	6.97684	17.9941	-11.3176	7.93679
Smc3_het1	7.68098	12.3973	-2.60091	5.01555	4.93939	0.507235	-7.2598	-1.38732
Smc3_het2	0.126966	15.9929	-1.98938	4.62227	5.42152	1.1201	-7.28806	-2.83094
Smc3_het3	4.09281	8.29519	6.07897	7.66696	5.73412	-2.7781	-1.10741	-4.55371
Smc3_het4	2.31587	10.3951	1.24627	7.28546	5.80122	-1.51806	-2.90144	-3.33604
Smc3_het5	4.27714	9.58416	-1.90309	5.61541	4.91777	2.57447	-2.78197	-1.55662
Smc3_wt2	7.53059	14.3048	-3.52976	4.78077	4.77792	0.52245	-7.31012	-0.893801
Smc3_wt3	5.61235	8.37267	0.131534	7.30957	4.26985	-0.0418478	-5.15272	-2.10963
Smc3_wt4	4.07505	13.6091	-3.09218	4.99725	5.10398	1.28473	-5.83671	-1.53748
Smc3_wt6	10.2177	7.87627	-2.64028	5.70415	5.22549	0.163489	-0.943934	-1.19569
Dctn1_het1	-30.4351	23.3031	-4.03747	5.60482	1.65261	-13.7283	1.28209	20.0058
Dctn1_het2	-40.3186	22.3443	-2.13893	7.97138	1.19517	-15.5374	4.07127	23.4633
Dctn1_het3	-47.5307	17.2057	-4.78978	13.7753	-3.32104	-11.2389	7.15153	26.2523
Dctn1_het5	9.57404	5.61041	-7.18015	6.92357	3.09842	0.0467415	0.266496	0.545746
Dctn1_het6	-7.41149	7.45271	-12.6485	6.42371	2.13192	-2.44571	0.274124	9.32587
Dctn1_het7	6.75986	9.19633	-14.8984	4.58923	2.29498	5.75491	-6.57219	3.24818
Dctn1_wt1	-128.541	47.9137	3.07081	27.041	-26.0445	-6.89202	17.1521	-1.18092
Dctn1_wt2	1.49526	4.80653	-1.25511	8.75071	2.93451	-5.81436	2.85195	4.77897
Dctn1_wt3	0.844597	11.6844	3.87806	8.68963	3.53218	-5.54466	-4.8981	0.372389
Atxn10_het1	6.13423	11.9978	-16.6387	2.40582	4.47416	4.77948	-3.41201	4.18776
Atxn10_het2	9.30762	17.9773	-5.19753	3.24893	6.60676	2.7746	-6.41373	0.395509
Atxn10_het3	11.7817	20.2593	3.09204	3.30007	7.2277	-2.95221	-4.4448	-1.33243
Atxn10_het4	3.25988	29.5067	-0.823084	2.32405	9.03214	0.525221	-9.69769	-2.38677
Atxn10_wt2	12.2652	16.1588	-7.72372	0.95473	6.59582	1.02354	-4.37007	0.0942198
Atxn10_wt3	11.4897	14.2474	-5.64139	3.44561	6.27717	0.704704	-3.97746	0.0904044
Atxn10_wt6	9.39435	23.102	-2.64416	1.94032	7.02115	-0.418852	-9.87302	-1.03989
Wrap53_het3	19.6053	-5.97109	-18.0471	1.85439	3.05762	3.03989	4.48468	3.88415
Wrap53_het4	13.6935	1.37398	24.2268	11.6522	3.74714	-3.06234	-2.47898	-1.85802
Wrap53_het5	18.015	1.61323	18.8796	10.0437	3.31769	-8.63139	-2.67801	-3.59865
Wrap53_wt1	6.35683	3.03191	-14.1705	4.66341	0.392467	2.56399	2.16539	6.45369
Wrap53_wt2	21.9668	-7.33076	-9.3104	3.66364	3.29468	0.293971	4.57768	1.811
Wrap53_wt3	19.2373	-4.59786	-11.4576	3.53969	1.77417	1.3864	2.6572	5.25248
Wrap53_wt4	10.816	9.17372	21.4035	6.81972	3.11864	-8.28006	-4.07116	-3.77832
Crls_het1	3.02272	25.1483	-7.08327	2.14179	6.58108	2.30886	-11.4956	0.48695
Crls_het3	4.95917	16.1964	-14.9329	2.10541	6.50487	5.37072	-8.55222	2.03706
Crls_wt1	7.64231	19.5835	15.2984	6.48591	7.05415	-4.29217	-7.34578	-3.69898
Crls_wt2	3.57375	25.3821	-8.62412	0.677268	6.35959	3.18604	-11.388	1.81475
Crls_wt3	19.0543	2.98735	-17.282	2.84793	4.33558	4.63137	-4.90594	4.31251

## Sheet: Fig. 2c
Gene ID	adjp	log2fc	Chr	Start	End	Strand	Biotype	Name	Description	Brd2_het1 normalised count	Brd2_het2 normalised count	Brd2_het3 normalised count	Brd2_het4 normalised count	Brd2_het5 normalised count	Brd2_het7 normalised count	Brd2_hom1 normalised count	Brd2_hom2 normalised count	Brd2_hom3 normalised count	Brd2_hom4 normalised count	Brd2_hom5 normalised count	Brd2_wt1 normalised count	Brd2_wt2 normalised count	Brd2_wt3 normalised count	13somites_1 normalised count	13somites_2 normalised count	13somites_3 normalised count	13somites_4 normalised count	15somites_1 normalised count	15somites_2 normalised count	15somites_3 normalised count	15somites_4 normalised count	19somites_1 normalised count	19somites_2 normalised count	19somites_3 normalised count	19somites_4 normalised count	20somites_1 normalised count	20somites_2 normalised count	20somites_3 normalised count	20somites_4 normalised count	ES_22somites_1 normalised count	ES_22somites_2 normalised count	ES_22somites_3 normalised count	ES_22somites_4 normalised count	ES_24somites_1 normalised count	ES_24somites_2 normalised count	ES_24somites_3 normalised count	ES_24somites_4 normalised count	25somites_1 normalised count	25somites_2 normalised count
ENSMUSG00000032607	3.3159e-24	-0.824901	9	108296853	108302302	1	protein_coding	Amt	aminomethyltransferase [Source:MGI Symbol;Acc:MGI:3646700]	370.603	412.381	419.719	408.181	392.224	348.961	216	218.819	229.068	240.556	241.725	466.513	462.568	411.161	706.165	715.491	684.46	662.949	568.773	580.12	578.649	544.661	573.778	506.556	420.824	488.908	435.366	497.076	469.81	473.658	480.11	461.595	458.388	464.637	476.83	461.675	496.471	462.856	497.529	418.146
ENSMUSG00000035835	3.43569e-11	0.616947	10	79860475	79874634	-1	protein_coding	Plppr3	phospholipid phosphatase related 3 [Source:MGI Symbol;Acc:MGI:2388640]	976.968	813.58	804.126	723.359	882.094	1324.68	899.028	936.972	870.823	873.062	830.043	753.84	670.234	1106.97	457.361	471.069	441.381	368.765	531.14	529.156	562.867	528.945	755.394	585.159	672.513	684.068	774.91	663.251	656.442	669.324	681.086	738.015	677.712	654.847	794.338	680.427	631.768	605.976	713.201	820.251
ENSMUSG00000022454	4.20646e-15	-0.776792	15	95219451	95528706	-1	protein_coding	Nell2	NEL-like 2 [Source:MGI Symbol;Acc:MGI:1858510]	519.506	437.544	443.794	418.515	484.126	474.141	247.135	333.164	248.157	257.275	231.95	466.513	427.809	552.048	214.655	197.019	227.087	169.881	238.217	227.711	226.199	279.943	324.659	289.086	316.122	305.819	364.541	354.088	366.395	363.702	413.118	420.445	410.137	402.927	457.484	423.001	454.048	448.646	399.392	428.841
ENSMUSG00000021279	0.0174904	0.132495	12	111292972	111377718	-1	protein_coding	Cdc42bpb	CDC42 binding protein kinase beta [Source:MGI Symbol;Acc:MGI:2136459]	2597.53	2822.37	2660.36	2499.89	2846.5	2663.08	2843.03	2879.19	2900.62	3090.08	3126.43	2663.31	2840.47	2836.91	2579.51	2616.06	2550.73	2665.61	2225.43	1978.55	2496.08	2229.72	2499.23	3284.32	2651.8	3023.98	2945.49	3024	2753.02	2850.97	2540.74	2757.94	2597.9	2364.56	2658.42	2669.74	2977.68	2462.48	2839.11	2959.11
[truncated: 14 more columns]

## Sheet: Fig. 2d
Filtered	GO.ID	Gene	Term	pval	FoldEnrichment	log10pval	category	posns
unfiltered	GO:0048011	Fcho2	neurotrophin TRK receptor signaling pathway	0.00059	1.60571	3.22915	unfiltered.Fcho2	20
unfiltered	GO:0016601	Fcho2	Rac protein signal transduction	0.00058	1.49254	3.23657	unfiltered.Fcho2	19
unfiltered	GO:0032530	Fcho2	regulation of microvillus organization	0.00046	1.94553	3.33724	unfiltered.Fcho2	18
unfiltered	GO:0045471	Fcho2	response to ethanol	0.00046	1.31906	3.33724	unfiltered.Fcho2	17
unfiltered	GO:0000904	Fcho2	cell morphogenesis involved in differentiation	0.00044	1.12708	3.35655	unfiltered.Fcho2	16
unfiltered	GO:0035914	Fcho2	skeletal muscle cell differentiation	0.00039	1.39361	3.40894	unfiltered.Fcho2	14
unfiltered	GO:0022604	Fcho2	regulation of cell morphogenesis	0.00033	1.09849	3.48149	unfiltered.Fcho2	13
unfiltered	GO:0019220	Fcho2	regulation of phosphate metabolic process	0.00026	1.1188	3.58503	unfiltered.Fcho2	12
unfiltered	GO:0010894	Fcho2	negative regulation of steroid biosynthetic process	0.00021	1.63728	3.67778	unfiltered.Fcho2	10
unfiltered	GO:0034645	Fcho2	cellular macromolecule biosynthetic process	0.0002	1.11524	3.69897	unfiltered.Fcho2	9
unfiltered	GO:0042775	Fcho2	mitochondrial ATP synthesis coupled electron transport	0.0002	1.5625	3.69897	unfiltered.Fcho2	8
unfiltered	GO:0045216	Fcho2	cell-cell junction organization	0.00016	1.32996	3.79588	unfiltered.Fcho2	7
unfiltered	GO:0051302	Fcho2	regulation of cell division	0.00014	1.16179	3.85387	unfiltered.Fcho2	6
unfiltered	GO:0002064	Fcho2	epithelial cell development	0.00014	1.21107	3.85387	unfiltered.Fcho2	5
unfiltered	GO:0043112	Fcho2	receptor metabolic process	0.00013	1.34814	3.88606	unfiltered.Fcho2	4
unfiltered	GO:0060065	Fcho2	uterus development	0.00011	1.9025	3.95861	unfiltered.Fcho2	3
unfiltered	GO:0045944	Fcho2	positive regulation of transcription from RNA polymerase II promoter	1.7e-08	1.15779	7.76955	unfiltered.Fcho2	1
unfiltered	GO:0009411	Fcho2	response to UV	NA	NA	NA	NA	NA
unfiltered	GO:0006974	Fcho2	cellular response to DNA damage stimulus	NA	NA	NA	NA	310
unfiltered	GO:0051347	Fcho2	positive regulation of transferase activity	NA	NA	NA	NA	581
unfiltered	GO:0000387	Fcho2	spliceosomal snRNP assembly	NA	NA	NA	NA	47
unfiltered	GO:0008105	Fcho2	asymmetric protein localization	NA	NA	NA	NA	NA
unfiltered	GO:0009451	Fcho2	RNA modification	NA	NA	NA	NA	NA
unfiltered	GO:0006364	Fcho2	rRNA processing	NA	NA	NA	NA	173
unfiltered	GO:0045732	Fcho2	positive regulation of protein catabolic process	NA	NA	NA	NA	107
unfiltered	GO:0006417	Fcho2	regulation of translation	NA	NA	NA	NA	NA
unfiltered	GO:0006355	Fcho2	regulation of transcription, DNA-templated	NA	NA	NA	NA	84
unfiltered	GO:0007064	Fcho2	mitotic sister chromatid cohesion	NA	NA	NA	NA	26
unfiltered	GO:0016197	Fcho2	endosomal transport	NA	NA	NA	NA	497
unfiltered	GO:0000398	Fcho2	mRNA splicing, via spliceosome	NA	NA	NA	NA	45
unfiltered	GO:0006886	Fcho2	intracellular protein transport	NA	NA	NA	NA	153
unfiltered	GO:0051168	Fcho2	nuclear export	NA	NA	NA	NA	314
unfiltered	GO:0001701	Fcho2	in utero embryonic development	0.00042	1.2	3.37675	unfiltered.Fcho2	15
unfiltered	GO:0007067	Fcho2	mitotic nuclear division	NA	NA	NA	NA	101
unfiltered	GO:0015986	Fcho2	ATP synthesis coupled proton transport	9.4e-05	1.9368	4.02687	unfiltered.Fcho2	2
unfiltered	GO:0043161	Fcho2	proteasome-mediated ubiquitin-dependent protein catabolic process	NA	NA	NA	NA	57
unfiltered	GO:0006412	Fcho2	translation	0.00023	1.23556	3.63827	unfiltered.Fcho2	11
filtered	GO:0048011	Fcho2	neurotrophin TRK receptor signaling pathway	NA	NA	NA	NA	NA
filtered	GO:0016601	Fcho2	Rac protein signal transduction	NA	NA	NA	NA	NA
filtered	GO:0032530	Fcho2	regulation of microvillus organization	NA	NA	NA	NA	120
filtered	GO:0045471	Fcho2	response to ethanol	NA	NA	NA	NA	294
filtered	GO:0000904	Fcho2	cell morphogenesis involved in differentiation	NA	NA	NA	NA	NA
filtered	GO:0035914	Fcho2	skeletal muscle cell differentiation	NA	NA	NA	NA	NA
filtered	GO:0022604	Fcho2	regulation of cell morphogenesis	NA	NA	NA	NA	NA
filtered	GO:0019220	Fcho2	regulation of phosphate metabolic process	NA	NA	NA	NA	NA
filtered	GO:0010894	Fcho2	negative regulation of steroid biosynthetic process	NA	NA	NA	NA	NA
filtered	GO:0034645	Fcho2	cellular macromolecule biosynthetic process	NA	NA	NA	NA	188
filtered	GO:0042775	Fcho2	mitochondrial ATP synthesis coupled electron transport	NA	NA	NA	NA	35
filtered	GO:0045216	Fcho2	cell-cell junction organization	NA	NA	NA	NA	321
filtered	GO:0051302	Fcho2	regulation of cell division	NA	NA	NA	NA	241
filtered	GO:0002064	Fcho2	epithelial cell development	NA	NA	NA	NA	449
filtered	GO:0043112	Fcho2	receptor metabolic process	NA	NA	NA	NA	477
filtered	GO:0060065	Fcho2	uterus development	NA	NA	NA	NA	NA
filtered	GO:0045944	Fcho2	positive regulation of transcription from RNA polymerase II promoter	NA	NA	NA	NA	77
filtered	GO:0009411	Fcho2	response to UV	0.00028	1.36854	3.55284	filtered.Fcho2	20
filtered	GO:0006974	Fcho2	cellular response to DNA damage stimulus	0.00027	1.22695	3.56864	filtered.Fcho2	19
filtered	GO:0051347	Fcho2	positive regulation of transferase activity	0.00024	1.18413	3.61979	filtered.Fcho2	18
filtered	GO:0000387	Fcho2	spliceosomal snRNP assembly	0.00021	1.72295	3.67778	filtered.Fcho2	17
filtered	GO:0008105	Fcho2	asymmetric protein localization	0.00019	2.11039	3.72125	filtered.Fcho2	16
filtered	GO:0009451	Fcho2	RNA modification	0.00018	1.38889	3.74473	filtered.Fcho2	15
filtered	GO:0006364	Fcho2	rRNA processing	0.00017	1.40289	3.76955	filtered.Fcho2	14
filtered	GO:0045732	Fcho2	positive regulation of protein catabolic process	0.00015	1.33529	3.82391	filtered.Fcho2	13
filtered	GO:0006417	Fcho2	regulation of translation	0.00013	1.26571	3.88606	filtered.Fcho2	12
filtered	GO:0006355	Fcho2	regulation of transcription, DNA-templated	0.0001	1.11457	4	filtered.Fcho2	11
filtered	GO:0007064	Fcho2	mitotic sister chromatid cohesion	9.9e-05	1.95016	4.00436	filtered.Fcho2	10
filtered	GO:0016197	Fcho2	endosomal transport	7.1e-05	1.34349	4.14874	filtered.Fcho2	9
filtered	GO:0000398	Fcho2	mRNA splicing, via spliceosome	6.8e-05	1.44341	4.16749	filtered.Fcho2	8
filtered	GO:0006886	Fcho2	intracellular protein transport	5.7e-05	1.18178	4.24413	filtered.Fcho2	7
filtered	GO:0051168	Fcho2	nuclear export	3.8e-05	1.48854	4.42022	filtered.Fcho2	6
filtered	GO:0001701	Fcho2	in utero embryonic development	2e-05	1.24009	4.69897	filtered.Fcho2	5
filtered	GO:0007067	Fcho2	mitotic nuclear division	2e-05	1.34898	4.69897	filtered.Fcho2	4
filtered	GO:0015986	Fcho2	ATP synthesis coupled proton transport	1.2e-05	2.0585	4.92082	filtered.Fcho2	3
filtered	GO:0043161	Fcho2	proteasome-mediated ubiquitin-dependent protein catabolic process	2.7e-06	1.34364	5.56864	filtered.Fcho2	2
filtered	GO:0006412	Fcho2	translation	7.6e-07	1.36819	6.11919	filtered.Fcho2	1

## Sheet: Fig. 2e
Filtered	GO.ID	Gene	Term	pval	FoldEnrichment	log10pval	category	posns
unfiltered	GO:0045471	Hira	response to ethanol	0.00029	1.32557	3.5376	unfiltered.Hira	20
unfiltered	GO:0038084	Hira	vascular endothelial growth factor signaling pathway	0.00028	1.56087	3.55284	unfiltered.Hira	19
unfiltered	GO:0042775	Hira	mitochondrial ATP synthesis coupled electron transport	0.00027	1.42327	3.56864	unfiltered.Hira	18
unfiltered	GO:0048732	Hira	gland development	0.00027	1.18417	3.56864	unfiltered.Hira	17
unfiltered	GO:0009968	Hira	negative regulation of signal transduction	0.00027	1.14473	3.56864	unfiltered.Hira	16
unfiltered	GO:0061448	Hira	connective tissue development	0.00021	1.23203	3.67778	unfiltered.Hira	15
unfiltered	GO:0032536	Hira	regulation of cell projection size	0.0002	1.9084	3.69897	unfiltered.Hira	14
unfiltered	GO:0071495	Hira	cellular response to endogenous stimulus	0.00018	1.10743	3.74473	unfiltered.Hira	13
unfiltered	GO:0008203	Hira	cholesterol metabolic process	0.00016	1.36352	3.79588	unfiltered.Hira	12
unfiltered	GO:0048705	Hira	skeletal system morphogenesis	0.00015	1.19825	3.82391	unfiltered.Hira	11
unfiltered	GO:0001756	Hira	somitogenesis	7.8e-05	1.56965	4.10791	unfiltered.Hira	10
unfiltered	GO:0035115	Hira	embryonic forelimb morphogenesis	7.7e-05	1.55096	4.11351	unfiltered.Hira	9
unfiltered	GO:0070374	Hira	positive regulation of ERK1 and ERK2 cascade	7.1e-05	1.32356	4.14874	unfiltered.Hira	8
unfiltered	GO:0001707	Hira	mesoderm formation	3.5e-05	1.53794	4.45593	unfiltered.Hira	7
unfiltered	GO:0045944	Hira	positive regulation of transcription from RNA polymerase II promoter	3.3e-05	1.12435	4.48149	unfiltered.Hira	6
unfiltered	GO:0001701	Hira	in utero embryonic development	3.1e-05	1.24036	4.50864	unfiltered.Hira	5
unfiltered	GO:0060560	Hira	developmental growth involved in morphogenesis	2.6e-05	1.29153	4.58503	unfiltered.Hira	4
unfiltered	GO:0050996	Hira	positive regulation of lipid catabolic process	1.9e-05	2.01884	4.72125	unfiltered.Hira	3
unfiltered	GO:0000122	Hira	negative regulation of transcription from RNA polymerase II promoter	2.9e-06	1.15489	5.5376	unfiltered.Hira	2
unfiltered	GO:0048665	Hira	neuron fate specification	1e-06	1.81818	6	unfiltered.Hira	1
unfiltered	GO:0006122	Hira	mitochondrial electron transport, ubiquinol to cytochrome c	NA	NA	NA	NA	479
unfiltered	GO:0034645	Hira	cellular macromolecule biosynthetic process	NA	NA	NA	NA	NA
unfiltered	GO:0000338	Hira	protein deneddylation	NA	NA	NA	NA	564
unfiltered	GO:0022618	Hira	ribonucleoprotein complex assembly	NA	NA	NA	NA	NA
unfiltered	GO:0007032	Hira	endosome organization	NA	NA	NA	NA	380
unfiltered	GO:0006334	Hira	nucleosome assembly	NA	NA	NA	NA	NA
unfiltered	GO:0006886	Hira	intracellular protein transport	NA	NA	NA	NA	169
unfiltered	GO:0031325	Hira	positive regulation of cellular metabolic process	NA	NA	NA	NA	NA
unfiltered	GO:0000209	Hira	protein polyubiquitination	NA	NA	NA	NA	NA
unfiltered	GO:0051028	Hira	mRNA transport	NA	NA	NA	NA	NA
unfiltered	GO:0006511	Hira	ubiquitin-dependent protein catabolic process	NA	NA	NA	NA	352
unfiltered	GO:0043486	Hira	histone exchange	NA	NA	NA	NA	NA
unfiltered	GO:0044260	Hira	cellular macromolecule metabolic process	NA	NA	NA	NA	NA
unfiltered	GO:0006364	Hira	rRNA processing	NA	NA	NA	NA	NA
unfiltered	GO:0030521	Hira	androgen receptor signaling pathway	NA	NA	NA	NA	NA
unfiltered	GO:0006099	Hira	tricarboxylic acid cycle	NA	NA	NA	NA	794
unfiltered	GO:0000398	Hira	mRNA splicing, via spliceosome	NA	NA	NA	NA	741
unfiltered	GO:0000387	Hira	spliceosomal snRNP assembly	NA	NA	NA	NA	535
unfiltered	GO:0006412	Hira	translation	NA	NA	NA	NA	99
unfiltered	GO:0006355	Hira	regulation of transcription, DNA-templated	NA	NA	NA	NA	NA
filtered	GO:0045471	Hira	response to ethanol	NA	NA	NA	NA	NA
filtered	GO:0038084	Hira	vascular endothelial growth factor signaling pathway	NA	NA	NA	NA	NA
filtered	GO:0042775	Hira	mitochondrial ATP synthesis coupled electron transport	NA	NA	NA	NA	50
filtered	GO:0048732	Hira	gland development	NA	NA	NA	NA	NA
filtered	GO:0009968	Hira	negative regulation of signal transduction	NA	NA	NA	NA	NA
filtered	GO:0061448	Hira	connective tissue development	NA	NA	NA	NA	NA
filtered	GO:0032536	Hira	regulation of cell projection size	NA	NA	NA	NA	NA
filtered	GO:0071495	Hira	cellular response to endogenous stimulus	NA	NA	NA	NA	NA
filtered	GO:0008203	Hira	cholesterol metabolic process	NA	NA	NA	NA	NA
filtered	GO:0048705	Hira	skeletal system morphogenesis	NA	NA	NA	NA	NA
filtered	GO:0001756	Hira	somitogenesis	NA	NA	NA	NA	188
filtered	GO:0035115	Hira	embryonic forelimb morphogenesis	NA	NA	NA	NA	NA
filtered	GO:0070374	Hira	positive regulation of ERK1 and ERK2 cascade	NA	NA	NA	NA	NA
filtered	GO:0001707	Hira	mesoderm formation	NA	NA	NA	NA	NA
filtered	GO:0045944	Hira	positive regulation of transcription from RNA polymerase II promoter	NA	NA	NA	NA	NA
filtered	GO:0001701	Hira	in utero embryonic development	NA	NA	NA	NA	237
filtered	GO:0060560	Hira	developmental growth involved in morphogenesis	NA	NA	NA	NA	265
filtered	GO:0050996	Hira	positive regulation of lipid catabolic process	NA	NA	NA	NA	82
filtered	GO:0000122	Hira	negative regulation of transcription from RNA polymerase II promoter	NA	NA	NA	NA	295
filtered	GO:0048665	Hira	neuron fate specification	NA	NA	NA	NA	NA
filtered	GO:0006122	Hira	mitochondrial electron transport, ubiquinol to cytochrome c	0.00104	2.65487	2.98297	filtered.Hira	20
filtered	GO:0034645	Hira	cellular macromolecule biosynthetic process	0.00102	1.1604	2.9914	filtered.Hira	19
filtered	GO:0000338	Hira	protein deneddylation	0.00102	2.83688	2.9914	filtered.Hira	18
filtered	GO:0022618	Hira	ribonucleoprotein complex assembly	0.00092	1.58922	3.03621	filtered.Hira	17
filtered	GO:0007032	Hira	endosome organization	0.00084	1.91388	3.07572	filtered.Hira	16
filtered	GO:0006334	Hira	nucleosome assembly	0.00083	1.68634	3.08092	filtered.Hira	15
filtered	GO:0006886	Hira	intracellular protein transport	0.00071	1.18648	3.14874	filtered.Hira	14
filtered	GO:0031325	Hira	positive regulation of cellular metabolic process	0.00068	1.11077	3.16749	filtered.Hira	13
filtered	GO:0000209	Hira	protein polyubiquitination	0.00059	1.42487	3.22915	filtered.Hira	12
filtered	GO:0051028	Hira	mRNA transport	0.00047	1.54098	3.3279	filtered.Hira	11
filtered	GO:0006511	Hira	ubiquitin-dependent protein catabolic process	0.00042	1.27791	3.37675	filtered.Hira	10
filtered	GO:0043486	Hira	histone exchange	0.00038	2.59434	3.42022	filtered.Hira	9
filtered	GO:0044260	Hira	cellular macromolecule metabolic process	0.00031	1.17349	3.50864	filtered.Hira	8
filtered	GO:0006364	Hira	rRNA processing	0.00022	1.45416	3.65758	filtered.Hira	7
filtered	GO:0030521	Hira	androgen receptor signaling pathway	0.00022	1.93081	3.65758	filtered.Hira	6
filtered	GO:0006099	Hira	tricarboxylic acid cycle	0.00018	2.22805	3.74473	filtered.Hira	5
filtered	GO:0000398	Hira	mRNA splicing, via spliceosome	7.3e-05	1.69318	4.13668	filtered.Hira	4
filtered	GO:0000387	Hira	spliceosomal snRNP assembly	2.4e-05	2.25322	4.61979	filtered.Hira	3
filtered	GO:0006412	Hira	translation	1.2e-05	1.34459	4.92082	filtered.Hira	2
filtered	GO:0006355	Hira	regulation of transcription, DNA-templated	5.6e-06	1.12296	5.25181	filtered.Hira	1

## Sheet: Fig. 3a
# Data for overlap matrix heatmap in Fig. 3a
Mut1	Mut2	Num Genes in Mut1 DGE list	Num Genes in Mut2 DGE list	Num Genes in both DGE lists	% Overlap (Jaccard index)
Bap1	Brd2	1493	2581	767	0.158438
Bap1	Ccdc6	2118	407	142	0.0532433
Bap1	Cnot4	2184	389	76	0.0286901
Bap1	Col4a3bp	1798	1239	462	0.132038
Bap1	Dennd4c	1952	914	308	0.0970384
Bap1	Dhx35	1847	1095	413	0.1231
Bap1	Edc4	2255	16	5	0.00219684
Bap1	Ehmt1	1421	1796	839	0.206854
Bap1	Fam160a	2101	485	159	0.0579235
Bap1	Fcho2	1874	662	386	0.132101
Bap1	Fryl	2150	254	110	0.043755
Bap1	Gpr107	2010	557	250	0.0887469
Bap1	H13	2066	483	194	0.0707255
Bap1	Hira	1446	1888	814	0.196239
Bap1	Kif3b	1909	681	351	0.119347
Bap1	Mad2l2	1583	2149	677	0.15355
Bap1	Morc2a	2156	346	104	0.0399079
Bap1	Nadk2	2007	691	253	0.0857336
Bap1	Nek9	1984	630	276	0.0955017
Bap1	Pigf	1681	1314	579	0.162003
Bap1	Psph	2239	30	21	0.00917031
Bap1	Rala	2254	16	6	0.0026362
Bap1	Supt3	1433	2345	827	0.179587
Bap1	Tial1	2260	3	0	0
Bap1	Zfyve20	1312	2072	948	0.218837
Brd2	Ccdc6	3215	416	133	0.0353348
Brd2	Cnot4	3263	380	85	0.0228004
Brd2	Col4a3bp	2460	813	888	0.21341
Brd2	Dennd4c	2859	733	489	0.119824
Brd2	Dhx35	2853	1013	495	0.113506
Brd2	Edc4	3337	10	11	0.00327576
Brd2	Ehmt1	2289	1576	1059	0.215069
Brd2	Fam160a	3102	398	246	0.06567
Brd2	Fcho2	2850	550	498	0.127758
Brd2	Fryl	3188	204	160	0.045045
Brd2	Gpr107	2957	416	391	0.103879
Brd2	H13	3027	356	321	0.0866631
Brd2	Hira	2409	1763	939	0.183721
Brd2	Kif3b	2978	662	370	0.0922693
Brd2	Mad2l2	2308	1786	1040	0.202571
Brd2	Morc2a	3259	361	89	0.0239957
Brd2	Nadk2	3068	664	280	0.0697906
Brd2	Nek9	2895	453	453	0.119179
Brd2	Pigf	2693	1238	655	0.142826
Brd2	Psph	3321	24	27	0.00800712
Brd2	Rala	3340	14	8	0.00237954
Brd2	Supt3	2203	2027	1145	0.213023
Brd2	Tial1	3348	3	0	0
Brd2	Zfyve20	2208	1880	1140	0.218057
Ccdc6	Cnot4	522	438	27	0.0273556
Ccdc6	Col4a3bp	457	1609	92	0.0426321
Ccdc6	Dennd4c	471	1144	78	0.0460721
Ccdc6	Dhx35	450	1409	99	0.0505618
Ccdc6	Edc4	548	20	1	0.00175747
Ccdc6	Ehmt1	419	2505	130	0.0425671
Ccdc6	Fam160a	504	599	45	0.0391986
Ccdc6	Fcho2	500	999	49	0.0316537
Ccdc6	Fryl	531	346	18	0.0201117
Ccdc6	Gpr107	509	767	40	0.0303951
Ccdc6	H13	507	635	42	0.035473
Ccdc6	Hira	428	2581	121	0.0386581
Ccdc6	Kif3b	470	953	79	0.0525965
Ccdc6	Mad2l2	431	2708	118	0.0362297
Ccdc6	Morc2a	533	434	16	0.0162767
Ccdc6	Nadk2	462	857	87	0.0618777
Ccdc6	Nek9	483	840	66	0.0475162
Ccdc6	Pigf	378	1722	171	0.0752972
Ccdc6	Psph	548	50	1	0.00166945
Ccdc6	Rala	547	20	2	0.00351494
Ccdc6	Supt3	398	3021	151	0.0422969
Ccdc6	Tial1	548	2	1	0.00181488
Ccdc6	Zfyve20	364	2835	185	0.054669
Cnot4	Col4a3bp	425	1661	40	0.0188147
Cnot4	Dennd4c	413	1170	52	0.0318043
Cnot4	Dhx35	414	1457	51	0.0265349
Cnot4	Edc4	462	18	3	0.00621118
Cnot4	Ehmt1	373	2543	92	0.0305851
Cnot4	Fam160a	435	614	30	0.0278035
Cnot4	Fcho2	436	1019	29	0.0195418
Cnot4	Fryl	447	346	18	0.0221948
Cnot4	Gpr107	439	781	26	0.0208668
Cnot4	H13	441	653	24	0.0214669
Cnot4	Hira	405	2642	60	0.0193112
Cnot4	Kif3b	421	988	44	0.0302822
Cnot4	Mad2l2	333	2694	132	0.0417854
Cnot4	Morc2a	453	438	12	0.013289
Cnot4	Nadk2	432	911	33	0.0239826
Cnot4	Nek9	418	859	47	0.0354985
Cnot4	Pigf	373	1801	92	0.0406002
Cnot4	Psph	463	49	2	0.00389105
Cnot4	Rala	465	22	0	0
Cnot4	Supt3	349	3056	116	0.0329452
Cnot4	Tial1	465	3	0	0
Cnot4	Zfyve20	335	2890	130	0.0387481
Col4a3bp	Dennd4c	1418	939	283	0.107197
Col4a3bp	Dhx35	1449	1256	252	0.0852215
Col4a3bp	Edc4	1696	16	5	0.00291206
Col4a3bp	Ehmt1	1079	2013	622	0.167474
Col4a3bp	Fam160a	1540	483	161	0.0737179
Col4a3bp	Fcho2	1325	672	376	0.158449
Col4a3bp	Fryl	1577	240	124	0.0638846
Col4a3bp	Gpr107	1433	539	268	0.119643
Col4a3bp	H13	1481	457	220	0.101946
Col4a3bp	Hira	1143	2144	558	0.145124
Col4a3bp	Kif3b	1472	803	229	0.0914537
Col4a3bp	Mad2l2	936	2061	765	0.203349
Col4a3bp	Morc2a	1606	355	95	0.0462062
Col4a3bp	Nadk2	1545	788	156	0.0626758
Col4a3bp	Nek9	1303	508	398	0.180172
Col4a3bp	Pigf	1283	1475	418	0.131612
Col4a3bp	Psph	1683	33	18	0.0103806
Col4a3bp	Rala	1691	12	10	0.00583771
Col4a3bp	Supt3	984	2455	717	0.172522
Col4a3bp	Tial1	1701	3	0	0
Col4a3bp	Zfyve20	895	2214	806	0.205875
Dennd4c	Dhx35	993	1279	229	0.0915634
Dennd4c	Edc4	1219	18	3	0.00241935
Dennd4c	Ehmt1	812	2225	410	0.118944
Dennd4c	Fam160a	1114	536	108	0.0614334
Dennd4c	Fcho2	1039	865	183	0.0876857
Dennd4c	Fryl	1152	294	70	0.0461741
Dennd4c	Gpr107	1086	671	136	0.0718436
Dennd4c	H13	1094	549	128	0.0722756
Dennd4c	Hira	922	2402	300	0.0827815
Dennd4c	Kif3b	1074	884	148	0.0702754
Dennd4c	Mad2l2	814	2418	408	0.112088
Dennd4c	Morc2a	1169	397	53	0.0327363
Dennd4c	Nadk2	1056	778	166	0.083
Dennd4c	Nek9	1025	709	197	0.10202
Dennd4c	Pigf	802	1473	420	0.155844
Dennd4c	Psph	1215	44	7	0.00552923
Dennd4c	Rala	1219	19	3	0.00241741
Dennd4c	Supt3	675	2625	547	0.142189
Dennd4c	Tial1	1221	2	1	0.000816993
Dennd4c	Zfyve20	702	2500	520	0.13971
Dhx35	Edc4	1504	17	4	0.00262295
Dhx35	Ehmt1	1017	2144	491	0.134447
Dhx35	Fam160a	1359	495	149	0.0743884
Dhx35	Fcho2	1256	796	252	0.109375
Dhx35	Fryl	1413	269	95	0.0534609
Dhx35	Gpr107	1328	627	180	0.0843091
Dhx35	H13	1373	542	135	0.0658537
Dhx35	Hira	954	2148	554	0.151532
Dhx35	Kif3b	1182	706	326	0.147245
Dhx35	Mad2l2	1134	2452	374	0.0944444
Dhx35	Morc2a	1449	391	59	0.031069
Dhx35	Nadk2	1244	680	264	0.120658
Dhx35	Nek9	1328	726	180	0.080573
Dhx35	Pigf	1113	1498	395	0.131404
Dhx35	Psph	1493	36	15	0.00971503
Dhx35	Rala	1504	18	4	0.00262123
Dhx35	Supt3	1017	2681	491	0.117212
Dhx35	Tial1	1508	3	0	0
Dhx35	Zfyve20	924	2436	584	0.148073
Edc4	Ehmt1	12	2626	9	0.00340008
Edc4	Fam160a	17	640	4	0.00605144
Edc4	Fcho2	14	1041	7	0.00659134
Edc4	Fryl	16	359	5	0.0131579
Edc4	Gpr107	15	801	6	0.00729927
Edc4	H13	15	671	6	0.00867052
Edc4	Hira	13	2694	8	0.00294659
Edc4	Kif3b	14	1025	7	0.00669216
Edc4	Mad2l2	14	2819	7	0.00246479
Edc4	Morc2a	19	448	2	0.00426439
Edc4	Nadk2	18	941	3	0.0031185
Edc4	Nek9	16	901	5	0.00542299
Edc4	Pigf	14	1886	7	0.00367069
Edc4	Psph	20	50	1	0.0140845
Edc4	Rala	21	22	0	0
Edc4	Supt3	17	3168	4	0.00125431
Edc4	Tial1	21	3	0	0
Edc4	Zfyve20	13	3012	8	0.00263765
Ehmt1	Fam160a	2368	377	267	0.0886454
Ehmt1	Fcho2	2102	515	533	0.169206
Ehmt1	Fryl	2436	165	199	0.0710714
Ehmt1	Gpr107	2140	312	495	0.167967
Ehmt1	H13	2313	355	322	0.107692
Ehmt1	Hira	1630	1697	1005	0.231994
Ehmt1	Kif3b	2123	520	512	0.162282
Ehmt1	Mad2l2	1548	1739	1087	0.248514
Ehmt1	Morc2a	2511	326	124	0.0418777
Ehmt1	Nadk2	2371	680	264	0.079638
Ehmt1	Nek9	2167	438	468	0.152294
Ehmt1	Pigf	1953	1211	682	0.177327
Ehmt1	Psph	2605	21	30	0.0112952
Ehmt1	Rala	2629	16	6	0.0022633
Ehmt1	Supt3	1347	1884	1288	0.285019
Ehmt1	Tial1	2635	3	0	0
Ehmt1	Zfyve20	1300	1685	1335	0.309028
Fam160a	Fcho2	521	925	123	0.0783939
Fam160a	Fryl	572	292	72	0.0769231
Fam160a	Gpr107	533	696	111	0.0828358
Fam160a	H13	556	589	88	0.0713706
Fam160a	Hira	443	2501	201	0.063911
Fam160a	Kif3b	497	885	147	0.0961413
Fam160a	Mad2l2	432	2614	212	0.0650706
Fam160a	Morc2a	596	402	48	0.0458891
Fam160a	Nadk2	550	850	94	0.0629183
Fam160a	Nek9	502	764	142	0.100852
Fam160a	Pigf	441	1690	203	0.0869751
Fam160a	Psph	639	46	5	0.00724638
Fam160a	Rala	641	19	3	0.00452489
Fam160a	Supt3	407	2935	237	0.0662196
Fam160a	Tial1	644	3	0	0
Fam160a	Zfyve20	347	2723	297	0.0882091
Fcho2	Fryl	937	253	111	0.085319
Fcho2	Gpr107	842	601	206	0.124924
Fcho2	H13	894	523	154	0.0980267
Fcho2	Hira	517	2171	531	0.164958
Fcho2	Kif3b	813	797	235	0.127371
Fcho2	Mad2l2	646	2424	402	0.115783
Fcho2	Morc2a	1007	409	41	0.02814
Fcho2	Nadk2	928	824	120	0.0641026
Fcho2	Nek9	814	672	234	0.136047
Fcho2	Pigf	753	1598	295	0.111489
Fcho2	Psph	1029	32	19	0.0175926
Fcho2	Rala	1042	16	6	0.0056391
Fcho2	Supt3	568	2692	480	0.128342
Fcho2	Tial1	1048	3	0	0
Fcho2	Zfyve20	509	2481	539	0.152734
Fryl	Gpr107	247	690	117	0.111006
Fryl	H13	296	609	68	0.0698869
Fryl	Hira	203	2541	161	0.0554217
Fryl	Kif3b	231	899	133	0.105305
Fryl	Mad2l2	200	2662	164	0.054197
Fryl	Morc2a	342	428	22	0.0277778
Fryl	Nadk2	317	897	47	0.037272
Fryl	Nek9	248	790	116	0.10052
Fryl	Pigf	214	1743	150	0.0711913
Fryl	Psph	349	36	15	0.0375
Fryl	Rala	360	18	4	0.0104712
Fryl	Supt3	240	3048	124	0.0363423
Fryl	Tial1	364	3	0	0
Fryl	Zfyve20	166	2822	198	0.0621469
Gpr107	H13	679	549	128	0.0943953
Gpr107	Hira	448	2343	359	0.113968
Gpr107	Kif3b	576	801	231	0.143657
Gpr107	Mad2l2	447	2466	360	0.109991
Gpr107	Morc2a	764	407	43	0.0354201
Gpr107	Nadk2	690	827	117	0.0716034
Gpr107	Nek9	561	660	246	0.167689
Gpr107	Pigf	562	1648	245	0.0997963
Gpr107	Psph	783	27	24	0.028777
Gpr107	Rala	801	16	6	0.0072904
Gpr107	Supt3	471	2836	336	0.0922317
Gpr107	Tial1	806	2	1	0.00123609
Gpr107	Zfyve20	354	2567	453	0.134262
H13	Hira	477	2502	200	0.0629129
H13	Kif3b	563	918	114	0.0714734
H13	Mad2l2	398	2547	279	0.0865385
H13	Morc2a	651	424	26	0.0236149
H13	Nadk2	601	868	76	0.0491909
H13	Nek9	518	747	159	0.111657
H13	Pigf	489	1705	188	0.0789253
H13	Psph	668	42	9	0.0125174
H13	Rala	672	17	5	0.00720461
H13	Supt3	366	2861	311	0.0879028
H13	Tial1	676	2	1	0.00147275
H13	Zfyve20	356	2699	321	0.0950829
Hira	Kif3b	2192	522	510	0.158189
Hira	Mad2l2	1883	2007	819	0.173922
Hira	Morc2a	2601	349	101	0.0331039
Hira	Nadk2	2400	642	302	0.090311
Hira	Nek9	2392	596	310	0.0939964
Hira	Pigf	2155	1346	547	0.135128
Hira	Psph	2672	21	30	0.0110173
Hira	Rala	2694	14	8	0.00294551
Hira	Supt3	1813	2283	889	0.178335
Hira	Tial1	2702	3	0	0
Hira	Zfyve20	1648	1966	1054	0.225793
Kif3b	Mad2l2	681	2475	351	0.100086
Kif3b	Morc2a	975	393	57	0.04
Kif3b	Nadk2	850	762	182	0.101449
Kif3b	Nek9	824	698	208	0.120231
Kif3b	Pigf	640	1501	392	0.154757
Kif3b	Psph	1010	29	22	0.0207352
Kif3b	Rala	1030	20	2	0.00190114
Kif3b	Supt3	634	2774	398	0.104572
Kif3b	Tial1	1032	3	0	0
Kif3b	Zfyve20	512	2500	520	0.147225
Mad2l2	Morc2a	2679	303	147	0.0469799
Mad2l2	Nadk2	2610	728	216	0.0607766
Mad2l2	Nek9	2359	439	467	0.143032
Mad2l2	Pigf	2268	1335	558	0.134102
Mad2l2	Psph	2801	26	25	0.00876578
Mad2l2	Rala	2818	14	8	0.0028169
Mad2l2	Supt3	1572	1918	1254	0.264334
Mad2l2	Tial1	2826	3	0	0
Mad2l2	Zfyve20	1626	1820	1200	0.258287
Morc2a	Nadk2	407	901	43	0.0318283
Morc2a	Nek9	387	843	63	0.0487239
Morc2a	Pigf	366	1809	84	0.0371846
Morc2a	Psph	447	48	3	0.0060241
Morc2a	Rala	450	22	0	0
Morc2a	Supt3	279	3001	171	0.0495509
Morc2a	Tial1	450	3	0	0
Morc2a	Zfyve20	293	2863	157	0.0473891
Nadk2	Nek9	825	787	119	0.0687464
Nadk2	Pigf	658	1607	286	0.112113
Nadk2	Psph	936	43	8	0.00810537
Nadk2	Rala	938	16	6	0.00625
Nadk2	Supt3	630	2858	314	0.0825881
Nadk2	Tial1	944	3	0	0
Nadk2	Zfyve20	589	2665	355	0.0983652
Nek9	Pigf	569	1556	337	0.136881
Nek9	Psph	894	39	12	0.0126984
Nek9	Rala	903	19	3	0.00324324
Nek9	Supt3	448	2714	458	0.126519
Nek9	Tial1	906	3	0	0
Nek9	Zfyve20	370	2484	536	0.158112
Pigf	Psph	1866	24	27	0.0140845
Pigf	Rala	1885	14	8	0.00419507
Pigf	Supt3	1137	2416	756	0.175447
Pigf	Tial1	1893	3	0	0
Pigf	Zfyve20	999	2126	894	0.222443
Psph	Rala	51	22	0	0
Psph	Supt3	26	3147	25	0.00781739
Psph	Tial1	51	3	0	0
Psph	Zfyve20	18	2987	33	0.0108624
Rala	Supt3	14	3164	8	0.00251099
Rala	Tial1	22	3	0	0
Rala	Zfyve20	13	3011	9	0.00296736
Supt3	Tial1	3172	3	0	0
Supt3	Zfyve20	1807	1655	1365	0.282784
Tial1	Zfyve20	2	3019	1	0.000330907

## Sheet: Fig. 3b
# Data for bubble plot in Fig. 3b (Mutant Response)
Gene	parent_id	parent_name	num_sig_terms	min_p_value	max_log10_p
Psph	EMAPA:16895	forebrain	4	0.000116	3.93554
Psph	EMAPA:16974	midbrain	2	2.98e-05	4.52578
Psph	EMAPA:16916	hindbrain	1	0.00415	2.38195
Psph	EMAPA:17577	spinal cord	4	0.00447	2.34969
Psph	EMAPA:16164	neural tube	1	0.00308	2.51145
Psph	EMAPA:36003	visual system	3	4.24e-07	6.37263
Psph	EMAPA:36002	auditory system	10	5.4e-06	5.26761
Psph	EMAPA:16117	branchial arch	13	1.08e-05	4.96658
Psph	EMAPA:31169	somite	8	3.16e-05	4.50031
Psph	EMAPA:32715	muscle tissue	5	6.56e-17	16.1831
Psph	EMAPA:35773	skeletal system	3	0.00779	2.10846
Psph	EMAPA:16105	heart	28	7.51e-20	19.1244
Psph	EMAPA:35905	vascular system	19	1.42e-11	10.8477
Psph	EMAPA:16246	alimentary system	27	1.44e-11	10.8416
Psph	EMAPA:17373	metanephros	13	0.000873	3.05899
Psph	EMAPA:16744	mesonephros	7	0.000184	3.73518
Psph	EMAPA:16727	respiratory system	7	0.00188	2.72584
Psph	EMAPA:17381	reproductive system	2	0.00852	2.06956
Psph	EMAPA:16042	extraembryonic component	1	0.00792	2.10127
Bap1	EMAPA:16895	forebrain	10	8.43e-05	4.07417
Bap1	EMAPA:16974	midbrain	3	0.00271	2.56703
Bap1	EMAPA:16916	hindbrain	12	0.000361	3.44249
Bap1	EMAPA:17577	spinal cord	1	0.00154	2.81248
Bap1	EMAPA:36003	visual system	1	0.00536	2.27084
Bap1	EMAPA:17264	cranial nerve	1	0.00713	2.14691
Bap1	EMAPA:35773	skeletal system	1	0.0045	2.34679
Bap1	EMAPA:16105	heart	2	0.000299	3.52433
Bap1	EMAPA:35905	vascular system	3	0.000284	3.54668
Bap1	EMAPA:16246	alimentary system	12	0.000299	3.52433
Bap1	EMAPA:18426	adrenal gland	1	0.000231	3.63639
Bap1	EMAPA:16840	liver and biliary system	3	0.000317	3.49894
Bap1	EMAPA:17373	metanephros	10	0.000435	3.36151
Bap1	EMAPA:16744	mesonephros	3	0.000248	3.60555
Bap1	EMAPA:17381	reproductive system	2	0.00363	2.44009
Bap1	EMAPA:16042	extraembryonic component	1	0.0038	2.42022
Ehmt1	EMAPA:31169	somite	1	0.00265	2.57675
Ehmt1	EMAPA:32715	muscle tissue	4	1.61e-05	4.79317
Ehmt1	EMAPA:16105	heart	14	3.3e-06	5.48149
Ehmt1	EMAPA:35905	vascular system	11	3.45e-05	4.46218
Ehmt1	EMAPA:16246	alimentary system	7	7.18e-05	4.14388
Ehmt1	EMAPA:17373	metanephros	18	0.000396	3.4023
Ehmt1	EMAPA:16042	extraembryonic component	1	0.00232	2.63451
Hira	EMAPA:16895	forebrain	10	1.49e-05	4.82681
Hira	EMAPA:36003	visual system	3	0.000406	3.39147
Hira	EMAPA:36002	auditory system	3	0.00323	2.4908
Hira	EMAPA:16665	peripheral nervous system	6	0.000262	3.5817
Hira	EMAPA:16659	cranial ganglion	1	0.00758	2.12033
Hira	EMAPA:16117	branchial arch	1	0.00129	2.88941
Hira	EMAPA:31169	somite	1	0.00425	2.37161
Hira	EMAPA:17525	skin	3	0.000506	3.29585
Hira	EMAPA:16246	alimentary system	6	3.46e-07	6.46092
Hira	EMAPA:17751	salivary gland	1	3.46e-07	6.46092
Hira	EMAPA:17503	pancreas	1	0.00744	2.12843
Hira	EMAPA:16840	liver and biliary system	2	0.000817	3.08778
Hira	EMAPA:17373	metanephros	19	5.85e-11	10.2328
Hira	EMAPA:17381	reproductive system	8	8.95e-05	4.04818
Supt3	EMAPA:16895	forebrain	6	6.39e-05	4.1945
Supt3	EMAPA:16974	midbrain	2	0.000108	3.96658
Supt3	EMAPA:16916	hindbrain	2	0.00292	2.53462
Supt3	EMAPA:17577	spinal cord	1	0.00613	2.21254
Supt3	EMAPA:36003	visual system	1	0.00431	2.36552
Supt3	EMAPA:36002	auditory system	2	0.00885	2.05306
Supt3	EMAPA:16665	peripheral nervous system	1	0.000303	3.51856
Supt3	EMAPA:32715	muscle tissue	2	0.00181	2.74232
Supt3	EMAPA:16105	heart	3	0.000246	3.60906
Supt3	EMAPA:35905	vascular system	3	0.00049	3.3098
Supt3	EMAPA:16246	alimentary system	7	0.000108	3.96658
Supt3	EMAPA:17503	pancreas	1	0.00446	2.35067
Supt3	EMAPA:16727	respiratory system	1	0.00416	2.38091
Supt3	EMAPA:16042	extraembryonic component	1	0.00414	2.383
Fcho2	EMAPA:16895	forebrain	10	7.1e-05	4.14874
Fcho2	EMAPA:16974	midbrain	2	0.000166	3.77989
Fcho2	EMAPA:36003	visual system	6	0.000126	3.89963
Fcho2	EMAPA:16665	peripheral nervous system	6	0.00232	2.63451
Fcho2	EMAPA:16117	branchial arch	1	0.00148	2.82974
Fcho2	EMAPA:17525	skin	2	0.000733	3.1349
Fcho2	EMAPA:16246	alimentary system	12	9.57e-11	10.0191
Fcho2	EMAPA:17751	salivary gland	1	7.8e-11	10.1079
Fcho2	EMAPA:16840	liver and biliary system	2	6.79e-06	5.16813
Fcho2	EMAPA:17373	metanephros	15	1.47e-14	13.8327
Fcho2	EMAPA:16727	respiratory system	1	0.00712	2.14752
Fcho2	EMAPA:17381	reproductive system	7	7.59e-06	5.11976
Fcho2	EMAPA:16042	extraembryonic component	1	0.00282	2.54975
Zfyve20	EMAPA:16895	forebrain	1	0.00629	2.20135
Zfyve20	EMAPA:16974	midbrain	1	0.00353	2.45223
Zfyve20	EMAPA:16916	hindbrain	3	0.00345	2.46218
Zfyve20	EMAPA:36003	visual system	3	0.00117	2.93181
Zfyve20	EMAPA:36002	auditory system	4	0.00379	2.42136
Zfyve20	EMAPA:36004	olfactory system	1	0.00715	2.14569
Zfyve20	EMAPA:31169	somite	1	0.00303	2.51856
Zfyve20	EMAPA:35773	skeletal system	4	3.9e-05	4.40894
Zfyve20	EMAPA:16105	heart	5	1.51e-09	8.82102
Zfyve20	EMAPA:35905	vascular system	4	5.31e-07	6.27491
Zfyve20	EMAPA:16246	alimentary system	20	1.32e-15	14.8794
Zfyve20	EMAPA:18426	adrenal gland	1	6.72e-07	6.17263
Zfyve20	EMAPA:17503	pancreas	3	6.87e-07	6.16304
Zfyve20	EMAPA:16840	liver and biliary system	3	1.01e-06	5.99568
Zfyve20	EMAPA:17373	metanephros	35	3.97e-14	13.4012
Zfyve20	EMAPA:16727	respiratory system	4	0.00116	2.93554
Zfyve20	EMAPA:17381	reproductive system	3	0.00249	2.6038
Zfyve20	EMAPA:16042	extraembryonic component	10	2.5e-17	16.6021
Gpr107	EMAPA:16895	forebrain	33	3.27e-09	8.48545
Gpr107	EMAPA:16974	midbrain	11	4.6e-06	5.33724
Gpr107	EMAPA:16916	hindbrain	27	1.34e-07	6.8729
Gpr107	EMAPA:17577	spinal cord	9	9.05e-11	10.0434
Gpr107	EMAPA:16164	neural tube	5	1.89e-12	11.7235
Gpr107	EMAPA:36003	visual system	20	1.84e-09	8.73518
Gpr107	EMAPA:36002	auditory system	16	1.84e-09	8.73518
Gpr107	EMAPA:36004	olfactory system	8	2.11e-05	4.67572
Gpr107	EMAPA:37986	vestibular system	2	0.000625	3.20412
Gpr107	EMAPA:32737	neural crest	1	0.0045	2.34679
Gpr107	EMAPA:16665	peripheral nervous system	1	0.000107	3.97062
Gpr107	EMAPA:17264	cranial nerve	1	0.0039	2.40894
Gpr107	EMAPA:16117	branchial arch	6	9.57e-07	6.01909
Gpr107	EMAPA:31169	somite	9	2.65e-13	12.5768
Gpr107	EMAPA:16191	notochord	1	0.000756	3.12148
Gpr107	EMAPA:32715	muscle tissue	5	3.51e-11	10.4547
Gpr107	EMAPA:35773	skeletal system	13	3.72e-05	4.42946
Gpr107	EMAPA:16105	heart	16	2.2e-14	13.6576
Gpr107	EMAPA:35905	vascular system	18	3.16e-14	13.5003
Gpr107	EMAPA:17525	skin	3	0.000129	3.88941
Gpr107	EMAPA:16246	alimentary system	71	1.33e-18	17.8761
Gpr107	EMAPA:18426	adrenal gland	1	4.74e-06	5.32422
Gpr107	EMAPA:17503	pancreas	3	0.00043	3.36653
Gpr107	EMAPA:17373	metanephros	59	5.21e-07	6.28316
Gpr107	EMAPA:16744	mesonephros	12	7.25e-10	9.13966
Gpr107	EMAPA:16727	respiratory system	10	4.16e-07	6.38091
Gpr107	EMAPA:17381	reproductive system	32	1.18e-08	7.92812
Gpr107	EMAPA:16042	extraembryonic component	6	9.18e-09	8.03716
Dhx35	EMAPA:16895	forebrain	19	3.4e-08	7.46852
Dhx35	EMAPA:16974	midbrain	5	0.000683	3.16558
Dhx35	EMAPA:16916	hindbrain	1	0.00574	2.24109
Dhx35	EMAPA:36003	visual system	5	0.000861	3.065
Dhx35	EMAPA:36002	auditory system	5	0.00414	2.383
Dhx35	EMAPA:36004	olfactory system	6	0.000933	3.03012
Dhx35	EMAPA:37986	vestibular system	1	0.0088	2.05552
Dhx35	EMAPA:16659	cranial ganglion	1	0.00793	2.10073
Dhx35	EMAPA:17264	cranial nerve	1	7.59e-06	5.11976
Dhx35	EMAPA:16117	branchial arch	2	0.00328	2.48413
Dhx35	EMAPA:35773	skeletal system	4	0.00542	2.266
Dhx35	EMAPA:16105	heart	3	1.94e-07	6.7122
Dhx35	EMAPA:35905	vascular system	3	0.0015	2.82391
Dhx35	EMAPA:17525	skin	6	1.46e-05	4.83565
Dhx35	EMAPA:16246	alimentary system	14	6.07e-09	8.21681
Dhx35	EMAPA:17751	salivary gland	1	6.07e-09	8.21681
Dhx35	EMAPA:18426	adrenal gland	1	0.00139	2.85699
Dhx35	EMAPA:17503	pancreas	1	0.0022	2.65758
Dhx35	EMAPA:16840	liver and biliary system	2	4.62e-12	11.3354
Dhx35	EMAPA:17373	metanephros	1	0.000129	3.88941
Dhx35	EMAPA:16727	respiratory system	5	0.00172	2.76447
Nadk2	EMAPA:16840	liver and biliary system	2	0.000157	3.8041
Mad2l2	EMAPA:16895	forebrain	6	0.000385	3.41454
Mad2l2	EMAPA:16916	hindbrain	10	0.000223	3.6517
Mad2l2	EMAPA:17577	spinal cord	1	0.00733	2.1349
Mad2l2	EMAPA:16164	neural tube	3	1.6e-05	4.79588
Mad2l2	EMAPA:36003	visual system	4	0.000431	3.36552
Mad2l2	EMAPA:16117	branchial arch	2	0.003	2.52288
Mad2l2	EMAPA:32715	muscle tissue	2	0.00428	2.36856
Mad2l2	EMAPA:16246	alimentary system	10	1.09e-05	4.96257
Mad2l2	EMAPA:17373	metanephros	17	0.000257	3.59007
Mad2l2	EMAPA:16744	mesonephros	2	0.00346	2.46092
Mad2l2	EMAPA:16042	extraembryonic component	5	7.24e-08	7.14026
Ift140	EMAPA:16895	forebrain	10	5.71e-05	4.24336
Ift140	EMAPA:16974	midbrain	2	6.4e-05	4.19382
Ift140	EMAPA:16916	hindbrain	15	3.18e-05	4.49757
Ift140	EMAPA:17577	spinal cord	3	0.000104	3.98297
Ift140	EMAPA:16164	neural tube	5	2.61e-11	10.5834
Ift140	EMAPA:36003	visual system	5	1.69e-05	4.77211
Ift140	EMAPA:36002	auditory system	2	0.0018	2.74473
Ift140	EMAPA:36004	olfactory system	5	9.56e-05	4.01954
Ift140	EMAPA:32737	neural crest	1	0.00679	2.16813
Ift140	EMAPA:16117	branchial arch	7	7.63e-05	4.11748
Ift140	EMAPA:31169	somite	4	0.0001	4
Ift140	EMAPA:35773	skeletal system	1	0.00461	2.3363
Ift140	EMAPA:35905	vascular system	2	0.00649	2.18776
Ift140	EMAPA:17525	skin	4	0.0016	2.79588
Ift140	EMAPA:16246	alimentary system	31	1.44e-06	5.84164
Ift140	EMAPA:16727	respiratory system	12	6.32e-05	4.19928
Ift140	EMAPA:17381	reproductive system	17	2.98e-05	4.52578
Fam160a	EMAPA:16895	forebrain	22	9.82e-09	8.00789
Fam160a	EMAPA:16974	midbrain	8	7.77e-08	7.10958
Fam160a	EMAPA:16916	hindbrain	7	1.93e-06	5.71444
Fam160a	EMAPA:36003	visual system	4	0.00115	2.9393
Fam160a	EMAPA:36002	auditory system	6	1.03e-05	4.98716
Fam160a	EMAPA:36004	olfactory system	8	8.64e-05	4.06349
Fam160a	EMAPA:16665	peripheral nervous system	8	0.000169	3.77211
Fam160a	EMAPA:17264	cranial nerve	2	8.23e-05	4.0846
Fam160a	EMAPA:35773	skeletal system	13	3.06e-05	4.51428
Fam160a	EMAPA:16105	heart	6	2.22e-07	6.65365
Fam160a	EMAPA:35905	vascular system	5	3.81e-06	5.41908
Fam160a	EMAPA:17525	skin	6	0.000103	3.98716
Fam160a	EMAPA:16246	alimentary system	28	7.6e-08	7.11919
Fam160a	EMAPA:17751	salivary gland	1	0.000281	3.55129
Fam160a	EMAPA:18426	adrenal gland	1	2.04e-10	9.69037
Fam160a	EMAPA:17503	pancreas	1	7.67e-05	4.1152
Fam160a	EMAPA:16840	liver and biliary system	2	5.75e-10	9.24033
Fam160a	EMAPA:17373	metanephros	13	0.000257	3.59007
Fam160a	EMAPA:16727	respiratory system	6	0.00039	3.40894
Fam160a	EMAPA:17381	reproductive system	5	0.00016	3.79588
Fam160a	EMAPA:16042	extraembryonic component	3	0.000342	3.46597
Pigf	EMAPA:16895	forebrain	23	4.09e-05	4.38828
Pigf	EMAPA:16974	midbrain	8	0.0004	3.39794
Pigf	EMAPA:16916	hindbrain	7	0.00158	2.80134
Pigf	EMAPA:17577	spinal cord	2	7.87e-05	4.10403
Pigf	EMAPA:36003	visual system	12	5.83e-06	5.23433
Pigf	EMAPA:36002	auditory system	7	0.000289	3.5391
Pigf	EMAPA:36004	olfactory system	9	0.000219	3.65956
Pigf	EMAPA:17264	cranial nerve	2	0.000447	3.34969
Pigf	EMAPA:16117	branchial arch	14	0.000779	3.10846
Pigf	EMAPA:31169	somite	2	0.00646	2.18977
Pigf	EMAPA:35773	skeletal system	20	0.0004	3.39794
Pigf	EMAPA:16105	heart	7	3.37e-05	4.47237
Pigf	EMAPA:35905	vascular system	4	9.85e-07	6.00656
Pigf	EMAPA:17525	skin	6	0.00192	2.7167
Pigf	EMAPA:16246	alimentary system	30	0.000146	3.83565
Pigf	EMAPA:18426	adrenal gland	1	0.000108	3.96658
Pigf	EMAPA:17373	metanephros	2	0.00326	2.48678
Pigf	EMAPA:16727	respiratory system	10	4.16e-05	4.38091
Pigf	EMAPA:17381	reproductive system	11	2.71e-05	4.56703
Pigf	EMAPA:16042	extraembryonic component	1	0.00607	2.21681
Brd2	EMAPA:16895	forebrain	3	0.00729	2.13727
Brd2	EMAPA:16974	midbrain	2	0.00112	2.95078
Brd2	EMAPA:16916	hindbrain	6	0.00112	2.95078
Brd2	EMAPA:17577	spinal cord	1	0.00399	2.39903
Brd2	EMAPA:36003	visual system	4	0.00152	2.81816
Brd2	EMAPA:16665	peripheral nervous system	8	0.00584	2.23359
Brd2	EMAPA:16659	cranial ganglion	1	0.00921	2.03574
Brd2	EMAPA:17264	cranial nerve	1	0.00152	2.81816
Brd2	EMAPA:35773	skeletal system	10	0.00152	2.81816
Brd2	EMAPA:16246	alimentary system	4	0.00152	2.81816
Morc2a	EMAPA:16916	hindbrain	2	0.00912	2.04001
Morc2a	EMAPA:36003	visual system	1	0.00912	2.04001
Morc2a	EMAPA:36002	auditory system	2	0.00912	2.04001
Morc2a	EMAPA:16117	branchial arch	1	0.00753	2.12321
Morc2a	EMAPA:16246	alimentary system	5	0.00753	2.12321
H13	EMAPA:36003	visual system	2	0.00209	2.67985
H13	EMAPA:35773	skeletal system	28	1.1e-05	4.95861
H13	EMAPA:16105	heart	2	0.000551	3.25885
H13	EMAPA:16332	blood	1	0.00186	2.73049
H13	EMAPA:35905	vascular system	4	7.5e-07	6.12494
H13	EMAPA:16246	alimentary system	13	1.38e-06	5.86012
H13	EMAPA:17503	pancreas	3	1.32e-05	4.87943
H13	EMAPA:16840	liver and biliary system	3	1e-08	8
H13	EMAPA:16727	respiratory system	2	0.00433	2.36351
H13	EMAPA:16042	extraembryonic component	11	4.31e-10	9.36552
Nek9	EMAPA:16895	forebrain	18	2.85e-07	6.54516
Nek9	EMAPA:16974	midbrain	5	1.54e-06	5.81248
Nek9	EMAPA:16916	hindbrain	19	4.41e-07	6.35556
Nek9	EMAPA:17577	spinal cord	4	3.79e-06	5.42136
Nek9	EMAPA:16164	neural tube	6	4.31e-08	7.36552
Nek9	EMAPA:36003	visual system	13	3.27e-05	4.48545
Nek9	EMAPA:36002	auditory system	12	8.02e-06	5.09583
Nek9	EMAPA:36004	olfactory system	1	0.0034	2.46852
Nek9	EMAPA:37986	vestibular system	2	9.02e-05	4.04479
Nek9	EMAPA:16665	peripheral nervous system	9	0.000368	3.43415
Nek9	EMAPA:17264	cranial nerve	2	0.00361	2.44249
Nek9	EMAPA:16117	branchial arch	2	0.00314	2.50307
Nek9	EMAPA:31169	somite	6	1.66e-05	4.77989
Nek9	EMAPA:16191	notochord	1	0.00769	2.11407
Nek9	EMAPA:32715	muscle tissue	4	3.37e-15	14.4724
Nek9	EMAPA:35773	skeletal system	2	0.00384	2.41567
Nek9	EMAPA:16105	heart	33	3.81e-17	16.4191
Nek9	EMAPA:35905	vascular system	17	8.99e-12	11.0462
Nek9	EMAPA:16246	alimentary system	40	6.96e-11	10.1574
Nek9	EMAPA:18426	adrenal gland	1	1.52e-05	4.81816
Nek9	EMAPA:17503	pancreas	2	0.00506	2.29585
Nek9	EMAPA:17373	metanephros	30	2.52e-05	4.5986
Nek9	EMAPA:16744	mesonephros	1	0.00417	2.37986
Nek9	EMAPA:16727	respiratory system	8	0.00016	3.79588
Nek9	EMAPA:17381	reproductive system	8	0.00088	3.05552
Nek9	EMAPA:16042	extraembryonic component	9	7.67e-06	5.1152
Dennd4c	EMAPA:16895	forebrain	25	7.02e-08	7.15366
Dennd4c	EMAPA:16974	midbrain	8	5.46e-06	5.26281
Dennd4c	EMAPA:16916	hindbrain	18	2.86e-06	5.54363
Dennd4c	EMAPA:17577	spinal cord	2	1.77e-06	5.75203
Dennd4c	EMAPA:16164	neural tube	1	0.00177	2.75203
Dennd4c	EMAPA:36003	visual system	15	3.06e-13	12.5143
Dennd4c	EMAPA:36002	auditory system	7	2.41e-06	5.61798
Dennd4c	EMAPA:36004	olfactory system	11	9.51e-07	6.02182
Dennd4c	EMAPA:16665	peripheral nervous system	6	0.00212	2.67366
Dennd4c	EMAPA:16659	cranial ganglion	1	0.00383	2.4168
Dennd4c	EMAPA:17264	cranial nerve	3	1.08e-06	5.96658
Dennd4c	EMAPA:16117	branchial arch	5	0.000134	3.8729
Dennd4c	EMAPA:31169	somite	3	0.00113	2.94692
Dennd4c	EMAPA:35773	skeletal system	2	0.00688	2.16241
Dennd4c	EMAPA:16105	heart	3	0.000485	3.31426
Dennd4c	EMAPA:35905	vascular system	3	5.67e-06	5.24642
Dennd4c	EMAPA:17525	skin	6	7.36e-05	4.13312
Dennd4c	EMAPA:16246	alimentary system	33	5.21e-07	6.28316
Dennd4c	EMAPA:17751	salivary gland	1	0.000168	3.77469
Dennd4c	EMAPA:18426	adrenal gland	1	0.000168	3.77469
Dennd4c	EMAPA:17503	pancreas	1	2.49e-05	4.6038
Dennd4c	EMAPA:16840	liver and biliary system	2	1.59e-06	5.7986
Dennd4c	EMAPA:17373	metanephros	2	0.000221	3.65561
Dennd4c	EMAPA:16744	mesonephros	2	0.00286	2.54363
Dennd4c	EMAPA:16727	respiratory system	8	2.99e-05	4.52433
Dennd4c	EMAPA:17381	reproductive system	4	4.54e-06	5.34294
Dennd4c	EMAPA:16042	extraembryonic component	1	0.00693	2.15927
Zkscan14	EMAPA:16246	alimentary system	3	0.000159	3.7986
Cnot4	EMAPA:16895	forebrain	1	0.00308	2.51145
Cnot4	EMAPA:36002	auditory system	1	0.00101	2.99568
Cnot4	EMAPA:32715	muscle tissue	1	0.00676	2.17005
Cnot4	EMAPA:35773	skeletal system	4	0.00185	2.73283
Cnot4	EMAPA:35905	vascular system	3	0.00308	2.51145
Cnot4	EMAPA:17525	skin	1	0.00647	2.1891
Cnot4	EMAPA:16246	alimentary system	4	0.00416	2.38091
Cnot4	EMAPA:17373	metanephros	7	0.0014	2.85387
Cnot4	EMAPA:16744	mesonephros	6	0.000496	3.30452
Cnot4	EMAPA:16727	respiratory system	1	0.00644	2.19111
Cnot4	EMAPA:17381	reproductive system	6	0.000496	3.30452
Col4a3bp	EMAPA:16895	forebrain	32	1.19e-11	10.9245
Col4a3bp	EMAPA:16974	midbrain	7	2.42e-07	6.61618
Col4a3bp	EMAPA:16916	hindbrain	40	4.12e-09	8.3851
Col4a3bp	EMAPA:17577	spinal cord	8	3.98e-08	7.40012
Col4a3bp	EMAPA:16164	neural tube	7	3.92e-13	12.4067
Col4a3bp	EMAPA:36003	visual system	16	1.54e-08	7.81248
Col4a3bp	EMAPA:36002	auditory system	20	5.33e-09	8.27327
Col4a3bp	EMAPA:36004	olfactory system	5	0.000386	3.41341
Col4a3bp	EMAPA:37986	vestibular system	7	4.06e-06	5.39147
Col4a3bp	EMAPA:32737	neural crest	2	0.00438	2.35853
Col4a3bp	EMAPA:16665	peripheral nervous system	12	5.03e-06	5.29843
Col4a3bp	EMAPA:16659	cranial ganglion	2	0.00616	2.21042
Col4a3bp	EMAPA:17264	cranial nerve	3	1.55e-05	4.80967
Col4a3bp	EMAPA:16117	branchial arch	20	8.98e-08	7.04672
Col4a3bp	EMAPA:31169	somite	11	5.29e-12	11.2765
Col4a3bp	EMAPA:32715	muscle tissue	3	1.5e-09	8.82391
Col4a3bp	EMAPA:35773	skeletal system	34	3.68e-05	4.43415
Col4a3bp	EMAPA:16105	heart	22	4.15e-12	11.382
Col4a3bp	EMAPA:35905	vascular system	18	3.08e-12	11.5114
Col4a3bp	EMAPA:17525	skin	7	0.00121	2.91721
Col4a3bp	EMAPA:16246	alimentary system	87	9.42e-13	12.0259
Col4a3bp	EMAPA:18426	adrenal gland	1	0.00632	2.19928
Col4a3bp	EMAPA:17503	pancreas	1	0.00275	2.56067
Col4a3bp	EMAPA:17373	metanephros	40	4.9e-08	7.3098
Col4a3bp	EMAPA:16744	mesonephros	7	3.68e-05	4.43415
Col4a3bp	EMAPA:16727	respiratory system	11	0.00036	3.4437
Col4a3bp	EMAPA:17381	reproductive system	7	0.000156	3.80688
Col4a3bp	EMAPA:16042	extraembryonic component	16	2.92e-07	6.53462
Fryl	EMAPA:32715	muscle tissue	1	0.00505	2.29671
Fryl	EMAPA:35773	skeletal system	1	0.0091	2.04096
Fryl	EMAPA:16105	heart	2	0.00617	2.20971
Edc4	EMAPA:16164	neural tube	1	0.0075	2.12494
Edc4	EMAPA:16117	branchial arch	1	0.00612	2.21325
Edc4	EMAPA:31169	somite	1	0.00612	2.21325
Adamts3	EMAPA:16895	forebrain	1	0.00939	2.02733
Adamts3	EMAPA:16105	heart	2	5.5e-05	4.25964
Adamts3	EMAPA:35905	vascular system	7	0.000797	3.09854
Adamts3	EMAPA:17373	metanephros	4	0.0016	2.79588
Adamts3	EMAPA:16744	mesonephros	1	0.00897	2.04721
Adamts3	EMAPA:17381	reproductive system	6	0.00107	2.97062
B9d2	EMAPA:16895	forebrain	15	0.000184	3.73518
B9d2	EMAPA:16974	midbrain	4	0.00223	2.6517
B9d2	EMAPA:16916	hindbrain	9	1.01e-06	5.99568
B9d2	EMAPA:17577	spinal cord	1	0.000572	3.2426
B9d2	EMAPA:16164	neural tube	4	1.01e-06	5.99568
B9d2	EMAPA:36003	visual system	4	0.00255	2.59346
B9d2	EMAPA:16117	branchial arch	2	0.00134	2.8729
B9d2	EMAPA:35773	skeletal system	1	0.00878	2.05651
B9d2	EMAPA:16246	alimentary system	28	5.86e-06	5.2321
B9d2	EMAPA:16727	respiratory system	17	1.01e-06	5.99568
Cc2d2a	EMAPA:16895	forebrain	20	2.24e-07	6.64975
Cc2d2a	EMAPA:16974	midbrain	4	3.38e-05	4.47108
Cc2d2a	EMAPA:16916	hindbrain	18	8.77e-06	5.057
Cc2d2a	EMAPA:17577	spinal cord	5	8.47e-05	4.07212
Cc2d2a	EMAPA:16164	neural tube	2	1.04e-05	4.98297
Cc2d2a	EMAPA:36003	visual system	6	0.00119	2.92445
Cc2d2a	EMAPA:36002	auditory system	11	0.000426	3.37059
Cc2d2a	EMAPA:36004	olfactory system	12	0.000229	3.64016
Cc2d2a	EMAPA:37986	vestibular system	1	0.000694	3.15864
Cc2d2a	EMAPA:16665	peripheral nervous system	6	0.00623	2.20551
Cc2d2a	EMAPA:17264	cranial nerve	2	0.000624	3.20482
Cc2d2a	EMAPA:16117	branchial arch	7	1.01e-06	5.99568
Cc2d2a	EMAPA:31169	somite	2	4.23e-05	4.37366
Cc2d2a	EMAPA:16191	notochord	1	6.87e-05	4.16304
Cc2d2a	EMAPA:16105	heart	2	0.00474	2.32422
Cc2d2a	EMAPA:35905	vascular system	3	3.57e-05	4.44733
Cc2d2a	EMAPA:17525	skin	2	0.00104	2.98297
Cc2d2a	EMAPA:16246	alimentary system	33	4.5e-05	4.34679
Cc2d2a	EMAPA:17373	metanephros	1	0.0035	2.45593
Cc2d2a	EMAPA:16744	mesonephros	3	0.00292	2.53462
Cc2d2a	EMAPA:16727	respiratory system	10	0.000468	3.32975
Cc2d2a	EMAPA:17381	reproductive system	2	0.00163	2.78781
Cc2d2a	EMAPA:16042	extraembryonic component	1	0.00986	2.00612
Kifap3	EMAPA:16895	forebrain	23	2.12e-09	8.67366
Kifap3	EMAPA:16974	midbrain	5	3.3e-07	6.48149
Kifap3	EMAPA:16916	hindbrain	28	1.49e-10	9.82681
Kifap3	EMAPA:17577	spinal cord	4	2.43e-05	4.61439
Kifap3	EMAPA:16164	neural tube	4	1.51e-12	11.821
Kifap3	EMAPA:36003	visual system	20	7.05e-06	5.15181
Kifap3	EMAPA:36002	auditory system	4	0.000336	3.47366
Kifap3	EMAPA:36004	olfactory system	4	0.000479	3.31966
Kifap3	EMAPA:16665	peripheral nervous system	1	2.33e-05	4.63264
Kifap3	EMAPA:16659	cranial ganglion	1	0.00539	2.26841
Kifap3	EMAPA:17264	cranial nerve	1	0.00406	2.39147
Kifap3	EMAPA:16117	branchial arch	9	5.29e-06	5.27654
Kifap3	EMAPA:31169	somite	5	3.36e-05	4.47366
Kifap3	EMAPA:32715	muscle tissue	2	0.000855	3.06803
Kifap3	EMAPA:35773	skeletal system	7	0.00212	2.67366
Kifap3	EMAPA:35905	vascular system	7	0.0036	2.4437
Kifap3	EMAPA:17525	skin	2	0.00334	2.47625
Kifap3	EMAPA:16246	alimentary system	40	7.5e-07	6.12494
Kifap3	EMAPA:17503	pancreas	1	0.00682	2.16622
Kifap3	EMAPA:17373	metanephros	2	0.00508	2.29414
Kifap3	EMAPA:16744	mesonephros	1	0.00917	2.03763
Kifap3	EMAPA:16727	respiratory system	12	0.000252	3.5986
Kifap3	EMAPA:17381	reproductive system	4	0.00173	2.76195
Map2k7	EMAPA:35905	vascular system	2	0.00223	2.6517
Rpgripl1	EMAPA:16895	forebrain	4	0.0025	2.60206
Rpgripl1	EMAPA:16974	midbrain	1	0.00375	2.42597
Rpgripl1	EMAPA:16916	hindbrain	11	5.44e-06	5.2644
Rpgripl1	EMAPA:17577	spinal cord	1	6.78e-05	4.16877
Rpgripl1	EMAPA:16164	neural tube	3	1.22e-07	6.91364
Rpgripl1	EMAPA:36003	visual system	3	0.00661	2.1798
Rpgripl1	EMAPA:16332	blood	1	2.6e-05	4.58503
Rpgripl1	EMAPA:35905	vascular system	1	0.00535	2.27165
Rpgripl1	EMAPA:16246	alimentary system	5	0.000325	3.48812
Rpgripl1	EMAPA:16840	liver and biliary system	4	5.04e-06	5.29757
Rpgripl1	EMAPA:16727	respiratory system	8	0.000548	3.26122
Rpgripl1	EMAPA:16042	extraembryonic component	7	3.07e-05	4.51286
Ssr2	EMAPA:16974	midbrain	1	0.00933	2.03012
Ssr2	EMAPA:32715	muscle tissue	1	0.00524	2.28067
Ssr2	EMAPA:35773	skeletal system	12	0.00183	2.73755
Ssr2	EMAPA:16105	heart	3	0.00321	2.49349
Ssr2	EMAPA:35905	vascular system	2	0.00369	2.43297
Ssr2	EMAPA:16246	alimentary system	2	0.00183	2.73755
Tmem98	EMAPA:16246	alimentary system	1	0.00976	2.01055
Tmem98	EMAPA:16840	liver and biliary system	3	0.00117	2.93181
Tmem98	EMAPA:17373	metanephros	11	0.00117	2.93181
Tmem98	EMAPA:16042	extraembryonic component	4	0.00117	2.93181

## Sheet: Fig. 3c
# Data for bubble plot in Fig. 3c (Delay)
Gene	parent_id	parent_name	num_sig_terms	min_p_value	max_log10_p
Psph	EMAPA:16916	hindbrain	1	0.00854	2.06854
Bap1	EMAPA:16916	hindbrain	3	0.00743	2.12901
Bap1	EMAPA:16164	neural tube	1	0.0059	2.22915
Bap1	EMAPA:36003	visual system	1	0.00767	2.1152
Bap1	EMAPA:36002	auditory system	1	0.00783	2.10624
Bap1	EMAPA:36004	olfactory system	3	0.00591	2.22841
Bap1	EMAPA:16117	branchial arch	6	0.000169	3.77211
Bap1	EMAPA:17525	skin	1	0.00783	2.10624
Bap1	EMAPA:16246	alimentary system	8	1.4e-08	7.85387
Bap1	EMAPA:17373	metanephros	13	0.000329	3.4828
Bap1	EMAPA:16727	respiratory system	1	0.0059	2.22915
Bap1	EMAPA:16042	extraembryonic component	3	0.000241	3.61798
Ehmt1	EMAPA:16895	forebrain	48	1.05e-18	17.9788
Ehmt1	EMAPA:16974	midbrain	10	3.83e-13	12.4168
Ehmt1	EMAPA:16916	hindbrain	47	6.56e-16	15.1831
Ehmt1	EMAPA:17577	spinal cord	7	5.19e-14	13.2848
Ehmt1	EMAPA:16164	neural tube	5	1.24e-20	19.9066
Ehmt1	EMAPA:36003	visual system	26	7.33e-10	9.1349
Ehmt1	EMAPA:36002	auditory system	21	3.99e-12	11.399
Ehmt1	EMAPA:36004	olfactory system	15	4.27e-10	9.36957
Ehmt1	EMAPA:37986	vestibular system	2	1.81e-06	5.74232
Ehmt1	EMAPA:32737	neural crest	2	1.82e-05	4.73993
Ehmt1	EMAPA:16665	peripheral nervous system	15	6.89e-07	6.16178
Ehmt1	EMAPA:16659	cranial ganglion	4	4.93e-05	4.30715
Ehmt1	EMAPA:17264	cranial nerve	3	3.26e-07	6.48678
Ehmt1	EMAPA:16117	branchial arch	8	5.02e-09	8.2993
Ehmt1	EMAPA:31169	somite	10	4.63e-11	10.3344
Ehmt1	EMAPA:16191	notochord	1	1.34e-05	4.8729
Ehmt1	EMAPA:32715	muscle tissue	3	2.29e-08	7.64016
Ehmt1	EMAPA:35773	skeletal system	26	6.39e-07	6.1945
Ehmt1	EMAPA:16105	heart	4	5.54e-06	5.25649
Ehmt1	EMAPA:35905	vascular system	9	1.94e-08	7.7122
Ehmt1	EMAPA:17525	skin	7	1.56e-10	9.80688
Ehmt1	EMAPA:16246	alimentary system	63	1.55e-23	22.8097
Ehmt1	EMAPA:18426	adrenal gland	1	0.000158	3.80134
Ehmt1	EMAPA:17503	pancreas	2	3.7e-05	4.4318
Ehmt1	EMAPA:17373	metanephros	58	1.03e-14	13.9872
Ehmt1	EMAPA:16744	mesonephros	9	1.93e-08	7.71444
Ehmt1	EMAPA:16727	respiratory system	24	2.12e-09	8.67366
Ehmt1	EMAPA:17381	reproductive system	23	3.77e-09	8.42366
Ehmt1	EMAPA:16042	extraembryonic component	11	7.51e-14	13.1244
Hira	EMAPA:16895	forebrain	14	8.12e-06	5.09044
Hira	EMAPA:16974	midbrain	4	0.000837	3.07727
Hira	EMAPA:16916	hindbrain	11	0.000525	3.27984
Hira	EMAPA:17577	spinal cord	3	0.000413	3.38405
Hira	EMAPA:16164	neural tube	2	3.81e-06	5.41908
Hira	EMAPA:36003	visual system	3	0.000879	3.05601
Hira	EMAPA:36002	auditory system	3	0.00218	2.66154
Hira	EMAPA:36004	olfactory system	6	0.00021	3.67778
Hira	EMAPA:16665	peripheral nervous system	11	1.52e-05	4.81816
Hira	EMAPA:16659	cranial ganglion	6	0.000836	3.07779
Hira	EMAPA:17264	cranial nerve	2	0.00446	2.35067
Hira	EMAPA:16117	branchial arch	16	5.47e-06	5.26201
Hira	EMAPA:31169	somite	6	8.76e-05	4.0575
Hira	EMAPA:16191	notochord	1	0.00649	2.18776
Hira	EMAPA:32715	muscle tissue	2	0.000257	3.59007
Hira	EMAPA:35773	skeletal system	6	0.000242	3.61618
Hira	EMAPA:16105	heart	5	2.32e-05	4.63451
Hira	EMAPA:35905	vascular system	4	5.94e-05	4.22621
Hira	EMAPA:17525	skin	3	0.00143	2.84466
Hira	EMAPA:16246	alimentary system	39	8.52e-11	10.0696
Hira	EMAPA:17373	metanephros	7	5.94e-05	4.22621
Hira	EMAPA:16744	mesonephros	2	0.00377	2.42366
Hira	EMAPA:16727	respiratory system	8	0.000764	3.11691
Hira	EMAPA:17381	reproductive system	22	6.57e-05	4.18243
Hira	EMAPA:16042	extraembryonic component	9	8.52e-11	10.0696
Supt3	EMAPA:16895	forebrain	38	1.69e-13	12.7721
Supt3	EMAPA:16974	midbrain	10	1.43e-12	11.8447
Supt3	EMAPA:16916	hindbrain	26	1.42e-08	7.84771
Supt3	EMAPA:17577	spinal cord	3	1.21e-12	11.9172
Supt3	EMAPA:16164	neural tube	2	2.98e-13	12.5258
Supt3	EMAPA:36003	visual system	13	1.57e-10	9.8041
Supt3	EMAPA:36002	auditory system	11	6.64e-11	10.1778
Supt3	EMAPA:36004	olfactory system	18	4.14e-09	8.383
Supt3	EMAPA:16665	peripheral nervous system	7	2.65e-06	5.57675
Supt3	EMAPA:16659	cranial ganglion	6	6.03e-06	5.21968
Supt3	EMAPA:17264	cranial nerve	3	6.9e-08	7.16115
Supt3	EMAPA:16117	branchial arch	10	5.44e-09	8.2644
Supt3	EMAPA:31169	somite	7	1.22e-13	12.9136
Supt3	EMAPA:32715	muscle tissue	2	0.00388	2.41117
Supt3	EMAPA:35773	skeletal system	6	0.00077	3.11351
Supt3	EMAPA:16105	heart	7	0.000143	3.84466
Supt3	EMAPA:35905	vascular system	7	1.51e-05	4.82102
Supt3	EMAPA:17525	skin	6	1.24e-11	10.9066
Supt3	EMAPA:16246	alimentary system	48	7.34e-13	12.1343
Supt3	EMAPA:17751	salivary gland	1	2.95e-07	6.53018
Supt3	EMAPA:18426	adrenal gland	1	0.00055	3.25964
Supt3	EMAPA:17503	pancreas	1	9.2e-05	4.03621
Supt3	EMAPA:16840	liver and biliary system	2	0.00312	2.50585
Supt3	EMAPA:17373	metanephros	8	2.98e-13	12.5258
Supt3	EMAPA:16727	respiratory system	14	4.17e-11	10.3799
Supt3	EMAPA:17381	reproductive system	24	2.28e-09	8.64207
Supt3	EMAPA:16042	extraembryonic component	5	1.56e-06	5.80688
Fcho2	EMAPA:16895	forebrain	23	2.1e-07	6.67778
Fcho2	EMAPA:16974	midbrain	6	0.000125	3.90309
Fcho2	EMAPA:16916	hindbrain	25	5.56e-06	5.25493
Fcho2	EMAPA:17577	spinal cord	3	0.00027	3.56864
Fcho2	EMAPA:16164	neural tube	2	6.27e-08	7.20273
Fcho2	EMAPA:36003	visual system	13	0.000129	3.88941
Fcho2	EMAPA:36002	auditory system	10	5.71e-05	4.24336
Fcho2	EMAPA:36004	olfactory system	4	0.000195	3.70997
Fcho2	EMAPA:37986	vestibular system	2	7.44e-05	4.12843
Fcho2	EMAPA:32737	neural crest	2	0.000277	3.55752
Fcho2	EMAPA:16665	peripheral nervous system	2	0.00211	2.67572
Fcho2	EMAPA:16659	cranial ganglion	1	0.00458	2.33913
Fcho2	EMAPA:16117	branchial arch	9	0.000104	3.98297
Fcho2	EMAPA:31169	somite	5	1.58e-05	4.80134
Fcho2	EMAPA:32715	muscle tissue	2	0.000763	3.11748
Fcho2	EMAPA:35773	skeletal system	16	0.0014	2.85387
Fcho2	EMAPA:16105	heart	7	4.71e-05	4.32698
Fcho2	EMAPA:35905	vascular system	3	8.69e-06	5.06098
Fcho2	EMAPA:17525	skin	4	0.000195	3.70997
Fcho2	EMAPA:16246	alimentary system	39	2.77e-08	7.55752
Fcho2	EMAPA:18426	adrenal gland	1	0.0099	2.00436
Fcho2	EMAPA:17503	pancreas	3	0.00106	2.97469
Fcho2	EMAPA:17373	metanephros	26	8.67e-06	5.06198
Fcho2	EMAPA:16744	mesonephros	6	0.000169	3.77211
Fcho2	EMAPA:16727	respiratory system	15	2.81e-05	4.55129
Fcho2	EMAPA:17381	reproductive system	40	5.41e-06	5.2668
Fcho2	EMAPA:16042	extraembryonic component	2	8.86e-07	6.05257
Zfyve20	EMAPA:16895	forebrain	55	1.09e-13	12.9626
Zfyve20	EMAPA:16974	midbrain	13	1.1e-12	11.9586
Zfyve20	EMAPA:16916	hindbrain	39	2.87e-12	11.5421
Zfyve20	EMAPA:17577	spinal cord	7	6.98e-15	14.1561
Zfyve20	EMAPA:16164	neural tube	3	2.13e-20	19.6716
Zfyve20	EMAPA:36003	visual system	29	1.99e-13	12.7011
Zfyve20	EMAPA:36002	auditory system	20	1.11e-15	14.9547
Zfyve20	EMAPA:36004	olfactory system	19	6.25e-10	9.20412
Zfyve20	EMAPA:37986	vestibular system	2	0.000374	3.42713
Zfyve20	EMAPA:32737	neural crest	2	2.08e-08	7.68194
Zfyve20	EMAPA:16665	peripheral nervous system	16	5.69e-12	11.2449
Zfyve20	EMAPA:16659	cranial ganglion	10	4.25e-09	8.37161
Zfyve20	EMAPA:17264	cranial nerve	3	7.43e-11	10.129
Zfyve20	EMAPA:16117	branchial arch	18	1.06e-10	9.97469
Zfyve20	EMAPA:31169	somite	10	2.13e-20	19.6716
Zfyve20	EMAPA:16191	notochord	1	0.000124	3.90658
Zfyve20	EMAPA:32715	muscle tissue	5	1.21e-08	7.91721
Zfyve20	EMAPA:35773	skeletal system	27	7.91e-07	6.10182
Zfyve20	EMAPA:16105	heart	10	3.69e-08	7.43297
Zfyve20	EMAPA:35905	vascular system	7	2.32e-07	6.63451
Zfyve20	EMAPA:17525	skin	9	1.43e-14	13.8447
Zfyve20	EMAPA:16246	alimentary system	77	4.65e-18	17.3325
Zfyve20	EMAPA:17751	salivary gland	1	0.00121	2.91721
Zfyve20	EMAPA:17503	pancreas	4	0.000928	3.03245
Zfyve20	EMAPA:16840	liver and biliary system	1	0.00928	2.03245
Zfyve20	EMAPA:17373	metanephros	47	2.05e-11	10.6882
Zfyve20	EMAPA:16744	mesonephros	9	1.43e-09	8.84466
Zfyve20	EMAPA:16727	respiratory system	26	3.41e-16	15.4672
Zfyve20	EMAPA:17381	reproductive system	43	4.66e-11	10.3316
Zfyve20	EMAPA:16042	extraembryonic component	8	1.66e-07	6.77989
Gpr107	EMAPA:16895	forebrain	24	6.84e-09	8.16494
Gpr107	EMAPA:16974	midbrain	5	2.52e-05	4.5986
Gpr107	EMAPA:16916	hindbrain	34	2.24e-08	7.64975
Gpr107	EMAPA:17577	spinal cord	7	4.42e-09	8.35458
Gpr107	EMAPA:16164	neural tube	6	1.39e-12	11.857
Gpr107	EMAPA:36003	visual system	21	1.37e-08	7.86328
Gpr107	EMAPA:36002	auditory system	22	4.97e-09	8.30364
Gpr107	EMAPA:36004	olfactory system	20	6.66e-08	7.17653
Gpr107	EMAPA:37986	vestibular system	3	1.16e-06	5.93554
Gpr107	EMAPA:32737	neural crest	2	7.97e-05	4.09854
Gpr107	EMAPA:16665	peripheral nervous system	4	0.00011	3.95861
Gpr107	EMAPA:16659	cranial ganglion	2	0.000565	3.24795
Gpr107	EMAPA:17264	cranial nerve	1	0.00194	2.7122
Gpr107	EMAPA:16117	branchial arch	28	9.39e-11	10.0273
Gpr107	EMAPA:31169	somite	10	4.43e-08	7.3536
Gpr107	EMAPA:16191	notochord	1	0.000156	3.80688
Gpr107	EMAPA:32715	muscle tissue	3	1.65e-09	8.78252
Gpr107	EMAPA:35773	skeletal system	16	0.000451	3.34582
Gpr107	EMAPA:16105	heart	24	2.68e-09	8.57187
Gpr107	EMAPA:35905	vascular system	26	2.31e-07	6.63639
Gpr107	EMAPA:17525	skin	10	3.1e-06	5.50864
Gpr107	EMAPA:16246	alimentary system	89	8.56e-19	18.0675
Gpr107	EMAPA:17503	pancreas	3	3.13e-05	4.50446
Gpr107	EMAPA:17373	metanephros	46	7.52e-11	10.1238
Gpr107	EMAPA:16744	mesonephros	10	2.48e-10	9.60555
Gpr107	EMAPA:16727	respiratory system	23	1.16e-08	7.93554
Gpr107	EMAPA:17381	reproductive system	35	8.07e-07	6.09313
Gpr107	EMAPA:16042	extraembryonic component	22	3.77e-17	16.4237
Dhx35	EMAPA:16246	alimentary system	1	7.52e-05	4.12378
Mad2l2	EMAPA:16895	forebrain	34	4.37e-08	7.35952
Mad2l2	EMAPA:16974	midbrain	8	7.43e-06	5.12901
Mad2l2	EMAPA:16916	hindbrain	14	2.16e-05	4.66555
Mad2l2	EMAPA:17577	spinal cord	1	8.06e-06	5.09366
Mad2l2	EMAPA:16164	neural tube	1	2.64e-05	4.5784
Mad2l2	EMAPA:36003	visual system	4	0.000401	3.39686
Mad2l2	EMAPA:36002	auditory system	7	1.34e-07	6.8729
Mad2l2	EMAPA:36004	olfactory system	12	2.69e-06	5.57025
Mad2l2	EMAPA:16665	peripheral nervous system	13	0.000439	3.35754
Mad2l2	EMAPA:16659	cranial ganglion	2	0.00148	2.82974
Mad2l2	EMAPA:17264	cranial nerve	2	5.63e-05	4.24949
Mad2l2	EMAPA:31169	somite	5	0.000986	3.00612
Mad2l2	EMAPA:35773	skeletal system	9	9.31e-05	4.03105
Mad2l2	EMAPA:16105	heart	3	0.000333	3.47756
Mad2l2	EMAPA:35905	vascular system	3	0.000989	3.0048
Mad2l2	EMAPA:17525	skin	6	2.44e-08	7.61261
Mad2l2	EMAPA:16246	alimentary system	39	8.18e-10	9.08725
Mad2l2	EMAPA:17751	salivary gland	1	2.71e-06	5.56703
Mad2l2	EMAPA:17503	pancreas	1	4.74e-05	4.32422
Mad2l2	EMAPA:16840	liver and biliary system	3	8.46e-05	4.07263
Mad2l2	EMAPA:17373	metanephros	4	8.1e-07	6.09151
Mad2l2	EMAPA:16744	mesonephros	1	0.00737	2.13253
Mad2l2	EMAPA:16727	respiratory system	8	8.7e-08	7.06048
Mad2l2	EMAPA:17381	reproductive system	3	9.74e-06	5.01144
Mad2l2	EMAPA:16042	extraembryonic component	2	0.000345	3.46218
Kif3b	EMAPA:16895	forebrain	10	0.00032	3.49485
Kif3b	EMAPA:16974	midbrain	1	0.00166	2.77989
Kif3b	EMAPA:16916	hindbrain	22	0.000286	3.54363
Kif3b	EMAPA:17577	spinal cord	5	0.000318	3.49757
Kif3b	EMAPA:16164	neural tube	3	2.44e-07	6.61261
Kif3b	EMAPA:36003	visual system	6	9.69e-05	4.01368
Kif3b	EMAPA:36002	auditory system	6	0.00071	3.14874
Kif3b	EMAPA:36004	olfactory system	11	0.00081	3.09151
Kif3b	EMAPA:37986	vestibular system	2	0.00193	2.71444
Kif3b	EMAPA:32737	neural crest	2	0.00429	2.36754
Kif3b	EMAPA:16665	peripheral nervous system	1	0.000857	3.06702
Kif3b	EMAPA:17264	cranial nerve	2	0.00128	2.89279
Kif3b	EMAPA:16117	branchial arch	4	0.000318	3.49757
Kif3b	EMAPA:16246	alimentary system	26	5.67e-09	8.24642
Kif3b	EMAPA:17373	metanephros	7	0.000615	3.21112
Kif3b	EMAPA:16744	mesonephros	1	0.00819	2.08672
Kif3b	EMAPA:17381	reproductive system	1	0.00541	2.2668
Kif3b	EMAPA:16042	extraembryonic component	5	0.000121	3.91721
Ift140	EMAPA:16916	hindbrain	5	0.000925	3.03386
Fam160a	EMAPA:16895	forebrain	3	0.0022	2.65758
Fam160a	EMAPA:16974	midbrain	1	0.00395	2.4034
Fam160a	EMAPA:16916	hindbrain	10	0.000208	3.68194
Fam160a	EMAPA:17577	spinal cord	1	0.0009	3.04576
Fam160a	EMAPA:16164	neural tube	1	0.00375	2.42597
Fam160a	EMAPA:36003	visual system	5	0.00177	2.75203
Fam160a	EMAPA:36002	auditory system	3	0.00758	2.12033
Fam160a	EMAPA:36004	olfactory system	8	0.000903	3.04431
Fam160a	EMAPA:32737	neural crest	1	0.00679	2.16813
Fam160a	EMAPA:17264	cranial nerve	1	0.00524	2.28067
Fam160a	EMAPA:35905	vascular system	3	0.00375	2.42597
Fam160a	EMAPA:16246	alimentary system	11	0.000244	3.61261
Pigf	EMAPA:16895	forebrain	13	9.44e-05	4.02503
Pigf	EMAPA:16974	midbrain	1	0.000849	3.07109
Pigf	EMAPA:16916	hindbrain	15	2.11e-05	4.67572
Pigf	EMAPA:17577	spinal cord	3	5.26e-06	5.27901
Pigf	EMAPA:16164	neural tube	1	8.32e-06	5.07988
Pigf	EMAPA:36003	visual system	4	3.16e-07	6.50031
Pigf	EMAPA:36002	auditory system	5	0.000639	3.1945
Pigf	EMAPA:36004	olfactory system	6	0.00084	3.07572
Pigf	EMAPA:37986	vestibular system	2	0.00451	2.34582
Pigf	EMAPA:16665	peripheral nervous system	7	1.63e-05	4.78781
Pigf	EMAPA:16659	cranial ganglion	3	0.000808	3.09259
Pigf	EMAPA:17264	cranial nerve	2	0.000311	3.50724
Pigf	EMAPA:16117	branchial arch	5	7.66e-05	4.11577
Pigf	EMAPA:31169	somite	2	0.00461	2.3363
Pigf	EMAPA:32715	muscle tissue	1	0.00674	2.17134
Pigf	EMAPA:35905	vascular system	1	0.00881	2.05502
Pigf	EMAPA:16246	alimentary system	9	0.000915	3.03858
Pigf	EMAPA:17373	metanephros	3	0.00268	2.57187
Pigf	EMAPA:16727	respiratory system	1	0.00802	2.09583
Pigf	EMAPA:16042	extraembryonic component	3	0.000808	3.09259
Brd2	EMAPA:16895	forebrain	30	1.76e-08	7.75449
Brd2	EMAPA:16974	midbrain	4	1.25e-07	6.90309
Brd2	EMAPA:16916	hindbrain	21	5.61e-07	6.25104
Brd2	EMAPA:17577	spinal cord	4	2.43e-06	5.61439
Brd2	EMAPA:16164	neural tube	4	1.64e-12	11.7852
Brd2	EMAPA:36003	visual system	8	0.000627	3.20273
Brd2	EMAPA:36002	auditory system	14	1.41e-05	4.85078
Brd2	EMAPA:36004	olfactory system	12	6.87e-06	5.16304
Brd2	EMAPA:37986	vestibular system	2	0.00105	2.97881
Brd2	EMAPA:16665	peripheral nervous system	3	0.00264	2.5784
Brd2	EMAPA:16659	cranial ganglion	2	0.00224	2.64975
Brd2	EMAPA:16117	branchial arch	15	2.93e-06	5.53313
Brd2	EMAPA:31169	somite	6	3.25e-11	10.4881
Brd2	EMAPA:16191	notochord	1	0.000102	3.9914
Brd2	EMAPA:32715	muscle tissue	4	1.72e-06	5.76447
Brd2	EMAPA:35773	skeletal system	7	0.000982	3.00789
Brd2	EMAPA:16105	heart	5	2.73e-05	4.56384
Brd2	EMAPA:35905	vascular system	4	0.00163	2.78781
Brd2	EMAPA:17525	skin	4	1.56e-05	4.80688
Brd2	EMAPA:16246	alimentary system	54	2.44e-12	11.6126
Brd2	EMAPA:17373	metanephros	22	5.58e-06	5.25337
Brd2	EMAPA:16744	mesonephros	1	0.00213	2.67162
Brd2	EMAPA:16727	respiratory system	9	5.01e-06	5.30016
Brd2	EMAPA:17381	reproductive system	27	6.56e-06	5.1831
Brd2	EMAPA:16042	extraembryonic component	7	8.3e-10	9.08092
Morc2a	EMAPA:16895	forebrain	14	0.00111	2.95468
Morc2a	EMAPA:16974	midbrain	6	0.00162	2.79048
Morc2a	EMAPA:16916	hindbrain	2	0.000734	3.1343
Morc2a	EMAPA:16164	neural tube	1	0.00162	2.79048
Morc2a	EMAPA:36002	auditory system	6	0.000515	3.28819
Morc2a	EMAPA:36004	olfactory system	8	0.000359	3.44491
Morc2a	EMAPA:17264	cranial nerve	1	0.00324	2.48945
Morc2a	EMAPA:16117	branchial arch	1	0.00254	2.59517
Morc2a	EMAPA:31169	somite	2	0.00337	2.47237
Morc2a	EMAPA:35773	skeletal system	4	0.003	2.52288
Morc2a	EMAPA:17525	skin	6	0.000515	3.28819
Morc2a	EMAPA:16246	alimentary system	5	0.000855	3.06803
Morc2a	EMAPA:17373	metanephros	2	0.0015	2.82391
Morc2a	EMAPA:16727	respiratory system	7	0.00351	2.45469
Morc2a	EMAPA:17381	reproductive system	5	0.00115	2.9393
Morc2a	EMAPA:16042	extraembryonic component	1	0.00878	2.05651
H13	EMAPA:16895	forebrain	29	1.73e-07	6.76195
H13	EMAPA:16974	midbrain	8	4.24e-05	4.37263
H13	EMAPA:16916	hindbrain	21	3.31e-06	5.48017
H13	EMAPA:17577	spinal cord	1	0.00535	2.27165
H13	EMAPA:16164	neural tube	4	0.000123	3.91009
H13	EMAPA:36003	visual system	6	1.26e-05	4.89963
H13	EMAPA:36002	auditory system	10	6.27e-08	7.20273
H13	EMAPA:36004	olfactory system	7	0.000513	3.28988
H13	EMAPA:37986	vestibular system	2	0.0075	2.12494
H13	EMAPA:16659	cranial ganglion	1	0.00064	3.19382
H13	EMAPA:17264	cranial nerve	2	0.000424	3.37263
H13	EMAPA:16117	branchial arch	9	4.16e-06	5.38091
H13	EMAPA:31169	somite	4	6.94e-06	5.15864
H13	EMAPA:32715	muscle tissue	2	3.56e-05	4.44855
H13	EMAPA:35773	skeletal system	23	4.43e-06	5.3536
H13	EMAPA:16105	heart	2	0.0012	2.92082
H13	EMAPA:35905	vascular system	4	7.07e-08	7.15058
H13	EMAPA:17525	skin	6	6.73e-05	4.17198
H13	EMAPA:16246	alimentary system	42	1e-09	9
H13	EMAPA:17751	salivary gland	1	0.00213	2.67162
H13	EMAPA:17503	pancreas	2	3.31e-05	4.48017
H13	EMAPA:16840	liver and biliary system	2	0.00535	2.27165
H13	EMAPA:17373	metanephros	26	3.05e-06	5.5157
H13	EMAPA:16727	respiratory system	6	1.95e-06	5.70997
H13	EMAPA:17381	reproductive system	2	0.000134	3.8729
H13	EMAPA:16042	extraembryonic component	4	0.000472	3.32606
Nek9	EMAPA:16895	forebrain	48	1.39e-10	9.85699
Nek9	EMAPA:16974	midbrain	10	3.09e-07	6.51004
Nek9	EMAPA:16916	hindbrain	31	9.52e-11	10.0214
Nek9	EMAPA:17577	spinal cord	4	3.83e-09	8.4168
Nek9	EMAPA:16164	neural tube	4	4.32e-10	9.36452
Nek9	EMAPA:36003	visual system	20	1.21e-09	8.91721
Nek9	EMAPA:36002	auditory system	17	4.89e-10	9.31069
Nek9	EMAPA:36004	olfactory system	15	1.39e-07	6.85699
Nek9	EMAPA:37986	vestibular system	2	0.00481	2.31785
Nek9	EMAPA:32737	neural crest	2	0.00263	2.58004
Nek9	EMAPA:16665	peripheral nervous system	8	4.3e-05	4.36653
Nek9	EMAPA:16659	cranial ganglion	3	0.000121	3.91721
Nek9	EMAPA:17264	cranial nerve	2	0.000127	3.8962
Nek9	EMAPA:16117	branchial arch	19	1.83e-08	7.73755
Nek9	EMAPA:31169	somite	7	1.65e-07	6.78252
Nek9	EMAPA:32715	muscle tissue	2	2.98e-05	4.52578
Nek9	EMAPA:35773	skeletal system	34	4.89e-09	8.31069
Nek9	EMAPA:16105	heart	7	0.000162	3.79048
Nek9	EMAPA:35905	vascular system	10	1.1e-05	4.95861
Nek9	EMAPA:17525	skin	7	7.34e-07	6.1343
Nek9	EMAPA:16246	alimentary system	59	6.91e-13	12.1605
Nek9	EMAPA:17503	pancreas	2	0.000129	3.88941
Nek9	EMAPA:17373	metanephros	14	1.57e-05	4.8041
Nek9	EMAPA:16744	mesonephros	4	0.00063	3.20066
Nek9	EMAPA:16727	respiratory system	10	6.84e-05	4.16494
Nek9	EMAPA:17381	reproductive system	16	1.59e-05	4.7986
Nek9	EMAPA:16042	extraembryonic component	6	2.07e-08	7.68403
Dennd4c	EMAPA:16895	forebrain	15	2.82e-05	4.54975
Dennd4c	EMAPA:16974	midbrain	3	0.000135	3.86967
Dennd4c	EMAPA:16916	hindbrain	16	0.000224	3.64975
Dennd4c	EMAPA:16164	neural tube	3	5.91e-05	4.22841
Dennd4c	EMAPA:36003	visual system	2	0.00532	2.27409
Dennd4c	EMAPA:36002	auditory system	4	0.000224	3.64975
Dennd4c	EMAPA:36004	olfactory system	4	0.00117	2.93181
Dennd4c	EMAPA:16665	peripheral nervous system	2	0.00318	2.49757
Dennd4c	EMAPA:16659	cranial ganglion	3	0.00226	2.64589
Dennd4c	EMAPA:17264	cranial nerve	1	0.00345	2.46218
Dennd4c	EMAPA:16117	branchial arch	3	0.00196	2.70774
Dennd4c	EMAPA:31169	somite	6	1.75e-07	6.75696
Dennd4c	EMAPA:32715	muscle tissue	2	0.000163	3.78781
Dennd4c	EMAPA:35773	skeletal system	1	0.00629	2.20135
Dennd4c	EMAPA:16105	heart	4	0.000383	3.4168
Dennd4c	EMAPA:35905	vascular system	2	0.00873	2.05899
Dennd4c	EMAPA:17525	skin	1	0.0034	2.46852
Dennd4c	EMAPA:16246	alimentary system	17	0.000995	3.00218
Dennd4c	EMAPA:17373	metanephros	14	0.000676	3.17005
Dennd4c	EMAPA:16744	mesonephros	2	0.00254	2.59517
Dennd4c	EMAPA:16727	respiratory system	5	0.00033	3.48149
Dennd4c	EMAPA:17381	reproductive system	6	0.00122	2.91364
Dennd4c	EMAPA:16042	extraembryonic component	1	0.00574	2.24109
Col4a3bp	EMAPA:16895	forebrain	36	3.58e-08	7.44612
Col4a3bp	EMAPA:16974	midbrain	10	6.69e-06	5.17457
Col4a3bp	EMAPA:16916	hindbrain	26	7.04e-08	7.15243
Col4a3bp	EMAPA:17577	spinal cord	4	3.21e-06	5.49349
Col4a3bp	EMAPA:16164	neural tube	2	8.71e-09	8.05998
Col4a3bp	EMAPA:36003	visual system	9	3.61e-06	5.44249
Col4a3bp	EMAPA:36002	auditory system	13	3.2e-09	8.49485
Col4a3bp	EMAPA:36004	olfactory system	17	3.64e-07	6.4389
Col4a3bp	EMAPA:37986	vestibular system	3	6.5e-05	4.18709
Col4a3bp	EMAPA:32737	neural crest	2	0.00375	2.42597
Col4a3bp	EMAPA:16665	peripheral nervous system	7	6.05e-05	4.21824
Col4a3bp	EMAPA:16659	cranial ganglion	3	0.000329	3.4828
Col4a3bp	EMAPA:17264	cranial nerve	2	2.3e-05	4.63827
Col4a3bp	EMAPA:16117	branchial arch	16	8.07e-07	6.09313
Col4a3bp	EMAPA:31169	somite	4	9.68e-07	6.01412
Col4a3bp	EMAPA:16191	notochord	1	4.68e-05	4.32975
Col4a3bp	EMAPA:32715	muscle tissue	5	6.26e-07	6.20343
Col4a3bp	EMAPA:35773	skeletal system	23	4.64e-06	5.33348
Col4a3bp	EMAPA:16105	heart	11	5.31e-07	6.27491
Col4a3bp	EMAPA:35905	vascular system	5	1.14e-05	4.9431
Col4a3bp	EMAPA:17525	skin	5	1.22e-08	7.91364
Col4a3bp	EMAPA:16246	alimentary system	50	8.51e-13	12.0701
Col4a3bp	EMAPA:17751	salivary gland	3	0.00031	3.50864
Col4a3bp	EMAPA:18426	adrenal gland	1	0.00498	2.30277
Col4a3bp	EMAPA:17503	pancreas	1	0.000283	3.54821
Col4a3bp	EMAPA:17373	metanephros	22	9.82e-12	11.0079
Col4a3bp	EMAPA:16744	mesonephros	3	8.85e-06	5.05306
Col4a3bp	EMAPA:16727	respiratory system	15	2.45e-08	7.61083
Col4a3bp	EMAPA:17381	reproductive system	54	8.07e-07	6.09313
Col4a3bp	EMAPA:16042	extraembryonic component	4	1.4e-08	7.85387
Fryl	EMAPA:16895	forebrain	22	2.29e-08	7.64016
Fryl	EMAPA:16974	midbrain	9	0.000287	3.54212
Fryl	EMAPA:16916	hindbrain	26	2.59e-06	5.5867
Fryl	EMAPA:17577	spinal cord	5	0.000111	3.95468
Fryl	EMAPA:16164	neural tube	2	4.48e-05	4.34872
Fryl	EMAPA:36003	visual system	2	0.00484	2.31515
Fryl	EMAPA:36002	auditory system	5	2.87e-05	4.54212
Fryl	EMAPA:36004	olfactory system	2	0.00338	2.47108
Fryl	EMAPA:37986	vestibular system	2	0.00448	2.34872
Fryl	EMAPA:17264	cranial nerve	2	0.000351	3.45469
Fryl	EMAPA:35773	skeletal system	4	0.000236	3.62709
Fryl	EMAPA:16105	heart	4	2.82e-05	4.54975
Fryl	EMAPA:35905	vascular system	3	7.51e-05	4.12436
Fryl	EMAPA:17525	skin	4	0.00122	2.91364
Fryl	EMAPA:16246	alimentary system	10	4.08e-06	5.38934
Fryl	EMAPA:17373	metanephros	1	0.00489	2.31069
Fryl	EMAPA:17381	reproductive system	1	0.00126	2.89963
Edc4	EMAPA:16916	hindbrain	3	0.000112	3.95078
Edc4	EMAPA:16105	heart	2	0.000445	3.35164

## Sheet: Fig. 3d
# Data for bubble plot in Fig. 3d (No Delay)
Gene	parent_id	parent_name	num_sig_terms	min_p_value	max_log10_p
Psph	EMAPA:16895	forebrain	3	0.00174	2.75945
Psph	EMAPA:17577	spinal cord	3	0.00239	2.6216
Psph	EMAPA:16164	neural tube	2	7.43e-07	6.12901
Psph	EMAPA:36002	auditory system	11	0.000184	3.73518
Psph	EMAPA:36004	olfactory system	3	0.000332	3.47886
Psph	EMAPA:16117	branchial arch	7	9.27e-07	6.03292
Psph	EMAPA:31169	somite	4	1.06e-11	10.9747
Psph	EMAPA:16191	notochord	1	0.00548	2.26122
Psph	EMAPA:32715	muscle tissue	2	0.000216	3.66555
Psph	EMAPA:35773	skeletal system	40	5.2e-05	4.284
Psph	EMAPA:16105	heart	9	5.59e-06	5.25259
Psph	EMAPA:35905	vascular system	4	0.000118	3.92812
Psph	EMAPA:16246	alimentary system	17	8.08e-07	6.09259
Psph	EMAPA:17503	pancreas	1	0.00628	2.20204
Psph	EMAPA:17373	metanephros	17	2.04e-05	4.69037
Psph	EMAPA:16727	respiratory system	9	0.000208	3.68194
Psph	EMAPA:17381	reproductive system	10	0.000289	3.5391
Psph	EMAPA:16042	extraembryonic component	1	0.000188	3.72584
Hira	EMAPA:16895	forebrain	6	0.00141	2.85078
Hira	EMAPA:16974	midbrain	5	0.00298	2.52578
Hira	EMAPA:17525	skin	2	0.0025	2.60206
Hira	EMAPA:17381	reproductive system	1	0.00837	2.07727
Fcho2	EMAPA:16895	forebrain	3	0.00839	2.07624
Fcho2	EMAPA:16916	hindbrain	1	0.00835	2.07831
Fcho2	EMAPA:36002	auditory system	2	0.00411	2.38616
Fcho2	EMAPA:16659	cranial ganglion	1	0.00835	2.07831
Fcho2	EMAPA:17525	skin	3	0.00835	2.07831
Fcho2	EMAPA:17373	metanephros	1	0.00059	3.22915
Fcho2	EMAPA:17381	reproductive system	2	0.00059	3.22915
Gpr107	EMAPA:16895	forebrain	8	7.15e-05	4.14569
Gpr107	EMAPA:16974	midbrain	7	0.000449	3.34775
Gpr107	EMAPA:16916	hindbrain	8	0.000264	3.5784
Gpr107	EMAPA:16164	neural tube	1	0.00142	2.84771
Gpr107	EMAPA:36003	visual system	2	0.00117	2.93181
Gpr107	EMAPA:36002	auditory system	5	9.32e-05	4.03058
Gpr107	EMAPA:36004	olfactory system	3	0.00282	2.54975
Gpr107	EMAPA:16665	peripheral nervous system	6	0.00284	2.54668
Gpr107	EMAPA:16117	branchial arch	5	0.000227	3.64397
Gpr107	EMAPA:31169	somite	4	0.00243	2.61439
Gpr107	EMAPA:35773	skeletal system	12	2.34e-05	4.63078
Gpr107	EMAPA:16105	heart	5	3.4e-06	5.46852
Gpr107	EMAPA:35905	vascular system	3	1.62e-05	4.79048
Gpr107	EMAPA:17525	skin	6	2.98e-05	4.52578
Gpr107	EMAPA:16246	alimentary system	33	2.41e-08	7.61798
Gpr107	EMAPA:17751	salivary gland	2	5.75e-05	4.24033
Gpr107	EMAPA:18426	adrenal gland	1	0.0044	2.35655
Gpr107	EMAPA:17503	pancreas	2	0.000664	3.17783
Gpr107	EMAPA:16840	liver and biliary system	2	8.39e-07	6.07624
Gpr107	EMAPA:17373	metanephros	8	3.55e-07	6.44977
Gpr107	EMAPA:16744	mesonephros	2	0.00117	2.93181
Gpr107	EMAPA:16727	respiratory system	11	8.39e-07	6.07624
Gpr107	EMAPA:17381	reproductive system	9	5.02e-05	4.2993
Dhx35	EMAPA:16164	neural tube	1	0.00998	2.00087
Dhx35	EMAPA:36004	olfactory system	1	0.0078	2.10791
Dhx35	EMAPA:31169	somite	2	0.00488	2.31158
Nadk2	EMAPA:16895	forebrain	30	2.43e-07	6.61439
Nadk2	EMAPA:16974	midbrain	7	1.13e-05	4.94692
Nadk2	EMAPA:16916	hindbrain	23	6.07e-06	5.21681
Nadk2	EMAPA:17577	spinal cord	5	8.95e-06	5.04818
Nadk2	EMAPA:16164	neural tube	2	7.28e-08	7.13787
Nadk2	EMAPA:36003	visual system	3	0.000161	3.79317
Nadk2	EMAPA:36002	auditory system	6	5.67e-05	4.24642
Nadk2	EMAPA:36004	olfactory system	8	3e-05	4.52288
Nadk2	EMAPA:16665	peripheral nervous system	12	0.000207	3.68403
Nadk2	EMAPA:16659	cranial ganglion	1	3.65e-05	4.43771
Nadk2	EMAPA:17264	cranial nerve	1	0.00104	2.98297
Nadk2	EMAPA:16117	branchial arch	1	0.001	3
Nadk2	EMAPA:31169	somite	2	3e-05	4.52288
Nadk2	EMAPA:35905	vascular system	3	0.000337	3.47237
Nadk2	EMAPA:17525	skin	5	0.00104	2.98297
Nadk2	EMAPA:16246	alimentary system	28	1.54e-08	7.81248
Nadk2	EMAPA:18426	adrenal gland	1	0.000505	3.29671
Nadk2	EMAPA:17503	pancreas	1	6.72e-05	4.17263
Nadk2	EMAPA:17373	metanephros	1	1.4e-05	4.85387
Nadk2	EMAPA:16744	mesonephros	1	0.00963	2.01637
Nadk2	EMAPA:16727	respiratory system	5	9.92e-05	4.00349
Nadk2	EMAPA:17381	reproductive system	8	0.000161	3.79317
Kif3b	EMAPA:16895	forebrain	9	0.000601	3.22113
Kif3b	EMAPA:16974	midbrain	1	0.00614	2.21183
Kif3b	EMAPA:16916	hindbrain	1	0.00413	2.38405
Kif3b	EMAPA:17577	spinal cord	1	0.00664	2.17783
Kif3b	EMAPA:16164	neural tube	1	2.81e-05	4.55129
Kif3b	EMAPA:36002	auditory system	6	0.000178	3.74958
Kif3b	EMAPA:36004	olfactory system	2	0.000359	3.44491
Kif3b	EMAPA:16117	branchial arch	8	7.39e-08	7.13136
Kif3b	EMAPA:31169	somite	4	7.78e-08	7.10902
Kif3b	EMAPA:35773	skeletal system	8	2.19e-05	4.65956
Kif3b	EMAPA:16105	heart	2	0.000335	3.47496
Kif3b	EMAPA:35905	vascular system	1	0.00701	2.15428
Kif3b	EMAPA:16246	alimentary system	21	1.55e-06	5.80967
Kif3b	EMAPA:17751	salivary gland	1	0.00346	2.46092
Kif3b	EMAPA:17503	pancreas	1	0.00237	2.62525
Kif3b	EMAPA:17373	metanephros	3	3.45e-05	4.46218
Kif3b	EMAPA:16727	respiratory system	2	6.85e-06	5.16431
Kif3b	EMAPA:17381	reproductive system	9	0.000157	3.8041
Kif3b	EMAPA:16042	extraembryonic component	1	0.00337	2.47237
Ift140	EMAPA:16895	forebrain	9	0.000222	3.65365
Ift140	EMAPA:16974	midbrain	3	0.000175	3.75696
Ift140	EMAPA:16916	hindbrain	8	0.000205	3.68825
Ift140	EMAPA:16164	neural tube	4	0.000931	3.03105
Ift140	EMAPA:36003	visual system	7	0.000471	3.32698
Ift140	EMAPA:36004	olfactory system	2	0.00141	2.85078
Ift140	EMAPA:16665	peripheral nervous system	9	0.000527	3.27819
Ift140	EMAPA:16117	branchial arch	2	0.00726	2.13906
Ift140	EMAPA:31169	somite	4	0.0012	2.92082
Ift140	EMAPA:32715	muscle tissue	1	0.00417	2.37986
Ift140	EMAPA:35773	skeletal system	2	0.00528	2.27737
Ift140	EMAPA:35905	vascular system	2	0.00441	2.35556
Ift140	EMAPA:16246	alimentary system	11	0.00136	2.86646
Ift140	EMAPA:17373	metanephros	1	0.00431	2.36552
Ift140	EMAPA:17381	reproductive system	14	0.000463	3.33442
H13	EMAPA:17373	metanephros	11	0.000316	3.50031
H13	EMAPA:16042	extraembryonic component	1	0.00219	2.65956
Col4a3bp	EMAPA:16895	forebrain	1	0.00853	2.06905
Col4a3bp	EMAPA:17525	skin	2	0.00552	2.25806
Col4a3bp	EMAPA:16246	alimentary system	11	0.00036	3.4437
Col4a3bp	EMAPA:17751	salivary gland	1	0.000923	3.0348
Col4a3bp	EMAPA:17373	metanephros	7	1.34e-05	4.8729
Col4a3bp	EMAPA:17381	reproductive system	5	0.00036	3.4437
Otud7b	EMAPA:16246	alimentary system	2	0.00322	2.49214

## Sheet: Fig. 3e
# Data for bubble plot in Fig. 3e (Discard)
Gene	parent_id	parent_name	num_sig_terms	min_p_value	max_log10_p
Psph	EMAPA:16895	forebrain	21	5.13e-08	7.28988
Psph	EMAPA:16974	midbrain	4	7.58e-05	4.12033
Psph	EMAPA:16916	hindbrain	25	2.48e-08	7.60555
Psph	EMAPA:17577	spinal cord	6	4.05e-07	6.39254
Psph	EMAPA:16164	neural tube	4	1.41e-09	8.85078
Psph	EMAPA:36003	visual system	12	1.59e-05	4.7986
Psph	EMAPA:36002	auditory system	9	0.0023	2.63827
Psph	EMAPA:36004	olfactory system	7	4.31e-06	5.36552
Psph	EMAPA:37986	vestibular system	3	0.000734	3.1343
Psph	EMAPA:32737	neural crest	2	0.00185	2.73283
Psph	EMAPA:16665	peripheral nervous system	9	0.000159	3.7986
Psph	EMAPA:16659	cranial ganglion	4	0.000923	3.0348
Psph	EMAPA:16117	branchial arch	9	0.000279	3.5544
Psph	EMAPA:31169	somite	8	2.53e-06	5.59688
Psph	EMAPA:32715	muscle tissue	3	0.000421	3.37572
Psph	EMAPA:35773	skeletal system	26	2.03e-05	4.6925
Psph	EMAPA:16105	heart	5	6.57e-05	4.18243
Psph	EMAPA:35905	vascular system	3	0.000601	3.22113
Psph	EMAPA:17525	skin	3	0.00687	2.16304
Psph	EMAPA:16246	alimentary system	35	8.48e-08	7.0716
Psph	EMAPA:17751	salivary gland	2	0.00507	2.29499
Psph	EMAPA:17373	metanephros	11	0.000227	3.64397
Psph	EMAPA:16744	mesonephros	1	0.00119	2.92445
Psph	EMAPA:16727	respiratory system	6	0.00069	3.16115
Psph	EMAPA:17381	reproductive system	19	0.000328	3.48413
Psph	EMAPA:16042	extraembryonic component	6	0.000278	3.55596
Gpr107	EMAPA:16895	forebrain	1	0.00887	2.05208
Gpr107	EMAPA:16042	extraembryonic component	1	0.00887	2.05208
Morc2a	EMAPA:16895	forebrain	3	0.00146	2.83565
Morc2a	EMAPA:16974	midbrain	1	0.00358	2.44612
Morc2a	EMAPA:16916	hindbrain	1	0.00944	2.02503
Morc2a	EMAPA:36003	visual system	4	0.00133	2.87615
H13	EMAPA:16895	forebrain	8	0.00245	2.61083
H13	EMAPA:16974	midbrain	1	0.00162	2.79048
H13	EMAPA:16916	hindbrain	16	8.13e-05	4.08991
H13	EMAPA:17577	spinal cord	2	0.000464	3.33348
H13	EMAPA:16164	neural tube	3	6.35e-06	5.19723
H13	EMAPA:36002	auditory system	2	0.000238	3.62342
H13	EMAPA:36004	olfactory system	2	0.00512	2.29073
H13	EMAPA:16117	branchial arch	8	0.000666	3.17653
H13	EMAPA:31169	somite	2	2.09e-08	7.67985
H13	EMAPA:16191	notochord	1	0.00738	2.13194
H13	EMAPA:35773	skeletal system	10	0.000419	3.37779
H13	EMAPA:16105	heart	4	0.000127	3.8962
H13	EMAPA:17525	skin	2	0.00251	2.60033
H13	EMAPA:16246	alimentary system	24	6.55e-06	5.18376
H13	EMAPA:17373	metanephros	4	0.00255	2.59346
H13	EMAPA:16744	mesonephros	2	0.00547	2.26201
H13	EMAPA:16727	respiratory system	2	0.00152	2.81816
H13	EMAPA:17381	reproductive system	2	0.00512	2.29073
H13	EMAPA:16042	extraembryonic component	4	0.000137	3.86328
Nek9	EMAPA:16246	alimentary system	8	0.000247	3.6073
Rala	EMAPA:16164	neural tube	2	0.00623	2.20551
Rala	EMAPA:36002	auditory system	3	0.00647	2.1891
Rala	EMAPA:16246	alimentary system	5	0.00172	2.76447
Rala	EMAPA:17503	pancreas	1	0.00172	2.76447
Rala	EMAPA:17373	metanephros	2	0.00692	2.15989
Rala	EMAPA:16744	mesonephros	1	0.00692	2.15989
Rala	EMAPA:16727	respiratory system	1	0.00822	2.08513
Rala	EMAPA:17381	reproductive system	1	0.00623	2.20551
Fryl	EMAPA:16916	hindbrain	5	0.00167	2.77728
Fryl	EMAPA:16164	neural tube	2	0.0001	4
Fryl	EMAPA:36003	visual system	4	0.00496	2.30452
Fryl	EMAPA:36002	auditory system	2	0.00496	2.30452
Fryl	EMAPA:36004	olfactory system	1	0.00471	2.32698
Fryl	EMAPA:16117	branchial arch	2	0.00471	2.32698
Fryl	EMAPA:31169	somite	2	0.000963	3.01637
Fryl	EMAPA:16246	alimentary system	1	0.00725	2.13966
Otud7b	EMAPA:16916	hindbrain	1	0.00193	2.71444
Smg9	EMAPA:16895	forebrain	13	9.01e-09	8.04528
Smg9	EMAPA:16974	midbrain	3	9.32e-07	6.03058
Smg9	EMAPA:16916	hindbrain	25	3.68e-05	4.43415
Smg9	EMAPA:17577	spinal cord	3	3.68e-05	4.43415
Smg9	EMAPA:16164	neural tube	2	3.68e-05	4.43415
Smg9	EMAPA:36003	visual system	6	0.00686	2.16368
Smg9	EMAPA:16665	peripheral nervous system	12	0.000722	3.14146
Smg9	EMAPA:16659	cranial ganglion	4	0.00264	2.5784
Smg9	EMAPA:16246	alimentary system	3	0.00193	2.71444
Smg9	EMAPA:17381	reproductive system	3	0.000694	3.15864

[truncated: 23 more sheets: Fig. 4b, Fig. 4b2, Fig. 4c, Fig. 4d, Fig. 5a, Fig. 5b, Fig. 5c, Fig. 6c, Fig. 7b, Fig. 7c, Fig. 7d, Fig. 7d-heatmap1, Fig. 7d-heatmap2, Fig. 7d-heatmap3, SupplFig1d, SupplFig2, SupplFig3, SupplFig4a, SupplFig4b, SupplFig4d …]
